# Supplementary material for: Daily reference evapotranspiration prediction for irrigation scheduling decisions based on the hybrid PSO-LSTM model
Source: PLoS One. 2023 Apr 18;18(4):e0281478. doi: 10.1371/journal.pone.0281478 (PMC10112815; doi:10.1371/journal.pone.0281478)
Supplement: S1 File — (XLSX) [file pone.0281478.s001.xlsx]

## Sheet: Wugong
date	Tmean （0.1*℃）	Tmax （0.1*℃）	Tmin （0.1*℃）	Humidty （%）	Wind Speed （0.1 * m s-1）	sunshine duration （0.1 *h）	ET0（mm）
1980-01-01	-22	-14	-35	77	18	0	0.581208
1980-01-02	-4	33	-50	74	13	31	0.660748
1980-01-03	9	22	-6	69	10	0	0.66204
1980-01-04	-5	55	-6	69	13	83	0.803222
1980-01-05	-21	4	-56	70	18	0	0.667357
1980-01-06	11	64	-19	43	15	73	1.15792
1980-01-07	-27	39	-85	63	3	84	0.59736
1980-01-08	8	95	-42	62	13	84	0.989008
1980-01-09	-8	51	-52	64	25	77	1.03741
1980-01-10	-12	24	-54	56	8	59	0.73509
1980-01-11	-22	6	-48	56	8	0	0.645681
1980-01-12	1	60	-42	52	20	78	1.18509
1980-01-13	2	77	-51	45	28	87	1.56134
1980-01-14	-5	84	-66	52	13	87	1.07001
1980-01-15	-10	68	-66	59	13	89	0.972007
1980-01-16	17	101	-47	54	8	92	0.99561
1980-01-17	-7	42	-60	56	13	67	0.931826
1980-01-18	25	91	-15	49	10	76	1.10048
1980-01-19	4	64	-46	51	3	84	0.772293
1980-01-20	-4	71	-63	57	10	78	0.956501
1980-01-21	-11	57	-69	60	5	72	0.781551
1980-01-22	-1	65	-55	61	20	84	1.14875
1980-01-23	32	79	-13	60	0	9	0.61073
1980-01-24	37	85	-6	62	15	0	1.02136
1980-01-25	15	79	-38	67	15	72	1.0697
1980-01-26	43	83	11	50	28	27	1.63874
1980-01-27	41	69	22	58	25	0	1.32911
1980-01-28	3	35	-6	90	18	0	0.584419
1980-01-29	-22	-3	-45	80	25	0	0.654609
1980-01-30	-69	-34	-86	49	13	72	0.842964
1980-01-31	-70	-27	-113	63	10	77	0.733441
1980-02-01	-53	-19	-94	65	8	73	0.756626
1980-02-02	-32	13	-75	72	5	79	0.811354
1980-02-03	-35	-15	-63	56	15	22	0.852949
1980-02-04	-42	-10	-69	34	48	92	1.74227
1980-02-05	-56	-4	-108	60	5	56	0.724292
1980-02-06	-31	-5	-50	36	15	79	1.21429
1980-02-07	-27	13	-63	55	3	77	0.870497
1980-02-08	-24	15	-62	43	10	88	1.12598
1980-02-09	-32	9	-70	47	5	69	0.909279
1980-02-10	-2	64	-45	55	8	64	1.10512
1980-02-11	-9	37	-46	55	8	35	0.95867
1980-02-12	-17	65	-74	59	5	75	1.03056
1980-02-13	4	65	-31	58	25	73	1.511
1980-02-14	0	49	-50	50	0	80	0.988702
1980-02-15	-6	60	-57	54	8	86	1.23327
1980-02-16	10	45	-26	60	0	0	0.688331
1980-02-17	21	43	2	72	0	0	0.72703
1980-02-18	30	118	-34	68	5	85	1.36666
1980-02-19	34	99	-20	60	3	42	1.10604
1980-02-20	40	116	-16	64	13	82	1.60028
1980-02-21	43	105	-13	71	13	89	1.57009
1980-02-22	34	85	-6	74	10	48	1.23543
1980-02-23	38	111	-31	73	10	76	1.46102
1980-02-24	46	97	-6	72	33	11	1.3695
1980-02-25	89	134	53	57	15	64	1.95853
1980-02-26	87	132	52	48	25	74	2.47532
1980-02-27	52	136	-22	60	10	100	1.88453
1980-02-28	70	145	-3	58	18	95	2.18338
1980-03-01	97	135	74	49	43	32	2.86017
1980-03-02	68	98	41	54	28	17	1.93758
1980-03-03	63	108	34	71	18	33	1.53111
1980-03-04	49	77	35	87	13	0	0.961192
1980-03-05	39	62	23	89	15	0	0.904598
1980-03-06	47	100	-1	85	3	50	1.37964
1980-03-07	64	138	-3	78	10	89	1.88369
1980-03-08	75	106	44	74	13	0	1.25056
1980-03-09	94	163	62	72	15	54	1.96275
1980-03-10	90	166	17	71	20	70	2.14638
1980-03-11	69	146	54	70	60	0	2.1447
1980-03-12	17	57	6	77	38	0	1.1857
1980-03-13	10	19	0	87	18	0	0.869372
1980-03-14	21	43	-1	95	15	0	0.825635
1980-03-15	54	89	28	72	25	69	1.89617
1980-03-16	59	136	2	72	10	74	1.93098
1980-03-17	83	160	19	75	13	96	2.32793
1980-03-18	84	135	27	81	5	29	1.52962
1980-03-19	87	164	19	79	13	92	2.30843
1980-03-20	110	186	40	67	35	68	2.76715
1980-03-21	83	138	58	68	45	0	2.07702
1980-03-22	29	59	4	92	25	9	0.975985
1980-03-23	63	120	24	87	15	41	1.56623
1980-03-24	56	97	43	65	25	17	1.79974
1980-03-25	39	69	15	56	10	26	1.57385
1980-03-26	32	90	-17	76	25	21	1.43964
1980-03-27	56	128	-11	74	15	84	2.15947
1980-03-28	87	147	21	68	8	67	2.20824
1980-03-29	129	205	57	62	23	104	3.41459
1980-03-30	128	197	51	67	18	94	3.07466
1980-03-31	116	182	81	48	38	0	3.17292
1980-04-01	78	132	32	63	8	70	2.26687
1980-04-02	94	194	-1	56	25	111	3.43421
1980-04-03	126	215	34	58	10	112	3.35079
1980-04-04	150	235	65	59	18	107	3.76675
1980-04-05	165	216	102	69	15	18	2.31513
1980-04-06	128	213	86	66	58	28	3.32938
1980-04-07	114	183	36	78	10	111	3.10054
1980-04-08	142	223	67	80	8	87	3.05216
1980-04-09	175	233	127	74	15	70	3.19275
1980-04-10	158	200	105	67	15	89	3.37409
1980-04-11	121	184	100	83	13	0	1.65271
1980-04-12	116	164	65	94	18	0	1.39755
1980-04-13	113	150	71	87	48	0	1.55065
1980-04-14	82	127	47	58	35	83	3.08153
1980-04-15	97	176	15	69	10	97	2.96215
1980-04-16	149	210	104	57	28	89	3.97228
1980-04-17	161	251	66	57	15	104	4.01952
1980-04-18	218	321	143	47	30	109	5.97118
1980-04-19	217	308	119	52	28	99	5.29602
1980-04-20	190	254	150	38	15	84	4.31932
1980-04-21	128	185	95	54	3	7	1.86384
1980-04-22	132	198	84	75	10	95	3.3129
1980-04-23	177	243	123	68	13	76	3.56992
1980-04-24	133	199	84	63	38	0	2.80239
1980-04-25	65	87	43	90	10	0	1.34132
1980-04-26	86	117	49	86	8	31	1.91273
1980-04-27	138	221	78	74	5	94	3.41377
1980-04-28	153	216	97	70	5	55	2.8594
1980-04-29	164	236	89	67	10	104	3.92555
1980-04-30	190	257	117	65	25	102	4.50502
1980-05-01	194	259	127	70	18	114	4.54584
1980-05-02	215	276	153	69	15	110	4.70207
1980-05-03	220	299	133	69	15	113	4.87921
1980-05-04	202	261	181	68	33	0	3.18018
1980-05-05	169	212	138	69	23	38	3.12271
1980-05-06	152	201	89	71	15	9	2.29532
1980-05-07	131	181	112	82	28	0	1.9765
1980-05-08	149	203	102	77	20	70	3.23064
1980-05-09	181	246	118	61	23	103	4.56552
1980-05-10	167	201	121	59	20	9	2.78398
1980-05-11	139	177	120	91	15	7	1.86293
1980-05-12	149	211	104	86	3	70	3.18162
1980-05-13	190	263	110	80	18	117	4.49953
1980-05-14	188	243	153	87	20	0	2.11877
1980-05-15	206	272	140	76	13	107	4.55822
1980-05-16	169	235	134	87	28	0	2.07691
1980-05-17	135	148	124	77	15	0	1.98727
1980-05-18	137	179	102	77	10	9	2.1055
1980-05-19	164	225	126	88	18	52	2.91408
1980-05-20	196	269	116	81	23	113	4.51871
1980-05-21	219	295	134	72	23	122	5.25216
1980-05-22	185	257	150	84	38	38	3.05294
1980-05-23	204	260	150	82	0	87	4.07947
1980-05-24	213	268	171	82	18	53	3.50548
1980-05-25	186	197	181	96	33	0	1.77881
1980-05-26	203	262	161	51	40	80	5.52804
1980-05-27	188	273	106	60	20	130	5.27018
1980-05-28	212	311	107	66	23	126	5.54085
1980-05-29	247	331	173	66	20	102	5.44109
1980-05-30	264	346	169	59	25	115	6.23047
1980-05-31	239	304	165	49	58	55	6.40136
1980-06-01	141	213	126	92	58	0	1.73548
1980-06-02	178	249	118	62	40	94	4.88257
1980-06-03	188	274	98	70	15	127	4.96735
1980-06-04	212	288	126	71	8	103	4.63175
1980-06-05	224	273	192	78	40	44	3.81707
1980-06-06	205	238	176	88	30	0	2.24408
1980-06-07	227	309	165	73	20	115	5.32623
1980-06-08	223	294	147	74	20	70	4.21469
1980-06-09	227	294	177	73	38	18	3.65087
1980-06-10	199	238	169	82	23	0	2.40057
1980-06-11	219	279	160	77	10	65	3.86216
1980-06-12	250	323	191	66	5	93	4.78408
1980-06-13	256	346	167	56	15	122	6.02275
1980-06-14	281	354	197	49	20	121	6.58116
1980-06-15	265	343	195	70	23	122	6.1291
1980-06-16	228	320	199	88	43	0	2.61982
1980-06-17	224	261	193	86	25	11	2.6504
1980-06-18	219	244	207	80	18	3	2.57707
1980-06-19	191	226	173	83	18	0	2.28913
1980-06-20	225	299	171	71	15	106	5.04489
1980-06-21	232	293	183	72	20	57	4.10878
1980-06-22	248	325	170	66	20	105	5.48941
1980-06-23	251	304	189	68	20	47	4.1092
1980-06-24	229	279	212	86	15	0	2.40845
1980-06-25	216	263	175	83	25	75	3.99783
1980-06-26	216	246	180	82	8	0	2.29254
1980-06-27	239	303	177	75	15	119	5.37546
1980-06-28	273	338	195	69	13	120	5.8538
1980-06-29	282	319	246	73	25	31	3.99524
1980-06-30	239	282	221	79	48	0	3.19305
1980-07-01	231	254	211	84	20	0	2.46336
1980-07-02	221	236	213	96	18	0	2.07019
1980-07-03	203	221	199	98	20	0	1.91704
1980-07-04	199	230	183	90	33	0	2.13805
1980-07-05	228	279	176	70	28	86	4.77785
1980-07-06	231	296	167	74	20	126	5.45581
1980-07-07	252	302	191	73	8	113	5.23175
1980-07-08	233	281	224	86	20	0	2.4617
1980-07-09	234	283	196	81	18	31	3.23685
1980-07-10	222	241	210	90	13	0	2.21167
1980-07-11	212	227	199	92	0	0	2.1482
1980-07-12	209	247	172	89	23	12	2.42781
1980-07-13	226	270	198	84	25	52	3.57191
1980-07-14	230	286	181	79	10	98	4.63582
1980-07-15	255	327	186	74	20	100	5.20786
1980-07-16	221	299	197	86	35	6	2.68062
1980-07-17	225	270	176	87	15	65	3.70188
1980-07-18	253	306	200	80	15	93	4.76826
1980-07-19	270	313	224	79	13	63	4.18977
1980-07-20	270	323	219	72	18	108	5.50266
1980-07-21	272	338	207	68	13	118	5.72851
1980-07-22	275	346	202	64	18	118	5.97622
1980-07-23	284	352	210	63	23	120	6.30907
1980-07-24	305	375	229	58	15	122	6.40585
1980-07-25	285	346	240	65	35	61	5.40961
1980-07-26	254	298	232	76	13	47	3.72232
1980-07-27	268	333	199	68	18	79	4.84921
1980-07-28	246	308	232	87	35	0	2.58163
1980-07-29	229	244	221	92	23	0	2.12094
1980-07-30	217	234	210	96	15	2	2.02105
1980-07-31	237	277	211	87	20	44	3.28583
1980-08-01	244	274	221	84	0	32	2.95464
1980-08-02	239	270	213	84	3	4	2.27345
1980-08-03	238	267	225	85	25	12	2.67416
1980-08-04	223	246	212	95	15	23	2.50407
1980-08-05	230	268	200	89	18	58	3.42802
1980-08-06	242	284	208	85	13	92	4.38121
1980-08-07	241	287	199	83	20	74	4.00749
1980-08-08	236	266	209	80	15	0	2.37466
1980-08-09	239	292	191	84	18	96	4.42635
1980-08-10	229	273	206	87	20	0	2.23126
1980-08-11	235	290	183	80	8	113	4.74557
1980-08-12	240	305	197	78	18	78	4.21031
1980-08-13	251	320	192	73	10	118	5.12102
1980-08-14	253	341	177	71	20	118	5.44845
1980-08-15	252	329	186	68	20	115	5.36685
1980-08-16	252	319	183	71	20	117	5.24811
1980-08-17	260	312	201	74	23	82	4.52492
1980-08-18	236	281	205	83	20	27	2.88354
1980-08-19	235	261	224	86	20	17	2.56146
1980-08-20	231	269	204	83	15	12	2.45388
1980-08-21	225	251	210	91	13	0	1.97533
1980-08-22	235	275	208	87	10	19	2.48496
1980-08-23	244	296	212	84	5	62	3.50904
1980-08-24	224	266	203	94	28	0	1.86549
1980-08-25	228	273	199	86	20	66	3.44666
1980-08-26	230	283	189	83	5	88	3.90118
1980-08-27	229	256	208	90	18	0	1.97467
1980-08-28	233	272	217	87	20	0	2.10945
1980-08-29	235	303	187	81	10	97	4.1719
1980-08-30	235	292	191	80	10	10	2.3239
1980-08-31	253	328	184	74	25	111	4.95559
1980-09-01	238	305	179	74	15	113	4.57612
1980-09-02	243	322	171	76	20	114	4.72533
1980-09-03	244	301	186	70	28	110	4.83389
1980-09-04	206	253	182	89	35	3	1.98167
1980-09-05	168	185	159	92	43	0	1.56058
1980-09-06	173	210	140	88	15	16	1.9333
1980-09-07	185	251	125	84	15	73	3.02172
1980-09-08	193	231	163	83	5	16	2.00813
1980-09-09	182	205	161	82	10	0	1.74523
1980-09-10	184	233	145	85	0	42	2.35354
1980-09-11	195	256	143	83	10	100	3.48569
1980-09-12	212	276	166	83	5	87	3.39588
1980-09-13	218	253	182	87	5	4	1.80127
1980-09-14	215	249	198	92	13	0	1.69066
1980-09-15	164	209	153	94	50	0	1.39159
1980-09-16	147	156	136	95	20	0	1.3197
1980-09-17	157	203	135	88	20	16	1.76893
1980-09-18	150	181	120	89	13	0	1.4476
1980-09-19	170	237	112	83	13	103	3.12021
1980-09-20	193	269	143	80	10	95	3.25847
1980-09-21	171	211	144	91	5	0	1.45739
1980-09-22	177	198	161	90	15	0	1.4994
1980-09-23	177	226	138	83	20	89	2.89428
1980-09-24	180	247	136	77	18	74	2.86924
1980-09-25	181	259	117	76	18	102	3.25923
1980-09-26	200	296	133	69	25	104	3.89343
1980-09-27	176	242	113	72	15	80	2.84963
1980-09-28	190	242	150	75	5	66	2.50055
1980-09-29	194	276	125	72	25	102	3.53074
1980-09-30	190	261	127	74	18	102	3.23586
1980-10-01	189	256	127	75	13	94	2.97937
1980-10-02	185	237	133	74	25	55	2.63894
1980-10-03	194	230	165	80	30	0	1.9164
1980-10-04	186	216	171	76	10	0	1.59727
1980-10-05	167	191	150	83	13	0	1.44855
1980-10-06	171	230	128	79	20	26	1.9749
1980-10-07	175	263	107	74	13	98	2.84656
1980-10-08	189	288	112	67	25	101	3.49955
1980-10-09	163	210	129	72	23	0	1.8645
1980-10-10	131	171	117	91	15	0	1.15615
1980-10-11	142	176	107	89	10	0	1.18411
1980-10-12	149	157	143	95	5	0	1.13254
1980-10-13	157	201	132	90	8	55	1.81496
1980-10-14	151	214	128	84	25	42	1.86529
1980-10-15	134	184	83	85	15	57	1.72638
1980-10-16	152	199	135	87	28	5	1.4042
1980-10-17	137	222	67	77	18	93	2.26398
1980-10-18	146	206	93	73	20	78	2.22756
1980-10-19	141	224	78	77	13	97	2.21559
1980-10-20	157	238	90	75	23	92	2.46584
1980-10-21	154	180	123	72	23	4	1.67869
1980-10-22	125	158	114	92	20	0	1.0157
1980-10-23	113	142	97	88	5	26	1.17839
1980-10-24	137	186	94	84	5	43	1.4211
1980-10-25	122	157	90	56	48	71	2.89193
1980-10-26	74	147	20	60	10	100	1.69455
1980-10-27	80	181	8	72	15	97	1.76753
1980-10-28	94	185	24	76	8	98	1.65443
1980-10-29	102	150	45	84	5	23	1.06435
1980-10-30	105	128	87	85	3	0	0.888979
1980-10-31	111	129	96	87	20	0	0.998867
1980-11-01	96	120	86	88	10	0	0.883479
1980-11-02	97	170	51	66	13	94	1.71775
1980-11-03	68	140	5	74	10	93	1.37706
1980-11-04	97	141	64	80	23	4	1.14654
1980-11-05	89	179	22	77	20	93	1.61447
1980-11-06	95	176	21	71	5	85	1.35081
1980-11-07	146	230	99	54	25	92	2.70346
1980-11-08	109	140	83	55	25	0	1.81071
1980-11-09	78	101	67	70	3	0	0.798826
1980-11-10	68	157	3	79	13	89	1.28322
1980-11-11	84	182	19	78	18	85	1.44613
1980-11-12	104	207	38	74	10	84	1.4622
1980-11-13	96	163	48	51	33	89	2.39734
1980-11-14	47	112	-13	56	8	87	1.13985
1980-11-15	55	130	-6	70	3	62	0.917522
1980-11-16	61	140	-1	74	10	81	1.12732
1980-11-17	75	165	10	75	10	81	1.1926
1980-11-18	79	147	32	82	10	35	0.944442
1980-11-19	77	134	20	85	13	0	0.787457
1980-11-20	98	107	90	94	8	0	0.7001
1980-11-21	120	150	95	89	3	25	0.875648
1980-11-22	110	133	101	93	20	0	0.748338
1980-11-23	113	130	101	88	20	0	0.855136
1980-11-24	95	148	74	76	20	78	1.31936
1980-11-25	52	100	11	75	15	83	1.02187
1980-11-26	38	96	-8	80	18	66	0.906615
1980-11-27	55	117	-3	78	10	79	0.928071
1980-11-28	58	117	7	83	13	63	0.880105
1980-11-29	53	89	10	87	10	0	0.635227
1980-11-30	88	172	26	75	18	88	1.28095
1980-12-01	57	122	2	74	23	83	1.15028
1980-12-02	42	85	0	64	30	0	1.22756
1980-12-03	28	94	-24	62	13	73	0.981937
1980-12-04	28	94	-17	63	13	82	0.983301
1980-12-05	12	86	-38	56	10	80	0.903514
1980-12-06	54	137	5	74	15	81	1.03755
1980-12-07	57	165	-11	65	18	76	1.31377
1980-12-08	34	120	-26	68	15	80	1.01763
1980-12-09	46	133	-9	60	25	81	1.45714
1980-12-10	37	127	-37	57	25	87	1.44863
1980-12-11	52	163	-30	61	25	83	1.55403
1980-12-12	69	133	29	30	48	81	3.08948
1980-12-13	-8	57	-60	56	10	80	0.789997
1980-12-14	4	92	-48	58	10	76	0.859338
1980-12-15	-12	28	-56	64	0	19	0.439162
1980-12-16	8	49	-20	65	8	37	0.684022
1980-12-17	-8	48	-51	70	0	47	0.477728
1980-12-18	47	132	-14	57	13	64	1.1063
1980-12-19	23	68	-4	60	13	30	0.892582
1980-12-20	-2	53	-52	70	5	54	0.594559
1980-12-21	7	57	-28	74	5	19	0.567482
1980-12-22	2	54	-51	75	15	29	0.686634
1980-12-23	16	67	-12	60	10	21	0.795311
1980-12-24	-18	21	-49	57	8	72	0.672238
1980-12-25	-17	11	-48	67	8	0	0.565371
1980-12-26	-10	43	-54	62	20	64	0.907472
1980-12-27	-41	-4	-75	43	18	49	0.91013
1980-12-28	-39	12	-76	58	23	78	0.894155
1980-12-29	-36	33	-88	63	0	74	0.457498
1980-12-30	-4	93	-56	63	13	40	0.871758
1980-12-31	1	51	-22	55	15	44	0.951567
1981-01-01	5	79	-19	38	25	70	1.62645
1981-01-02	-33	27	-76	52	8	76	0.697034
1981-01-03	-23	31	-61	61	8	62	0.67336
1981-01-04	-27	12	-71	63	8	0	0.577527
1981-01-05	-13	1	-27	64	8	0	0.606427
1981-01-06	-26	-17	-34	82	5	0	0.457721
1981-01-07	-16	6	-37	85	8	0	0.483878
1981-01-08	11	32	-10	80	15	0	0.636257
1981-01-09	34	84	8	60	28	68	1.38091
1981-01-10	14	67	-37	48	15	80	1.11968
1981-01-11	-5	81	-60	64	8	82	0.816388
1981-01-12	14	104	-50	59	20	85	1.24774
1981-01-13	5	96	-48	59	18	83	1.1745
1981-01-14	33	150	-43	57	18	84	1.44971
1981-01-15	15	77	-37	47	15	76	1.19401
1981-01-16	-11	45	-55	56	15	78	0.989359
1981-01-17	-6	74	-60	62	8	76	0.851627
1981-01-18	-11	23	-45	76	8	0	0.581209
1981-01-19	1	52	-43	70	23	29	0.924872
1981-01-20	-2	11	-11	87	10	0	0.547758
1981-01-21	-16	-7	-23	88	10	0	0.51105
1981-01-22	-26	-11	-38	82	28	0	0.606728
1981-01-23	-15	10	-34	81	10	0	0.573719
1981-01-24	-16	9	-30	61	15	10	0.833474
1981-01-25	-37	-20	-51	75	23	0	0.654975
1981-01-26	-41	-19	-50	72	10	14	0.61036
1981-01-27	-42	-16	-66	61	8	52	0.721063
1981-01-28	-19	2	-54	64	3	0	0.569396
1981-01-29	-6	15	-23	75	0	0	0.545282
1981-01-30	2	53	-39	73	8	33	0.794228
1981-01-31	21	96	-16	60	15	84	1.31917
1981-02-01	16	70	-23	58	20	52	1.28664
1981-02-02	21	87	-21	61	10	75	1.16266
1981-02-03	6	52	-36	56	8	76	1.06003
1981-02-04	-4	47	-47	65	8	42	0.887312
1981-02-05	20	49	1	68	13	0	0.896253
1981-02-06	31	122	-29	63	15	92	1.46963
1981-02-07	23	70	-30	60	20	32	1.24631
1981-02-08	52	132	-9	47	35	81	2.37176
1981-02-09	25	66	-20	36	23	32	1.71132
1981-02-10	31	112	-36	46	18	90	1.77463
1981-02-11	25	97	-40	50	18	82	1.63143
1981-02-12	36	87	-5	64	23	7	1.28183
1981-02-13	39	130	-33	64	18	84	1.62548
1981-02-14	67	165	-10	62	28	84	2.11809
1981-02-15	48	102	21	80	23	0	1.03459
1981-02-16	28	37	14	90	15	0	0.736937
1981-02-17	20	35	4	80	10	0	0.805797
1981-02-18	42	79	4	83	20	0	0.915998
1981-02-19	40	71	13	75	25	0	1.09767
1981-02-20	41	84	-11	46	20	81	1.8771
1981-02-21	31	84	-2	63	15	66	1.49225
1981-02-22	54	112	-1	69	23	39	1.51822
1981-02-23	42	82	21	52	30	6	1.78917
1981-02-24	16	38	-3	37	8	0	1.11297
1981-02-25	2	39	-23	35	15	92	1.72596
1981-02-26	-2	36	-30	39	8	34	1.2075
1981-02-27	8	64	-34	50	15	80	1.63121
1981-02-28	31	75	-11	54	18	30	1.52519
1981-03-01	51	117	-8	60	33	81	2.16585
1981-03-02	39	80	24	64	10	0	1.13882
1981-03-03	64	120	19	61	28	40	1.95171
1981-03-04	55	144	-23	56	23	101	2.36524
1981-03-05	71	153	5	47	23	75	2.53448
1981-03-06	66	153	-11	42	18	95	2.54938
1981-03-07	79	190	-22	49	33	67	3.00192
1981-03-08	128	181	87	25	43	68	4.52804
1981-03-09	84	158	9	43	20	72	2.59956
1981-03-10	103	169	66	52	23	80	2.83034
1981-03-11	110	173	35	54	10	78	2.33727
1981-03-12	115	185	67	58	20	79	2.74417
1981-03-13	140	218	77	51	30	48	3.26666
1981-03-14	123	168	90	32	20	54	3.05641
1981-03-15	94	150	39	47	13	48	2.2099
1981-03-16	99	185	19	55	10	90	2.52726
1981-03-17	114	193	38	61	10	76	2.4547
1981-03-18	125	212	48	65	20	97	3.01516
1981-03-19	129	205	75	68	23	35	2.39901
1981-03-20	115	203	37	71	30	99	2.97136
1981-03-21	114	164	78	77	10	9	1.57459
1981-03-22	123	201	48	79	15	84	2.57957
1981-03-23	121	176	101	83	30	0	1.63213
1981-03-24	108	168	63	66	30	63	2.68653
1981-03-25	101	147	62	60	28	91	2.96233
1981-03-26	80	133	31	69	10	94	2.43093
1981-03-27	102	138	74	76	15	0	1.53858
1981-03-28	107	150	78	75	10	0	1.52053
1981-03-29	99	154	49	77	23	47	2.11841
1981-03-30	117	185	63	68	23	100	3.11528
1981-03-31	84	145	65	84	13	0	1.37829
1981-04-01	97	116	82	92	8	0	1.30997
1981-04-02	86	102	71	89	28	0	1.27541
1981-04-03	76	107	58	86	13	0	1.30579
1981-04-04	107	165	58	84	8	70	2.39909
1981-04-05	137	204	98	86	20	26	2.01827
1981-04-06	132	183	70	81	13	26	2.01312
1981-04-07	131	161	110	82	20	0	1.70031
1981-04-08	119	144	97	85	8	0	1.52163
1981-04-09	124	175	60	86	3	21	1.84748
1981-04-10	162	229	105	77	13	99	3.49583
1981-04-11	162	228	101	72	25	34	2.77827
1981-04-12	171	244	92	59	28	104	4.31417
1981-04-13	142	194	100	72	23	19	2.38213
1981-04-14	121	155	95	82	10	5	1.69834
1981-04-15	129	206	48	83	5	97	3.17963
1981-04-16	163	204	115	80	15	13	2.12173
1981-04-17	138	183	124	94	18	0	1.54178
1981-04-18	149	191	118	83	23	0	1.87987
1981-04-19	141	171	125	83	18	0	1.80544
1981-04-20	137	188	100	87	25	48	2.40905
1981-04-21	164	236	89	74	25	103	3.87039
1981-04-22	164	232	84	76	8	108	3.81208
1981-04-23	165	260	109	74	48	63	3.74964
1981-04-24	131	188	95	64	15	77	3.24726
1981-04-25	135	215	60	69	3	75	3.00603
1981-04-26	155	243	73	70	15	106	3.92391
1981-04-27	182	283	82	63	25	58	3.89967
1981-04-28	193	249	150	46	18	58	4.03634
1981-04-29	173	246	93	58	10	89	3.82678
1981-04-30	179	252	120	67	20	81	3.94462
1981-05-01	206	288	117	60	33	80	4.80267
1981-05-02	159	248	130	26	23	45	4.70379
1981-05-03	131	226	47	52	18	82	3.78444
1981-05-04	156	247	56	53	23	80	4.14791
1981-05-05	206	302	121	42	30	78	5.56401
1981-05-06	227	345	118	50	25	94	5.74458
1981-05-07	239	330	137	60	18	106	5.30414
1981-05-08	255	346	163	66	15	88	4.93469
1981-05-09	248	295	205	62	23	89	5.0938
1981-05-10	197	255	162	85	18	0	2.1971
1981-05-11	157	231	123	51	28	0	3.40466
1981-05-12	165	203	125	68	13	0	2.2662
1981-05-13	155	182	146	87	5	0	1.88202
1981-05-14	183	256	118	73	23	20	2.9215
1981-05-15	197	249	149	48	23	93	4.93368
1981-05-16	175	267	73	58	23	93	4.54365
1981-05-17	191	281	104	58	25	43	4.00229
1981-05-18	185	229	135	52	20	41	3.69157
1981-05-19	171	241	96	66	18	66	3.67471
1981-05-20	188	263	132	67	15	71	3.91303
1981-05-21	180	222	153	81	5	20	2.47419
1981-05-22	198	268	124	71	13	85	4.13688
1981-05-23	204	294	111	66	18	105	4.85181
1981-05-24	219	299	132	57	13	30	3.4882
1981-05-25	242	315	168	55	20	76	4.99712
1981-05-26	246	322	173	63	15	27	3.62188
1981-05-27	243	307	207	48	20	70	5.14978
1981-05-28	195	251	160	61	23	0	3.10051
1981-05-29	222	298	158	55	20	63	4.5893
1981-05-30	237	334	129	44	25	112	6.30848
1981-05-31	250	315	142	37	33	78	6.19439
1981-06-01	252	317	163	36	40	100	7.16112
1981-06-02	215	279	201	53	20	0	3.51494
1981-06-03	193	235	169	70	15	22	2.96957
1981-06-04	222	308	143	61	23	26	3.87264
1981-06-05	252	340	153	46	20	102	5.92727
1981-06-06	251	310	171	42	18	21	4.12023
1981-06-07	216	272	201	67	15	0	2.82786
1981-06-08	221	275	171	71	18	40	3.5926
1981-06-09	258	334	196	56	13	71	4.78848
1981-06-10	261	318	222	57	28	35	4.75594
1981-06-11	236	298	168	63	18	126	5.69427
1981-06-12	251	332	169	54	18	122	6.06921
1981-06-13	277	354	183	45	25	122	6.92448
1981-06-14	307	379	222	36	33	125	8.26538
1981-06-15	310	389	219	41	18	94	6.38482
1981-06-16	301	360	274	46	25	40	5.6504
1981-06-17	268	307	225	61	18	16	3.66636
1981-06-18	292	378	221	57	23	117	6.84575
1981-06-19	304	363	245	53	28	92	6.59829
1981-06-20	258	318	217	73	38	37	4.33825
1981-06-21	274	346	208	65	28	95	5.90249
1981-06-22	232	310	186	71	30	0	3.33238
1981-06-23	207	252	181	85	10	43	3.19735
1981-06-24	220	262	193	86	28	54	3.52898
1981-06-25	237	288	181	78	10	115	5.14779
1981-06-26	271	348	205	71	13	113	5.75054
1981-06-27	272	318	247	55	25	95	6.05394
1981-06-28	256	331	183	54	23	91	5.70673
1981-06-29	273	347	191	62	15	114	5.88691
1981-06-30	284	339	221	55	28	127	6.9178
1981-07-01	283	339	229	57	30	97	6.33476
1981-07-02	256	300	221	72	33	11	3.61466
1981-07-03	219	233	211	96	40	0	1.92328
1981-07-04	226	250	208	86	33	0	2.46182
1981-07-05	227	248	211	88	18	0	2.30857
1981-07-06	233	259	212	91	10	0	2.24974
1981-07-07	265	317	237	83	28	59	4.23125
1981-07-08	255	284	240	73	35	31	4.00305
1981-07-09	224	263	200	90	13	0	2.2345
1981-07-10	205	222	196	95	18	0	2.0066
1981-07-11	222	251	201	92	13	0	2.17163
1981-07-12	239	285	210	86	23	19	2.8987
1981-07-13	213	238	191	92	50	0	2.06791
1981-07-14	193	209	188	91	28	0	2.03324
1981-07-15	211	251	177	88	15	31	2.85344
1981-07-16	233	292	171	84	3	112	4.96568
1981-07-17	259	307	202	81	18	103	5.0484
1981-07-18	280	336	228	72	38	112	6.14736
1981-07-19	286	340	235	71	23	117	6.08561
1981-07-20	300	356	241	68	20	110	6.08537
1981-07-21	288	341	234	71	10	115	5.73016
1981-07-22	287	345	224	68	13	120	5.92926
1981-07-23	292	348	229	67	13	119	5.95787
1981-07-24	289	348	244	66	28	112	6.32745
1981-07-25	276	323	228	69	20	123	5.96584
1981-07-26	285	336	232	71	18	123	6.02034
1981-07-27	293	356	236	73	20	114	5.98768
1981-07-28	287	352	249	70	13	105	5.61503
1981-07-29	275	332	243	80	40	78	4.94947
1981-07-30	283	330	241	78	20	82	4.86868
1981-07-31	298	343	263	70	30	107	6.13205
1981-08-01	301	352	252	69	35	116	6.52042
1981-08-02	305	348	253	68	15	119	6.04461
1981-08-03	303	352	256	74	13	109	5.70659
1981-08-04	302	350	255	73	20	119	6.09417
1981-08-05	266	315	238	75	15	55	4.0053
1981-08-06	287	353	243	67	23	96	5.67113
1981-08-07	262	307	244	71	25	7	3.30052
1981-08-08	258	303	217	72	15	71	4.26452
1981-08-09	211	273	201	95	23	0	1.91534
1981-08-10	232	287	190	84	20	120	4.85721
1981-08-11	242	296	192	82	13	80	4.10214
1981-08-12	254	294	211	76	20	112	5.04472
1981-08-13	246	303	189	74	23	108	4.97874
1981-08-14	258	293	225	81	18	14	2.78112
1981-08-15	240	261	232	94	23	0	2.00329
1981-08-16	226	239	217	95	28	0	1.87272
1981-08-17	223	234	216	99	5	0	1.92263
1981-08-18	224	233	218	97	18	0	1.83407
1981-08-19	213	230	201	97	8	0	1.85916
1981-08-20	225	277	186	84	20	75	3.71605
1981-08-21	208	255	181	95	10	0	1.84768
1981-08-22	190	205	177	99	18	0	1.61557
1981-08-23	197	204	190	98	10	0	1.73208
1981-08-24	201	212	193	90	40	0	1.90743
1981-08-25	215	265	187	85	23	25	2.61357
1981-08-26	221	287	163	83	8	92	3.92059
1981-08-27	234	279	203	84	15	52	3.20907
1981-08-28	218	257	179	87	8	42	2.77073
1981-08-29	218	245	193	91	15	0	1.87395
1981-08-30	192	229	179	96	3	3	1.7962
1981-08-31	191	201	185	99	10	0	1.6265
1981-09-01	186	196	181	98	13	0	1.58623
1981-09-02	185	199	174	98	13	0	1.57307
1981-09-03	196	215	184	98	13	0	1.60634
1981-09-04	186	211	168	97	23	0	1.51136
1981-09-05	169	177	162	98	23	0	1.40314
1981-09-06	170	175	164	98	10	0	1.50661
1981-09-07	174	189	164	99	3	0	1.57675
1981-09-08	187	247	148	88	20	13	1.98684
1981-09-09	169	200	162	92	10	12	1.76315
1981-09-10	162	212	115	88	5	12	1.75178
1981-09-11	191	243	152	84	10	6	1.85293
1981-09-12	200	253	168	79	15	30	2.45592
1981-09-13	177	212	160	84	13	0	1.7076
1981-09-14	181	229	159	84	10	35	2.24675
1981-09-15	185	249	130	84	5	89	3.1083
1981-09-16	203	263	156	81	5	96	3.36659
1981-09-17	212	285	150	78	13	107	3.74174
1981-09-18	208	298	135	71	10	113	3.83499
1981-09-19	218	295	161	77	13	103	3.73236
1981-09-20	227	293	183	76	15	40	2.76631
1981-09-21	219	288	160	78	5	92	3.33164
1981-09-22	200	244	173	87	28	0	1.77659
1981-09-23	201	270	160	81	18	52	2.67375
1981-09-24	206	293	145	75	13	110	3.65077
1981-09-25	207	284	131	72	20	105	3.66173
1981-09-26	212	283	150	77	10	78	3.01263
1981-09-27	201	245	172	78	23	0	1.98945
1981-09-28	137	179	118	93	30	0	1.23233
1981-09-29	118	129	105	91	15	0	1.18908
1981-09-30	135	160	117	95	3	0	1.2252
1981-10-01	162	206	133	87	15	35	1.85532
1981-10-02	153	182	140	85	20	0	1.46327
1981-10-03	124	142	110	80	10	0	1.30891
1981-10-04	123	137	105	87	23	0	1.26153
1981-10-05	119	128	103	92	3	0	1.13249
1981-10-06	137	166	112	88	13	0	1.2447
1981-10-07	154	200	127	75	43	2	2.11862
1981-10-08	91	163	71	40	35	72	3.37856
1981-10-09	71	146	1	62	23	107	2.29432
1981-10-10	96	184	20	70	18	101	2.26799
1981-10-11	121	196	53	74	18	93	2.2781
1981-10-12	157	237	115	51	20	94	3.17404
1981-10-13	120	170	70	68	13	31	1.68176
1981-10-14	128	147	112	76	18	0	1.4092
1981-10-15	135	181	107	80	3	33	1.44952
1981-10-16	131	176	78	84	18	0	1.23891
1981-10-17	151	202	131	68	18	42	2.08527
1981-10-18	117	138	93	79	8	0	1.12331
1981-10-19	122	135	109	85	13	0	1.11571
1981-10-20	125	145	110	86	10	0	1.08396
1981-10-21	111	135	91	73	50	0	1.80135
1981-10-22	75	117	49	43	33	96	2.64875
1981-10-23	54	129	-15	47	18	101	1.99727
1981-10-24	67	167	-15	55	18	100	2.06258
1981-10-25	68	157	-4	58	10	91	1.67844
1981-10-26	84	134	40	67	13	21	1.31362
1981-10-27	92	123	69	70	38	0	1.6213
1981-10-28	88	179	28	75	18	87	1.72797
1981-10-29	100	195	15	65	13	89	1.83034
1981-10-30	126	212	75	62	20	43	2.03109
1981-10-31	86	136	58	74	15	0	1.13292
1981-11-01	92	124	66	85	3	28	1.00861
1981-11-02	117	164	75	78	8	42	1.27018
1981-11-03	120	156	100	77	25	48	1.57938
1981-11-04	77	112	59	77	8	0	0.900494
1981-11-05	38	64	17	93	15	0	0.645521
1981-11-06	47	62	30	90	10	0	0.692388
1981-11-07	45	57	26	93	18	0	0.644602
1981-11-08	44	97	1	75	18	95	1.24651
1981-11-09	37	101	-10	74	13	93	1.16773
1981-11-10	45	115	-11	77	15	93	1.18986
1981-11-11	53	112	10	79	18	77	1.15346
1981-11-12	62	139	2	74	5	81	1.08763
1981-11-13	68	135	10	82	5	70	1.02522
1981-11-14	81	131	53	86	10	13	0.845128
1981-11-15	97	175	36	59	23	94	1.91417
1981-11-16	77	134	18	60	15	83	1.40851
1981-11-17	28	75	-11	66	5	85	0.897616
1981-11-18	34	85	-18	75	10	74	0.928172
1981-11-19	66	113	8	76	3	51	0.850268
1981-11-20	71	125	22	77	13	36	0.977223
1981-11-21	67	89	42	67	13	0	0.961405
1981-11-22	58	79	44	81	8	0	0.710052
1981-11-23	60	105	42	85	15	25	0.816441
1981-11-24	68	87	44	78	15	0	0.838609
1981-11-25	40	74	26	84	28	0	0.777786
1981-11-26	43	62	17	63	15	12	0.961396
1981-11-27	12	69	-29	76	8	81	0.770676
1981-11-28	38	64	21	82	10	0	0.653272
1981-11-29	35	81	-10	79	18	23	0.797215
1981-11-30	15	67	-25	52	10	87	0.935614
1981-12-01	-8	35	-43	58	23	61	1.03446
1981-12-02	-38	-6	-69	48	13	80	0.804155
1981-12-03	-20	36	-67	64	0	80	0.518824
1981-12-04	26	68	0	50	25	48	1.38476
1981-12-05	10	69	-44	51	8	77	0.825957
1981-12-06	27	108	-26	54	20	81	1.30855
1981-12-07	-1	61	-51	64	10	76	0.772875
1981-12-08	0	25	-36	71	10	0	0.613135
1981-12-09	23	94	-27	64	10	81	0.866136
1981-12-10	14	84	-41	63	10	58	0.813463
1981-12-11	21	99	-34	60	20	75	1.14886
1981-12-12	19	49	-6	66	13	0	0.773827
1981-12-13	18	47	-2	91	13	0	0.505965
1981-12-14	14	34	-17	93	5	0	0.473146
1981-12-15	41	93	18	60	25	75	1.31983
1981-12-16	4	61	-46	69	15	75	0.808261
1981-12-17	-6	29	-27	64	30	26	0.997637
1981-12-18	-28	30	-71	61	10	85	0.690105
1981-12-19	-16	53	-59	53	15	87	0.928808
1981-12-20	-20	62	-67	67	5	85	0.608531
1981-12-21	16	92	-45	55	25	87	1.30112
1981-12-22	3	86	-54	57	8	89	0.792342
1981-12-23	-10	50	-57	62	10	83	0.740557
1981-12-24	-5	71	-57	60	13	83	0.868819
1981-12-25	15	85	-31	58	25	19	1.20955
1981-12-26	2	69	-50	66	15	78	0.858542
1981-12-27	14	86	-39	71	8	73	0.734875
1981-12-28	29	94	-22	57	45	78	1.68834
1981-12-29	-12	37	-37	60	28	0	1.04011
1981-12-30	-18	53	-71	75	13	84	0.700015
1981-12-31	-3	55	-41	67	8	81	0.713801
1982-01-01	-3	64	-50	67	13	81	0.819467
1982-01-02	-3	50	-45	61	18	69	0.938439
1982-01-03	37	88	7	41	28	52	1.75436
1982-01-04	-4	53	-49	62	15	72	0.884318
1982-01-05	-9	57	-58	60	8	80	0.75604
1982-01-06	30	102	-21	53	25	85	1.46845
1982-01-07	4	67	-40	55	18	77	1.09611
1982-01-08	37	142	-38	61	18	81	1.30413
1982-01-09	30	116	-28	63	20	84	1.23945
1982-01-10	27	107	-27	68	8	65	0.860127
1982-01-11	47	152	-17	63	18	84	1.36415
1982-01-12	22	57	-11	49	3	0	0.642056
1982-01-13	22	86	-19	67	10	82	0.925287
1982-01-14	27	126	-32	70	13	76	1.03981
1982-01-15	20	53	-3	52	33	84	1.53743
1982-01-16	-30	12	-63	42	10	75	0.865673
1982-01-17	5	91	-60	48	25	54	1.48028
1982-01-18	-29	42	-69	40	13	81	1.05482
1982-01-19	-32	33	-79	53	0	78	0.576581
1982-01-20	-20	42	-71	61	3	78	0.704754
1982-01-21	15	77	-32	57	8	80	0.972384
1982-01-22	15	57	-16	59	10	0	0.842362
1982-01-23	12	27	-4	72	0	0	0.551204
1982-01-24	2	8	-8	92	3	0	0.538317
1982-01-25	19	60	-4	88	8	0	0.612007
1982-01-26	4	59	-41	86	13	52	0.763185
1982-01-27	14	22	4	72	10	0	0.732114
1982-01-28	-23	10	-40	82	10	0	0.571175
1982-01-29	-27	-10	-41	80	8	0	0.558824
1982-01-30	-15	7	-39	78	0	0	0.532245
1982-01-31	0	46	-39	79	3	57	0.798062
1982-02-01	8	50	-36	82	10	20	0.734947
1982-02-02	4	34	-7	88	5	0	0.606071
1982-02-03	2	35	-11	90	10	23	0.684657
1982-02-04	2	18	-10	87	8	0	0.620038
1982-02-05	6	38	-20	86	0	0	0.614254
1982-02-06	-5	20	-31	79	15	0	0.708568
1982-02-07	10	35	-9	73	15	0	0.836356
1982-02-08	-6	24	-21	87	18	0	0.644443
1982-02-09	14	45	-7	82	15	0	0.760094
1982-02-10	13	46	-10	82	5	0	0.699846
1982-02-11	25	64	-13	78	8	12	0.843042
1982-02-12	33	62	10	73	8	0	0.854623
1982-02-13	25	47	9	90	23	0	0.71635
1982-02-14	27	62	-15	83	18	45	1.02742
1982-02-15	41	109	-9	76	20	79	1.43271
1982-02-16	49	109	-11	72	15	88	1.52254
1982-02-17	39	77	0	73	15	13	1.0689
1982-02-18	68	132	23	70	15	78	1.66599
1982-02-19	75	121	35	72	18	60	1.59388
1982-02-20	81	144	29	69	10	93	1.79334
1982-02-21	77	115	32	72	15	58	1.5591
1982-02-22	72	100	62	85	23	0	1.04697
1982-02-23	73	113	47	58	40	68	2.34777
1982-02-24	45	110	-16	71	13	82	1.59323
1982-02-25	37	88	22	82	10	0	0.926619
1982-02-26	43	66	18	86	5	0	0.877936
1982-02-27	36	74	-11	83	20	14	1.02737
1982-02-28	53	116	-9	50	25	104	2.34172
1982-03-01	36	104	-25	58	5	90	1.61865
1982-03-02	66	126	7	58	10	70	1.79447
1982-03-03	76	111	37	67	18	0	1.40226
1982-03-04	78	109	45	62	35	0	1.84156
1982-03-05	58	89	42	69	23	5	1.42867
1982-03-06	57	93	30	76	15	6	1.20999
1982-03-07	68	111	34	70	20	67	1.88168
1982-03-08	71	155	8	59	13	92	2.23049
1982-03-09	66	178	-17	55	13	107	2.45792
1982-03-10	99	187	11	54	13	100	2.60718
1982-03-11	129	206	65	53	15	82	2.79304
1982-03-12	114	172	71	55	20	48	2.4789
1982-03-13	102	140	80	72	5	0	1.29257
1982-03-14	132	204	77	61	25	92	3.12739
1982-03-15	116	202	23	62	15	98	2.78936
1982-03-16	79	181	20	68	35	0	2.03097
1982-03-17	45	77	18	85	10	0	1.05465
1982-03-18	51	73	40	91	18	0	1.008
1982-03-19	46	69	26	85	10	0	1.07075
1982-03-20	98	177	39	73	18	103	2.66353
1982-03-21	104	198	19	74	15	99	2.68012
1982-03-22	142	215	71	72	15	96	2.98631
1982-03-23	114	179	71	86	35	0	1.50326
1982-03-24	26	77	13	91	28	0	0.943911
1982-03-25	16	24	3	84	8	0	0.995356
1982-03-26	22	47	0	90	8	0	0.988927
1982-03-27	45	80	16	84	8	12	1.25113
1982-03-28	55	70	40	88	20	0	1.13088
1982-03-29	80	149	10	83	8	92	2.38009
1982-03-30	94	147	32	86	15	52	1.95497
1982-03-31	127	199	55	80	20	96	2.9003
1982-04-01	119	166	102	86	28	0	1.56289
1982-04-02	123	160	93	54	53	56	3.65021
1982-04-03	116	167	71	69	13	92	2.89011
1982-04-04	108	174	44	63	28	111	3.36098
1982-04-05	117	182	43	58	35	97	3.55504
1982-04-06	124	181	65	60	18	112	3.46071
1982-04-07	136	217	55	69	20	110	3.53697
1982-04-08	149	196	115	32	40	90	5.07397
1982-04-09	102	139	54	57	15	18	2.12523
1982-04-10	133	197	81	66	15	101	3.38542
1982-04-11	139	217	66	68	13	96	3.35774
1982-04-12	148	206	80	64	18	66	3.12309
1982-04-13	154	227	74	43	30	118	4.79234
1982-04-14	140	227	44	58	28	98	3.95682
1982-04-15	158	234	67	58	33	112	4.4211
1982-04-16	136	192	98	65	18	27	2.56166
1982-04-17	125	154	101	87	15	11	1.76864
1982-04-18	125	170	80	82	5	27	2.05443
1982-04-19	119	146	97	92	3	0	1.56085
1982-04-20	153	234	87	78	18	104	3.67249
1982-04-21	157	217	99	76	10	111	3.78097
1982-04-22	177	266	102	76	23	108	4.14853
1982-04-23	178	242	119	75	20	58	3.24846
1982-04-24	163	210	124	82	18	0	1.9792
1982-04-25	159	237	85	76	18	92	3.6253
1982-04-26	188	261	98	74	10	107	4.1399
1982-04-27	116	232	69	82	58	0	2.22737
1982-04-28	97	146	35	81	15	39	2.15479
1982-04-29	127	163	101	84	10	25	2.1232
1982-04-30	156	228	100	77	20	98	3.73441
1982-05-01	183	283	97	59	28	103	4.92029
1982-05-02	200	235	169	31	55	47	6.37543
1982-05-03	149	226	61	47	20	113	4.46983
1982-05-04	170	259	79	67	18	97	4.12906
1982-05-05	155	224	114	52	43	31	4.19837
1982-05-06	135	240	37	64	23	120	4.29644
1982-05-07	180	286	70	58	20	117	4.93616
1982-05-08	211	270	168	54	25	9	3.63494
1982-05-09	194	259	127	70	18	96	4.30023
1982-05-10	210	282	138	74	28	112	4.85614
1982-05-11	183	274	117	82	55	33	3.13319
1982-05-12	98	126	71	83	53	0	1.74593
1982-05-13	147	202	83	61	25	87	3.89923
1982-05-14	163	224	96	65	15	106	4.16361
1982-05-15	183	246	106	71	18	65	3.61789
1982-05-16	203	283	136	65	8	106	4.56202
1982-05-17	207	243	169	70	13	0	2.48265
1982-05-18	224	319	140	57	18	115	5.51259
1982-05-19	204	280	134	58	15	89	4.54014
1982-05-20	210	289	123	64	8	118	4.88408
1982-05-21	229	331	142	59	15	106	5.30181
1982-05-22	247	357	145	56	28	120	6.53907
1982-05-23	240	321	157	56	18	111	5.58845
1982-05-24	238	316	143	53	40	92	6.11565
1982-05-25	255	322	172	63	20	93	5.24792
1982-05-26	238	317	191	78	18	62	4.13327
1982-05-27	226	274	181	86	8	41	3.22814
1982-05-28	228	271	183	83	10	0	2.34252
1982-05-29	197	242	179	95	10	23	2.53944
1982-05-30	217	264	169	85	10	75	3.9389
1982-05-31	228	280	190	81	18	64	3.92789
1982-06-01	209	257	156	75	30	5	2.88425
1982-06-02	221	282	170	66	10	121	5.17405
1982-06-03	211	284	147	66	20	56	4.0448
1982-06-04	229	277	184	61	23	87	4.98029
1982-06-05	219	270	172	71	5	28	2.96973
1982-06-06	227	299	161	68	20	103	5.11308
1982-06-07	244	352	163	55	30	106	6.46313
1982-06-08	240	305	171	58	15	89	4.96318
1982-06-09	250	309	179	54	18	115	5.76608
1982-06-10	248	300	194	59	20	69	4.79175
1982-06-11	215	251	188	74	23	10	2.95915
1982-06-12	237	345	139	58	15	127	5.96391
1982-06-13	270	357	183	46	20	95	6.06613
1982-06-14	252	311	218	61	30	79	5.51195
1982-06-15	235	292	181	77	15	95	4.75177
1982-06-16	277	363	200	53	23	103	6.38138
1982-06-17	288	386	176	41	20	117	6.89681
1982-06-18	283	357	198	46	28	126	7.26309
1982-06-19	303	357	262	44	28	67	6.41746
1982-06-20	239	316	204	69	40	0	3.84816
1982-06-21	207	277	165	59	23	75	4.71554
1982-06-22	223	303	136	51	13	131	5.64599
1982-06-23	248	324	159	42	25	118	6.49318
1982-06-24	258	337	168	44	20	125	6.45239
1982-06-25	273	337	201	51	8	96	5.14953
1982-06-26	251	308	224	53	40	11	5.05288
1982-06-27	192	248	179	85	13	0	2.23568
1982-06-28	222	280	175	72	18	90	4.63126
1982-06-29	234	293	174	64	20	85	4.85888
1982-06-30	249	311	174	58	18	107	5.52192
1982-07-01	273	335	194	54	18	114	6.03305
1982-07-02	287	343	228	52	13	107	5.83227
1982-07-03	266	345	208	69	18	114	5.88329
1982-07-04	272	329	209	53	28	116	6.56414
1982-07-05	277	337	220	53	25	129	6.83482
1982-07-06	286	355	229	53	20	120	6.60438
1982-07-07	304	352	250	49	33	50	5.99934
1982-07-08	264	316	254	78	18	0	2.86941
1982-07-09	282	344	239	72	13	60	4.4704
1982-07-10	230	306	186	57	58	0	5.16143
1982-07-11	238	307	183	62	18	66	4.53175
1982-07-12	188	253	178	93	20	0	2.01036
1982-07-13	209	249	175	88	3	18	2.55492
1982-07-14	230	291	168	84	13	108	4.81398
1982-07-15	254	297	215	74	13	13	2.98623
1982-07-16	258	308	213	63	3	95	4.67851
1982-07-17	248	289	206	72	18	32	3.53101
1982-07-18	259	327	184	66	18	125	5.87383
1982-07-19	258	315	190	67	13	107	5.25246
1982-07-20	274	322	232	69	18	110	5.65789
1982-07-21	258	296	238	82	18	0	2.61143
1982-07-22	228	259	215	91	25	0	2.20014
1982-07-23	239	297	196	73	28	41	3.89489
1982-07-24	253	320	191	66	18	133	5.94937
1982-07-25	264	347	176	57	20	127	6.24021
1982-07-26	260	307	217	72	15	18	3.19224
1982-07-27	273	320	222	61	18	79	4.99259
1982-07-28	249	295	205	73	15	45	3.67951
1982-07-29	216	246	209	93	18	0	2.0512
1982-07-30	221	259	196	88	18	16	2.54006
1982-07-31	220	245	210	95	10	0	2.03736
1982-08-01	224	257	205	92	25	0	2.09182
1982-08-02	241	280	208	88	10	52	3.44472
1982-08-03	254	290	223	87	10	54	3.59903
1982-08-04	249	290	201	88	10	58	3.61889
1982-08-05	262	314	208	81	15	129	5.55248
1982-08-06	252	311	215	86	20	86	4.40067
1982-08-07	252	302	216	82	5	103	4.77182
1982-08-08	262	299	217	85	8	94	4.5926
1982-08-09	255	296	221	78	30	60	4.09558
1982-08-10	249	306	187	78	3	125	5.15957
1982-08-11	247	301	195	77	13	110	4.87895
1982-08-12	236	299	194	82	13	73	3.92357
1982-08-13	213	259	183	86	28	92	3.93201
1982-08-14	229	267	200	85	18	48	3.21874
1982-08-15	241	280	211	85	10	61	3.55844
1982-08-16	222	257	198	90	33	0	2.08214
1982-08-17	231	295	168	82	13	127	4.92278
1982-08-18	232	297	169	78	15	118	4.78793
1982-08-19	244	290	211	73	18	95	4.55661
1982-08-20	233	270	203	81	18	48	3.27636
1982-08-21	229	269	204	82	23	65	3.60513
1982-08-22	219	266	175	78	13	103	4.20869
1982-08-23	201	235	190	88	15	0	1.94015
1982-08-24	197	224	183	91	13	0	1.83533
1982-08-25	215	253	189	85	10	48	2.95069
1982-08-26	235	279	192	82	3	59	3.27113
1982-08-27	226	256	215	85	10	0	2.02131
1982-08-28	209	232	192	93	10	0	1.81079
1982-08-29	188	199	177	98	8	0	1.66563
1982-08-30	202	224	184	96	13	0	1.70264
1982-08-31	204	227	194	97	13	0	1.68558
1982-09-01	200	208	191	97	15	0	1.6409
1982-09-02	207	225	196	94	20	0	1.71577
1982-09-03	191	206	182	97	18	0	1.57086
1982-09-04	183	195	171	98	20	0	1.48855
1982-09-05	211	267	172	88	5	83	3.44226
1982-09-06	220	272	174	82	8	105	3.9274
1982-09-07	188	238	176	93	10	0	1.65554
1982-09-08	198	252	149	88	8	67	2.94362
1982-09-09	209	264	152	85	15	108	3.76681
1982-09-10	199	231	183	85	13	4	1.87499
1982-09-11	195	216	177	87	5	0	1.66801
1982-09-12	187	206	177	90	10	0	1.62654
1982-09-13	196	260	155	85	20	104	3.52987
1982-09-14	200	239	165	83	10	55	2.6762
1982-09-15	193	231	154	82	15	47	2.52755
1982-09-16	189	211	172	93	15	0	1.54326
1982-09-17	187	224	161	85	0	9	1.68812
1982-09-18	202	240	175	84	0	36	2.20609
1982-09-19	208	279	158	81	10	101	3.50536
1982-09-20	209	281	152	80	15	103	3.57201
1982-09-21	188	225	173	80	13	0	1.75373
1982-09-22	192	237	165	87	10	51	2.39578
1982-09-23	193	226	172	88	18	7	1.72381
1982-09-24	169	192	160	88	10	0	1.46828
1982-09-25	152	168	130	96	25	0	1.20897
1982-09-26	131	150	111	84	15	0	1.38875
1982-09-27	134	175	103	76	13	35	1.9046
1982-09-28	120	158	96	82	13	15	1.51854
1982-09-29	121	147	93	91	10	0	1.20288
1982-09-30	138	160	122	94	3	0	1.23768
1982-10-01	140	154	131	97	8	0	1.1875
1982-10-02	161	208	119	85	13	36	1.86225
1982-10-03	171	217	125	81	8	18	1.66864
1982-10-04	188	245	153	79	8	25	1.86999
1982-10-05	180	260	114	79	13	92	2.77494
1982-10-06	175	246	109	81	13	95	2.68583
1982-10-07	182	262	120	79	10	98	2.78463
1982-10-08	177	242	125	83	13	88	2.54582
1982-10-09	177	244	119	76	18	95	2.76519
1982-10-10	173	219	140	77	13	25	1.81836
1982-10-11	191	262	149	76	8	74	2.43991
1982-10-12	195	254	156	80	15	57	2.29514
1982-10-13	170	212	153	90	15	3	1.31426
1982-10-14	162	237	102	80	13	103	2.50188
1982-10-15	162	230	104	76	13	98	2.44903
1982-10-16	157	185	147	87	5	0	1.17272
1982-10-17	145	204	104	90	10	65	1.78431
1982-10-18	177	267	115	65	28	80	3.08105
1982-10-19	132	207	75	50	20	87	2.6883
1982-10-20	140	225	82	70	18	98	2.4141
1982-10-21	139	220	69	73	15	96	2.21853
1982-10-22	147	203	93	78	15	19	1.5004
1982-10-23	142	176	131	81	20	0	1.34351
1982-10-24	133	157	120	88	10	2	1.06845
1982-10-25	121	137	109	88	13	0	1.01998
1982-10-26	121	150	111	86	20	3	1.13045
1982-10-27	124	176	80	82	13	71	1.61332
1982-10-28	137	153	125	84	15	0	1.12907
1982-10-29	145	166	129	88	8	0	1.02549
1982-10-30	117	154	93	84	40	0	1.26691
1982-10-31	114	185	54	80	15	95	1.71056
1982-11-01	89	137	45	81	20	73	1.40987
1982-11-02	85	145	35	81	3	87	1.32443
1982-11-03	95	143	52	86	5	37	1.0646
1982-11-04	110	173	62	83	18	86	1.5342
1982-11-05	108	137	72	92	10	0	0.834426
1982-11-06	118	155	92	85	25	8	1.12196
1982-11-07	115	130	108	91	5	0	0.837795
1982-11-08	120	164	87	71	40	69	2.01045
1982-11-09	61	127	23	48	28	98	2.10592
1982-11-10	34	106	-18	71	5	97	1.05872
1982-11-11	45	122	-18	76	10	89	1.12543
1982-11-12	60	125	5	84	3	82	1.03499
1982-11-13	67	103	26	74	23	0	1.06315
1982-11-14	55	110	14	70	20	77	1.28737
1982-11-15	55	86	38	85	13	33	0.847555
1982-11-16	-1	41	-33	94	0	19	0.580498
1982-11-17	21	96	-39	84	13	40	0.777949
1982-11-18	56	132	14	58	25	80	1.67135
1982-11-19	41	117	-12	65	23	86	1.37259
1982-11-20	43	80	4	68	13	18	0.917144
1982-11-21	69	126	47	64	23	25	1.4045
1982-11-22	61	99	13	61	18	12	1.15966
1982-11-23	56	97	25	71	10	0	0.830424
1982-11-24	45	71	25	68	13	2	0.878708
1982-11-25	44	57	36	69	8	0	0.751651
1982-11-26	42	53	32	86	5	0	0.596975
1982-11-27	33	45	20	87	3	0	0.559366
1982-11-28	36	92	13	79	23	56	0.947803
1982-11-29	20	99	-34	77	3	89	0.741531
1982-11-30	36	132	-20	71	10	88	0.967552
1982-12-01	22	100	-22	78	10	64	0.785737
1982-12-02	14	80	-30	71	13	85	0.869587
1982-12-03	14	76	-41	75	8	75	0.735838
1982-12-04	61	117	8	48	38	48	2.01044
1982-12-05	-8	71	-26	41	30	58	1.67375
1982-12-06	-34	11	-73	57	5	85	0.593898
1982-12-07	-10	12	-30	63	0	0	0.434416
1982-12-08	-16	7	-40	84	0	0	0.427948
1982-12-09	-2	20	-15	82	3	0	0.477855
1982-12-10	20	66	-9	62	28	13	1.1568
1982-12-11	-12	29	-37	43	13	78	0.930611
1982-12-12	-33	25	-78	65	3	47	0.498765
1982-12-13	-8	72	-60	61	18	84	0.969128
1982-12-14	-19	16	-60	69	5	9	0.510067
1982-12-15	26	81	1	57	23	42	1.23668
1982-12-16	10	91	-46	57	13	87	0.963019
1982-12-17	-6	73	-61	59	13	83	0.875749
1982-12-18	-8	78	-67	64	10	85	0.771759
1982-12-19	5	101	-57	61	15	82	0.988367
1982-12-20	27	132	-44	54	8	85	0.92424
1982-12-21	18	88	-41	55	15	0	0.991995
1982-12-22	11	77	-29	59	5	66	0.679204
1982-12-23	8	103	-48	68	8	80	0.765811
1982-12-24	5	34	-18	63	23	0	0.934164
1982-12-25	-5	38	-38	46	18	80	1.06753
1982-12-26	38	141	-46	35	45	84	2.69786
1982-12-27	7	89	-45	56	8	79	0.81331
1982-12-28	-3	78	-54	63	13	85	0.871609
1982-12-29	6	82	-48	56	15	73	1.00514
1982-12-30	0	49	-36	72	15	26	0.72789
1982-12-31	8	18	-10	74	3	0	0.514994
1983-01-01	9	59	-10	85	5	21	0.550287
1983-01-02	-7	16	-31	91	3	0	0.452612
1983-01-03	13	49	-1	90	3	0	0.496842
1983-01-04	9	70	-28	76	10	85	0.759326
1983-01-05	-10	49	-47	80	8	72	0.642335
1983-01-06	13	74	-37	69	18	67	0.931626
1983-01-07	-28	61	-61	33	28	82	1.6529
1983-01-08	-65	-38	-94	57	3	55	0.477758
1983-01-09	-27	2	-52	51	5	3	0.577307
1983-01-10	-30	-9	-43	71	3	0	0.470633
1983-01-11	-19	33	-49	68	18	78	0.855063
1983-01-12	-26	52	-79	64	8	75	0.734066
1983-01-13	-21	46	-72	67	8	76	0.730609
1983-01-14	-12	36	-37	66	8	40	0.705154
1983-01-15	-17	35	-55	65	15	15	0.781424
1983-01-16	-14	26	-51	76	13	0	0.620372
1983-01-17	-12	46	-57	71	23	84	0.94565
1983-01-18	13	57	-35	43	45	65	1.87625
1983-01-19	-40	18	-86	47	8	91	0.810887
1983-01-20	-44	17	-97	58	5	78	0.684551
1983-01-21	-30	35	-82	49	13	89	0.989063
1983-01-22	-43	21	-90	54	5	76	0.712206
1983-01-23	-30	49	-86	60	8	76	0.82624
1983-01-24	-26	56	-83	64	13	85	0.940618
1983-01-25	-10	82	-79	62	13	82	1.04694
1983-01-26	4	81	-46	61	15	64	1.11041
1983-01-27	0	79	-61	60	20	76	1.23085
1983-01-28	11	82	-46	61	8	30	0.891823
1983-01-29	44	131	-7	52	18	74	1.62408
1983-01-30	18	41	-14	61	10	0	0.844307
1983-01-31	7	31	-2	85	15	0	0.65968
1983-02-01	18	85	-22	62	15	84	1.26721
1983-02-02	6	55	-32	52	15	84	1.27415
1983-02-03	-7	88	-68	61	0	91	0.879242
1983-02-04	8	106	-53	62	10	94	1.23513
1983-02-05	25	108	-35	60	20	88	1.52553
1983-02-06	11	58	-27	56	25	12	1.29558
1983-02-07	22	84	-24	66	13	78	1.24919
1983-02-08	30	160	-53	52	20	94	1.9615
1983-02-09	24	87	-20	44	8	82	1.32372
1983-02-10	32	122	-40	40	18	90	1.90114
1983-02-11	26	110	-37	45	20	81	1.8217
1983-02-12	43	130	-29	40	20	91	2.07861
1983-02-13	23	77	-39	45	15	85	1.57013
1983-02-14	38	107	-18	41	15	77	1.75764
1983-02-15	25	76	-15	48	25	0	1.55932
1983-02-16	64	149	-11	36	15	77	2.0705
1983-02-17	46	108	5	39	15	76	1.87305
1983-02-18	8	64	-33	33	23	89	1.96862
1983-02-19	1	87	-64	43	18	95	1.76576
1983-02-20	-25	35	-63	38	13	89	1.43103
1983-02-21	-18	47	-68	43	8	93	1.33025
1983-02-22	-21	21	-68	54	5	16	0.851101
1983-02-23	22	76	-6	56	3	26	1.02266
1983-02-24	22	97	-45	62	15	89	1.62708
1983-02-25	34	100	-19	59	13	63	1.56269
1983-02-26	46	99	-8	61	18	6	1.36997
1983-02-27	31	57	4	63	18	0	1.20745
1983-02-28	28	48	13	80	15	0	0.943013
1983-03-01	29	81	5	87	5	40	1.14934
1983-03-02	29	92	-22	79	15	0	0.998365
1983-03-03	56	127	3	53	38	87	2.59254
1983-03-04	31	92	-22	34	15	102	2.14877
1983-03-05	13	110	-68	43	15	103	2.04665
1983-03-06	38	139	-53	42	5	103	1.88217
1983-03-07	54	125	-6	52	18	46	1.94727
1983-03-08	47	101	-4	60	20	12	1.55484
1983-03-09	49	131	-11	72	10	88	1.87247
1983-03-10	71	161	-1	59	25	87	2.51752
1983-03-11	99	202	22	49	15	97	2.82974
1983-03-12	131	211	69	32	20	86	3.4949
1983-03-13	93	152	32	34	25	78	3.1003
1983-03-14	89	122	69	55	8	25	1.68883
1983-03-15	82	184	-2	53	18	74	2.58679
1983-03-16	92	139	38	21	43	95	4.17863
1983-03-17	58	138	-11	43	18	99	2.65279
1983-03-18	52	110	-11	50	5	0	1.25376
1983-03-19	85	192	-5	58	23	92	2.89258
1983-03-20	121	183	72	60	15	38	2.29706
1983-03-21	134	179	93	63	18	5	2.03019
1983-03-22	57	144	35	88	55	0	1.22686
1983-03-23	38	59	12	84	53	0	1.12269
1983-03-24	61	123	21	79	20	79	2.04974
1983-03-25	61	106	8	82	8	20	1.40196
1983-03-26	78	92	60	84	3	0	1.23174
1983-03-27	97	137	68	83	20	0	1.4315
1983-03-28	95	135	62	83	18	0	1.41465
1983-03-29	95	132	60	80	18	0	1.47289
1983-03-30	101	157	55	82	13	0	1.45447
1983-03-31	125	226	38	69	10	102	3.11993
1983-04-01	150	208	101	60	33	48	3.29562
1983-04-02	132	202	75	65	20	50	2.74328
1983-04-03	147	206	113	52	25	79	3.72352
1983-04-04	154	249	60	51	23	90	3.98902
1983-04-05	161	246	77	62	8	94	3.38257
1983-04-06	181	251	120	56	13	102	3.91145
1983-04-07	170	245	107	62	18	69	3.43711
1983-04-08	175	226	110	72	3	49	2.59625
1983-04-09	163	203	131	72	28	41	2.86757
1983-04-10	134	163	112	87	30	0	1.63922
1983-04-11	143	193	108	82	13	40	2.34853
1983-04-12	145	178	114	86	0	0	1.61506
1983-04-13	143	180	131	91	10	20	1.9326
1983-04-14	103	151	48	69	45	0	2.21385
1983-04-15	74	130	34	65	23	86	2.76467
1983-04-16	81	168	-3	73	18	102	2.89677
1983-04-17	112	172	30	75	10	60	2.52184
1983-04-18	154	221	77	77	8	78	3.14434
1983-04-19	170	211	129	77	10	25	2.38088
1983-04-20	124	185	95	78	40	0	2.11698
1983-04-21	142	234	68	74	8	88	3.32451
1983-04-22	155	234	66	64	15	96	3.75379
1983-04-23	180	255	102	67	10	110	4.13238
1983-04-24	188	266	111	70	23	78	3.90166
1983-04-25	135	220	114	85	35	0	1.96429
1983-04-26	159	235	83	78	23	91	3.5872
1983-04-27	168	236	98	80	13	87	3.54188
1983-04-28	136	216	108	35	63	0	5.47195
1983-04-29	100	137	68	59	3	0	1.65318
1983-04-30	120	175	70	72	13	101	3.3818
1983-05-01	132	191	74	78	10	16	2.10129
1983-05-02	150	183	125	76	20	0	2.11313
1983-05-03	140	174	99	81	23	0	1.93919
1983-05-04	156	197	127	85	0	12	2.05238
1983-05-05	168	246	105	78	10	76	3.47091
1983-05-06	199	285	116	66	13	106	4.55665
1983-05-07	200	285	104	63	13	116	4.77296
1983-05-08	221	297	142	62	8	115	4.84842
1983-05-09	223	302	139	66	13	120	5.11892
1983-05-10	225	301	134	72	15	109	4.86666
1983-05-11	234	317	152	70	10	96	4.67721
1983-05-12	235	297	170	64	13	92	4.68095
1983-05-13	185	258	168	79	20	0	2.41138
1983-05-14	155	171	132	89	30	0	1.84289
1983-05-15	158	229	90	82	13	60	3.09801
1983-05-16	157	202	111	85	15	0	1.96346
1983-05-17	178	246	92	81	5	69	3.42864
1983-05-18	211	277	155	78	23	47	3.50943
1983-05-19	202	244	147	81	18	0	2.3116
1983-05-20	219	284	157	77	10	109	4.76369
1983-05-21	174	248	129	68	40	0	3.18114
1983-05-22	158	218	99	81	10	0	2.02976
1983-05-23	164	187	146	92	8	0	1.90928
1983-05-24	168	175	160	98	10	0	1.83867
1983-05-25	165	177	153	96	15	0	1.80963
1983-05-26	158	200	142	95	8	0	1.86714
1983-05-27	181	266	117	83	15	82	3.81844
1983-05-28	202	260	136	81	15	0	2.32397
1983-05-29	208	257	167	82	3	40	3.08293
1983-05-30	217	301	133	76	15	116	5.03651
1983-05-31	214	260	168	84	18	0	2.35292
1983-06-01	193	224	180	87	10	0	2.14031
1983-06-02	206	272	146	84	8	62	3.60067
1983-06-03	242	298	189	82	13	0	2.49815
1983-06-04	169	271	142	85	45	0	2.44812
1983-06-05	173	219	134	77	13	0	2.24155
1983-06-06	196	249	136	76	5	27	2.77802
1983-06-07	220	307	155	67	15	112	5.20647
1983-06-08	223	290	151	63	3	113	4.82698
1983-06-09	211	270	164	66	8	47	3.47514
1983-06-10	234	321	149	63	13	108	5.25384
1983-06-11	198	280	167	80	30	0	2.69952
1983-06-12	220	283	151	54	20	125	5.67175
1983-06-13	197	243	141	73	10	0	2.36297
1983-06-14	223	295	165	68	10	63	3.99325
1983-06-15	237	317	162	66	13	131	5.74945
1983-06-16	262	338	187	61	15	111	5.73367
1983-06-17	273	342	193	56	10	108	5.55186
1983-06-18	238	304	219	69	13	0	2.85699
1983-06-19	221	272	188	76	20	0	2.70875
1983-06-20	223	255	184	83	5	0	2.27918
1983-06-21	213	236	204	92	30	0	2.13929
1983-06-22	206	216	190	93	13	0	2.09981
1983-06-23	201	212	192	95	15	0	2.03029
1983-06-24	222	276	193	90	13	0	2.26347
1983-06-25	211	226	200	95	15	0	2.07607
1983-06-26	238	302	198	85	10	35	3.26536
1983-06-27	247	303	190	77	5	54	3.7564
1983-06-28	267	321	212	76	5	36	3.44864
1983-06-29	271	324	212	71	10	41	3.77371
1983-06-30	254	285	237	75	15	0	2.76615
1983-07-01	250	328	212	75	23	79	4.87831
1983-07-02	254	317	203	65	25	109	5.79495
1983-07-03	243	283	195	70	10	49	3.72435
1983-07-04	258	308	204	66	10	13	3.0706
1983-07-05	255	284	228	68	15	5	3.01784
1983-07-06	239	268	218	75	10	0	2.53146
1983-07-07	261	319	212	68	8	0	2.68298
1983-07-08	269	310	225	61	5	33	3.39592
1983-07-09	263	300	229	67	0	0	2.30422
1983-07-10	244	271	229	78	5	3	2.45429
1983-07-11	226	252	210	90	10	0	2.22454
1983-07-12	223	241	208	89	0	0	2.18363
1983-07-13	214	231	198	91	10	0	2.14323
1983-07-14	222	295	158	79	15	96	4.57108
1983-07-15	242	307	196	73	10	74	4.30055
1983-07-16	250	325	166	66	8	101	4.95712
1983-07-17	256	310	175	59	23	54	4.54042
1983-07-18	214	287	185	79	5	0	2.25621
1983-07-19	194	209	181	95	0	0	2.05236
1983-07-20	202	209	191	96	3	0	2.05093
1983-07-21	213	247	185	94	13	0	2.0565
1983-07-22	216	258	174	88	0	0	2.11769
1983-07-23	250	308	202	82	0	52	3.57372
1983-07-24	247	315	183	74	20	86	4.72758
1983-07-25	265	318	202	77	8	118	5.40626
1983-07-26	284	335	223	79	20	104	5.39641
1983-07-27	289	346	229	79	8	106	5.41592
1983-07-28	249	317	217	90	18	0	2.32759
1983-07-29	230	260	215	93	23	0	2.10159
1983-07-30	193	220	185	96	28	0	1.79218
1983-07-31	202	227	182	96	0	0	2.0256
1983-08-01	225	258	200	93	0	0	2.10317
1983-08-02	249	296	214	81	18	45	3.54322
1983-08-03	247	281	218	89	10	19	2.67793
1983-08-04	249	303	204	87	0	20	2.67849
1983-08-05	234	274	204	83	28	0	2.49759
1983-08-06	237	270	197	86	8	19	2.61535
1983-08-07	241	285	192	83	3	72	3.8637
1983-08-08	251	292	216	87	5	0	2.19171
1983-08-09	250	300	214	86	8	26	2.86192
1983-08-10	247	296	218	86	8	33	3.00893
1983-08-11	249	291	225	86	8	25	2.81358
1983-08-12	249	285	222	84	8	31	2.95259
1983-08-13	255	290	228	83	8	28	2.91745
1983-08-14	261	310	231	86	8	35	3.11186
1983-08-15	268	325	228	84	10	104	4.91966
1983-08-16	217	286	198	95	30	0	1.8765
1983-08-17	183	203	173	98	10	0	1.72798
1983-08-18	176	184	167	97	5	0	1.75003
1983-08-19	202	249	168	88	5	45	2.84393
1983-08-20	217	273	154	88	3	92	3.95079
1983-08-21	217	243	188	94	0	0	1.91972
1983-08-22	207	244	183	88	5	19	2.29948
1983-08-23	203	252	155	87	3	87	3.65739
1983-08-24	224	294	181	73	20	98	4.43432
1983-08-25	216	291	154	69	30	113	4.859
1983-08-26	210	280	144	79	5	117	4.2988
1983-08-27	226	290	166	85	13	109	4.28424
1983-08-28	223	280	188	86	35	33	2.82957
1983-08-29	228	299	170	84	10	117	4.48232
1983-08-30	238	307	175	83	5	90	3.97053
1983-08-31	244	307	212	81	25	75	3.95179
1983-09-01	232	297	178	67	28	112	4.91703
1983-09-02	219	293	157	77	15	116	4.36619
1983-09-03	222	283	160	80	5	116	4.22114
1983-09-04	220	293	177	84	8	66	3.2639
1983-09-05	203	239	168	89	8	20	2.13335
1983-09-06	218	254	204	91	10	13	2.05623
1983-09-07	196	219	167	94	33	0	1.58635
1983-09-08	204	270	137	83	5	83	3.31152
1983-09-09	204	228	187	91	3	0	1.68999
1983-09-10	212	274	173	79	5	102	3.7201
1983-09-11	208	278	149	82	15	99	3.65697
1983-09-12	197	227	186	89	15	0	1.71322
1983-09-13	207	263	165	84	3	102	3.58095
1983-09-14	215	280	154	83	8	90	3.43427
1983-09-15	202	244	190	93	10	0	1.62018
1983-09-16	205	244	172	90	5	0	1.63069
1983-09-17	222	268	188	84	10	6	1.91158
1983-09-18	202	246	176	66	20	29	2.79216
1983-09-19	174	216	140	84	10	17	1.84534
1983-09-20	167	175	156	97	0	0	1.44672
1983-09-21	174	183	166	97	5	0	1.42048
1983-09-22	172	181	165	97	5	0	1.40343
1983-09-23	177	233	153	86	13	37	2.12501
1983-09-24	180	244	133	81	0	31	1.91707
1983-09-25	168	200	149	92	0	0	1.39281
1983-09-26	153	159	146	97	8	0	1.27809
1983-09-27	154	162	146	96	15	0	1.24543
1983-09-28	152	207	117	90	0	28	1.7073
1983-09-29	166	233	103	85	8	55	2.17396
1983-09-30	182	255	126	84	5	80	2.62359
1983-10-01	202	274	143	81	10	60	2.52267
1983-10-02	212	282	154	82	15	44	2.38928
1983-10-03	178	230	163	91	23	0	1.42803
1983-10-04	161	169	156	99	5	0	1.22633
1983-10-05	154	159	149	98	15	0	1.12963
1983-10-06	143	154	131	97	10	0	1.13295
1983-10-07	142	192	117	89	5	20	1.44568
1983-10-08	154	184	122	87	8	0	1.26271
1983-10-09	171	227	139	85	3	39	1.78047
1983-10-10	167	193	144	80	15	0	1.47904
1983-10-11	131	163	108	80	10	0	1.26606
1983-10-12	105	117	96	95	3	0	1.01536
1983-10-13	125	155	106	90	0	0	1.07188
1983-10-14	129	144	122	91	5	0	1.082
1983-10-15	126	141	116	86	10	0	1.13162
1983-10-16	122	130	118	96	5	0	1.01166
1983-10-17	127	138	120	96	3	0	1.0251
1983-10-18	119	132	108	96	18	0	0.931776
1983-10-19	118	144	101	91	5	0	1.00447
1983-10-20	126	155	98	91	8	0	1.02202
1983-10-21	132	147	124	92	0	0	1.01022
1983-10-22	135	155	121	92	0	0	1.00792
1983-10-23	127	142	118	87	13	0	1.07196
1983-10-24	113	126	101	94	3	0	0.92947
1983-10-25	103	149	78	87	3	0	0.924692
1983-10-26	96	157	48	75	10	23	1.23292
1983-10-27	93	148	39	79	3	49	1.22335
1983-10-28	117	192	58	81	15	60	1.55611
1983-10-29	127	186	78	83	0	0	0.919508
1983-10-30	138	203	93	84	15	88	1.78532
1983-10-31	137	214	82	69	23	90	2.22091
1983-11-01	98	172	46	76	8	83	1.48584
1983-11-02	140	197	108	71	18	53	1.79067
1983-11-03	111	184	65	80	8	97	1.58478
1983-11-04	109	171	57	83	15	84	1.48944
1983-11-05	112	177	59	84	10	64	1.33189
1983-11-06	105	151	63	86	15	45	1.16892
1983-11-07	126	136	117	91	20	0	0.907577
1983-11-08	118	138	105	90	13	0	0.879022
1983-11-09	109	142	98	93	8	0	0.805596
1983-11-10	78	122	41	74	13	36	1.11617
1983-11-11	106	171	65	66	8	45	1.24973
1983-11-12	73	126	23	74	5	91	1.14127
1983-11-13	72	124	41	75	5	55	0.99623
1983-11-14	73	169	13	79	20	86	1.35344
1983-11-15	94	187	7	64	15	89	1.58188
1983-11-16	71	151	15	71	18	74	1.34853
1983-11-17	46	106	3	72	15	89	1.14521
1983-11-18	42	114	-11	72	15	85	1.12521
1983-11-19	56	137	2	79	10	76	1.02462
1983-11-20	52	70	32	93	15	0	0.606624
1983-11-21	59	116	20	87	15	12	0.758513
1983-11-22	56	77	25	94	0	0	0.608929
1983-11-23	67	151	8	86	23	79	1.05561
1983-11-24	47	97	15	84	18	41	0.837702
1983-11-25	58	136	5	81	15	90	1.04354
1983-11-26	42	112	-5	83	13	85	0.90436
1983-11-27	37	102	-9	79	15	64	0.889582
1983-11-28	51	119	-4	75	15	69	0.996666
1983-11-29	69	150	28	59	28	89	1.77017
1983-11-30	29	88	-9	57	23	86	1.31887
1983-12-01	19	58	-19	72	5	20	0.627627
1983-12-02	53	127	9	71	18	79	1.13036
1983-12-03	35	99	-9	81	18	71	0.861796
1983-12-04	48	103	-6	78	13	62	0.85348
1983-12-05	77	161	25	69	20	86	1.34638
1983-12-06	54	141	-12	67	28	88	1.41391
1983-12-07	20	77	-17	74	10	65	0.759369
1983-12-08	24	98	-28	73	10	77	0.808773
1983-12-09	37	109	-24	75	23	70	0.998478
1983-12-10	46	118	-8	63	13	85	1.03992
1983-12-11	13	60	-18	71	5	36	0.616622
1983-12-12	20	106	-34	72	20	82	0.986953
1983-12-13	33	104	-19	72	13	68	0.870931
1983-12-14	25	60	1	71	18	37	0.857692
1983-12-15	1	46	-31	83	15	27	0.599193
1983-12-16	25	94	-18	77	18	39	0.817524
1983-12-17	23	65	-2	72	20	74	0.907034
1983-12-18	5	27	-23	65	8	0	0.627819
1983-12-19	18	46	-3	74	0	0	0.474535
1983-12-20	15	29	7	80	28	0	0.722313
1983-12-21	7	56	-27	62	13	79	0.847269
1983-12-22	-1	47	-34	62	18	28	0.884753
1983-12-23	-26	26	-60	68	13	79	0.69484
1983-12-24	-27	32	-64	71	13	78	0.676568
1983-12-25	-9	81	-61	61	20	86	1.03815
1983-12-26	-12	70	-51	63	15	43	0.857339
1983-12-27	-18	27	-52	71	8	0	0.553811
1983-12-28	-32	-8	-46	71	3	0	0.443652
1983-12-29	-25	-10	-33	78	8	0	0.490777
1983-12-30	-21	-8	-27	83	8	0	0.472136
1983-12-31	-25	13	-50	82	5	0	0.454011
1984-01-01	-24	59	-71	76	15	77	0.711904
1984-01-02	-10	52	-48	57	18	84	0.994801
1984-01-03	-35	3	-64	46	18	75	0.945677
1984-01-04	-31	16	-66	61	5	69	0.593086
1984-01-05	-27	43	-72	63	8	56	0.669992
1984-01-06	-19	73	-74	59	18	74	1.00912
1984-01-07	1	93	-61	54	18	84	1.17843
1984-01-08	8	103	-45	47	25	85	1.5672
1984-01-09	-7	85	-63	56	13	81	0.995356
1984-01-10	20	116	-51	50	20	82	1.42257
1984-01-11	13	97	-41	57	10	56	0.942689
1984-01-12	22	82	-27	45	20	86	1.39505
1984-01-13	1	90	-59	61	18	80	1.10895
1984-01-14	22	78	-18	64	15	16	0.943943
1984-01-15	20	60	-7	47	25	77	1.47025
1984-01-16	-23	3	-53	48	10	26	0.779533
1984-01-17	-21	-4	-31	71	5	0	0.539968
1984-01-18	-15	17	-37	85	0	0	0.480244
1984-01-19	-22	-3	-61	86	3	0	0.480187
1984-01-20	-2	35	-25	84	13	22	0.64299
1984-01-21	-3	30	-19	51	15	70	1.08268
1984-01-22	-38	-11	-62	58	10	11	0.678337
1984-01-23	-23	26	-54	66	0	53	0.602759
1984-01-24	-20	16	-46	68	8	27	0.690904
1984-01-25	-17	17	-46	71	15	23	0.758485
1984-01-26	-16	10	-32	66	5	0	0.607652
1984-01-27	-24	2	-42	66	8	0	0.640737
1984-01-28	-26	-15	-35	70	8	0	0.611039
1984-01-29	-39	-24	-52	81	8	0	0.523214
1984-01-30	-32	1	-47	77	10	0	0.591817
1984-01-31	-22	31	-50	66	10	66	0.887719
1984-02-01	-19	25	-56	65	20	35	0.950227
1984-02-02	-28	-2	-49	45	8	14	0.801205
1984-02-03	-26	-16	-46	50	10	0	0.78084
1984-02-04	-5	51	-34	61	3	23	0.738388
1984-02-05	4	51	-16	56	18	52	1.25372
1984-02-06	-22	19	-47	42	13	78	1.1891
1984-02-07	-28	26	-69	54	15	75	1.11803
1984-02-08	-19	31	-61	50	13	54	1.09911
1984-02-09	-3	14	-17	58	20	0	1.04318
1984-02-10	-18	6	-33	63	18	0	0.898524
1984-02-11	2	53	-24	68	10	71	1.11105
1984-02-12	-3	66	-47	71	5	56	0.967348
1984-02-13	19	85	-27	68	15	30	1.13182
1984-02-14	31	97	-30	65	18	67	1.43222
1984-02-15	24	84	-22	70	28	66	1.43267
1984-02-16	32	117	-23	56	23	70	1.80049
1984-02-17	16	74	-14	34	18	75	1.83476
1984-02-18	-4	43	-50	47	18	84	1.51187
1984-02-19	26	58	-4	54	15	0	1.19847
1984-02-20	36	69	12	59	20	0	1.31216
1984-02-21	29	51	20	64	13	0	1.07412
1984-02-22	37	87	6	57	25	43	1.70865
1984-02-23	17	75	-32	54	28	68	1.77899
1984-02-24	28	53	2	51	10	0	1.12743
1984-02-25	49	86	21	40	38	76	2.59728
1984-02-26	32	88	-16	40	30	88	2.34087
1984-02-27	19	73	-30	50	13	26	1.36812
1984-02-28	39	72	15	19	35	97	2.99651
1984-03-01	22	122	-40	40	18	88	2.16516
1984-03-02	65	155	-9	25	25	95	3.10551
1984-03-03	60	156	-12	36	20	92	2.66926
1984-03-04	39	119	-27	42	30	92	2.58498
1984-03-05	65	178	-15	45	13	91	2.38215
1984-03-06	61	129	-4	41	13	56	2.00464
1984-03-07	33	83	-2	49	15	0	1.44695
1984-03-08	43	97	-23	61	5	68	1.59647
1984-03-09	72	132	42	58	8	47	1.73419
1984-03-10	65	92	43	37	28	0	2.2832
1984-03-11	33	66	-1	56	15	0	1.33816
1984-03-12	54	158	-32	67	10	92	2.07224
1984-03-13	77	110	47	59	20	0	1.68455
1984-03-14	39	89	21	85	20	0	1.05743
1984-03-15	29	47	20	84	10	0	0.987516
1984-03-16	66	167	-16	74	13	97	2.2422
1984-03-17	90	140	56	55	13	85	2.45971
1984-03-18	84	162	20	64	10	88	2.34546
1984-03-19	120	176	81	56	5	53	2.1123
1984-03-20	89	143	34	39	18	43	2.50569
1984-03-21	86	171	4	45	15	97	2.84847
1984-03-22	71	131	40	43	28	44	2.75835
1984-03-23	77	170	-1	65	13	100	2.57316
1984-03-24	136	182	111	38	30	49	3.70312
1984-03-25	57	132	39	65	18	0	1.64042
1984-03-26	74	151	1	74	18	79	2.2697
1984-03-27	107	156	67	67	23	13	2.03709
1984-03-28	136	207	86	56	20	73	3.19973
1984-03-29	135	225	54	53	28	109	3.97615
1984-03-30	173	269	84	56	25	106	4.29781
1984-03-31	146	211	102	56	38	0	3.10002
1984-04-01	125	184	85	70	13	25	2.10879
1984-04-02	139	206	78	65	23	100	3.45609
1984-04-03	128	177	96	83	10	0	1.56978
1984-04-04	108	129	94	88	8	0	1.41642
1984-04-05	108	152	78	82	20	16	1.77171
1984-04-06	115	146	86	60	23	66	2.89214
1984-04-07	103	133	78	74	28	11	1.93456
1984-04-08	85	118	76	84	20	0	1.44486
1984-04-09	129	189	89	73	33	11	2.30825
1984-04-10	113	150	82	85	18	0	1.55439
1984-04-11	136	176	111	78	20	13	2.04398
1984-04-12	126	150	118	86	15	0	1.60588
1984-04-13	155	224	99	82	20	53	2.71102
1984-04-14	170	236	103	77	10	48	2.74478
1984-04-15	197	277	118	68	10	96	3.95328
1984-04-16	200	289	119	71	3	101	3.95259
1984-04-17	171	237	119	59	60	21	4.14471
1984-04-18	114	156	89	86	23	0	1.61574
1984-04-19	110	143	57	83	8	0	1.5725
1984-04-20	113	147	70	87	8	16	1.79915
1984-04-21	148	183	125	54	18	0	2.51844
1984-04-22	150	205	102	49	18	77	3.72175
1984-04-23	138	208	63	63	13	86	3.39237
1984-04-24	145	177	129	79	13	0	1.89206
1984-04-25	180	263	119	77	18	53	3.19787
1984-04-26	189	267	107	69	3	106	4.0551
1984-04-27	162	232	138	39	38	0	4.44008
1984-04-28	127	150	105	42	15	0	2.46972
1984-04-29	127	168	90	63	5	0	1.82911
1984-04-30	153	213	93	71	10	0	2.03958
1984-05-01	184	245	118	70	3	92	3.77384
1984-05-02	168	217	137	68	33	0	2.79142
1984-05-03	121	142	105	90	8	0	1.64885
1984-05-04	121	140	104	93	0	0	1.68155
1984-05-05	150	205	110	88	15	58	2.82028
1984-05-06	164	244	84	85	8	80	3.44467
1984-05-07	196	278	110	71	13	111	4.54354
1984-05-08	199	275	116	63	10	113	4.60717
1984-05-09	204	284	118	68	15	115	4.79987
1984-05-10	221	287	139	71	5	103	4.49831
1984-05-11	236	302	174	79	13	98	4.66586
1984-05-12	205	261	191	90	10	0	2.10066
1984-05-13	208	252	177	84	13	0	2.22293
1984-05-14	207	255	147	83	8	24	2.67779
1984-05-15	179	226	151	85	13	0	2.07692
1984-05-16	153	179	140	88	10	0	1.88297
1984-05-17	154	180	134	85	10	0	1.92704
1984-05-18	176	240	108	80	10	4.5	2.20515
1984-05-19	201	257	134	80	10	0	2.23232
1984-05-20	214	259	160	78	15	0	2.41332
1984-05-21	197	236	168	85	13	0	2.17758
1984-05-22	197	236	171	78	23	0	2.48715
1984-05-23	183	210	166	88	18	0	2.06753
1984-05-24	173	201	151	86	8	0	2.02046
1984-05-25	179	229	121	78	23	52	3.26683
1984-05-26	195	244	141	78	8	53	3.30809
1984-05-27	211	260	159	82	20	90	4.21828
1984-05-28	222	282	171	80	10	86	4.30823
1984-05-29	217	286	139	75	0	99	4.45497
1984-05-30	245	320	173	64	13	113	5.41931
1984-05-31	206	272	169	73	5	0	2.29249
1984-06-01	236	290	184	69	3	54	3.60719
1984-06-02	233	314	153	66	10	118	5.30027
1984-06-03	247	334	161	65	13	118	5.60434
1984-06-04	287	360	202	51	8	121	5.89247
1984-06-05	270	338	186	63	8	110	5.43983
1984-06-06	205	303	169	88	25	0	2.35818
1984-06-07	184	247	140	78	3	79	3.7836
1984-06-08	197	254	136	76	10	89	4.14611
1984-06-09	229	289	177	58	18	37	3.94651
1984-06-10	245	336	160	53	15	122	5.92235
1984-06-11	248	333	148	51	15	115	5.75218
1984-06-12	272	350	181	51	18	126	6.43817
1984-06-13	262	313	225	62	13	0	3.05929
1984-06-14	218	262	201	83	23	0	2.5157
1984-06-15	197	211	185	89	25	0	2.15062
1984-06-16	223	298	147	61	18	114	5.37529
1984-06-17	230	292	174	68	5	29	3.0985
1984-06-18	230	294	190	64	35	4	3.84417
1984-06-19	240	318	166	55	25	127	6.29261
1984-06-20	229	282	173	66	8	13	2.84822
1984-06-21	228	263	204	75	18	0	2.70448
1984-06-22	212	235	205	92	13	0	2.16191
1984-06-23	205	208	200	95	3	0	2.13265
1984-06-24	207	219	195	94	3	0	2.14483
1984-06-25	223	267	199	83	15	0	2.43257
1984-06-26	217	257	197	80	15	0	2.46943
1984-06-27	194	211	181	81	18	0	2.32671
1984-06-28	196	220	176	85	0	0	2.10726
1984-06-29	219	267	172	81	5	6	2.41581
1984-06-30	246	302	184	78	3	105	4.9672
1984-07-01	276	337	219	73	8	17	3.13285
1984-07-02	247	312	212	82	20	0	2.68717
1984-07-03	221	252	204	81	15	0	2.44426
1984-07-04	241	298	186	79	5	61	3.8633
1984-07-05	230	268	205	78	18	0	2.62079
1984-07-06	187	207	180	92	10	0	2.03305
1984-07-07	192	206	178	95	3	0	2.05843
1984-07-08	220	269	177	87	0	0	2.18573
1984-07-09	247	290	212	85	3	25	2.95719
1984-07-10	239	271	205	86	8	0	2.32192
1984-07-11	228	244	210	91	15	0	2.20937
1984-07-12	245	288	222	79	35	0	2.99256
1984-07-13	217	249	197	86	23	0	2.33874
1984-07-14	209	230	194	85	38	0	2.40862
1984-07-15	222	260	189	81	10	0	2.33228
1984-07-16	245	327	169	74	0	98	4.69474
1984-07-17	271	328	222	72	3	82	4.5584
1984-07-18	241	292	224	91	13	0	2.27927
1984-07-19	215	232	205	94	18	0	2.04994
1984-07-20	213	243	193	84	3	0	2.14774
1984-07-21	233	269	207	83	3	0	2.22744
1984-07-22	249	295	215	80	8	0	2.41172
1984-07-23	246	272	217	82	3	0	2.264
1984-07-24	247	270	223	83	8	0	2.33573
1984-07-25	232	251	221	92	5	0	2.16412
1984-07-26	218	238	204	93	13	0	2.07314
1984-07-27	233	297	175	82	3	111	4.86583
1984-07-28	244	305	176	77	10	104	4.83125
1984-07-29	255	317	189	81	8	42	3.41274
1984-07-30	253	290	217	81	10	0	2.39807
1984-07-31	265	312	226	83	8	0	2.38787
1984-08-01	276	316	234	82	0	0	2.26315
1984-08-02	281	331	239	76	13	29	3.42072
1984-08-03	269	307	231	74	20	4.5	2.96512
1984-08-04	229	267	212	85	33	0	2.45544
1984-08-05	238	300	199	74	13	99	4.70616
1984-08-06	227	272	186	82	5	4.5	2.25194
1984-08-07	250	313	192	81	8	112	4.98259
1984-08-08	253	318	198	76	8	112	5.02827
1984-08-09	263	307	216	82	10	4.5	2.4675
1984-08-10	273	317	239	77	5	57	3.77895
1984-08-11	271	327	220	81	15	50	3.72645
1984-08-12	284	334	229	79	13	4.5	2.66289
1984-08-13	277	331	223	75	0	113	5.07932
1984-08-14	242	312	199	81	18	46	3.46522
1984-08-15	239	284	206	77	8	106	4.58713
1984-08-16	226	282	164	74	13	109	4.54381
1984-08-17	236	287	180	68	8	102	4.42491
1984-08-18	236	282	195	71	13	109	4.66613
1984-08-19	206	249	187	75	8	0	2.11737
1984-08-20	215	251	192	85	8	20	2.42476
1984-08-21	222	278	178	81	3	74	3.58987
1984-08-22	229	299	179	79	10	100	4.30868
1984-08-23	232	295	178	80	5	107	4.39379
1984-08-24	235	297	184	76	8	96	4.20971
1984-08-25	243	315	208	75	8	80	4.00831
1984-08-26	233	288	189	82	3	26	2.55106
1984-08-27	250	307	203	82	13	55	3.43102
1984-08-28	201	276	182	90	25	0	1.94123
1984-08-29	207	237	185	89	5	0	1.83211
1984-08-30	224	254	201	88	3	0	1.87547
1984-08-31	220	277	172	83	3	96	3.86992
1984-09-01	214	275	180	82	20	39	2.87185
1984-09-02	213	285	159	74	13	120	4.38122
1984-09-03	211	280	151	79	5	106	3.9333
1984-09-04	217	282	157	78	3	97	3.75846
1984-09-05	190	246	173	90	20	0	1.77213
1984-09-06	181	197	170	94	5	0	1.62235
1984-09-07	192	216	178	92	13	0	1.66781
1984-09-08	196	215	179	92	0	0	1.6678
1984-09-09	190	203	175	96	5	0	1.60769
1984-09-10	170	177	165	97	5	0	1.52245
1984-09-11	182	220	159	89	13	0	1.65235
1984-09-12	191	264	138	76	8	72	3.02229
1984-09-13	195	270	136	76	13	103	3.6228
1984-09-14	197	283	146	73	28	102	4.0004
1984-09-15	186	263	127	80	10	103	3.4214
1984-09-16	198	258	139	81	0	83	3.03888
1984-09-17	189	221	170	87	10	48	2.39932
1984-09-18	191	259	130	86	5	84	3.01443
1984-09-19	182	246	137	85	8	73	2.7555
1984-09-20	179	217	154	85	15	0	1.64356
1984-09-21	193	242	171	84	25	15	2.07058
1984-09-22	178	200	169	91	10	0	1.47838
1984-09-23	178	201	156	88	20	0	1.55714
1984-09-24	146	157	140	95	15	0	1.26741
1984-09-25	142	163	133	91	13	0	1.32196
1984-09-26	136	145	129	93	5	0	1.27022
1984-09-27	123	141	116	94	13	0	1.18609
1984-09-28	122	150	114	94	8	5	1.2519
1984-09-29	138	199	101	88	3	45	1.85531
1984-09-30	140	172	104	93	0	0	1.25251
1984-10-01	154	168	144	93	0	0	1.28263
1984-10-02	151	167	142	90	0	0	1.26086
1984-10-03	125	155	114	86	28	0	1.36098
1984-10-04	113	149	100	83	3	10	1.26827
1984-10-05	113	171	60	80	3	44	1.61619
1984-10-06	145	220	112	76	0	69	2.01479
1984-10-07	143	213	87	77	0	36	1.59239
1984-10-08	151	206	115	78	10	36	1.79713
1984-10-09	145	202	95	80	3	71	2.00374
1984-10-10	163	221	116	82	5	75	2.16796
1984-10-11	158	201	119	82	10	15	1.49429
1984-10-12	129	182	91	88	30	0	1.2582
1984-10-13	123	190	82	75	10	33	1.6045
1984-10-14	121	187	67	77	5	82	1.89911
1984-10-15	126	190	76	80	10	89	2.0158
1984-10-16	130	170	86	83	8	0	1.14988
1984-10-17	136	162	111	70	20	0	1.59187
1984-10-18	125	202	61	77	10	51	1.67327
1984-10-19	149	254	83	67	10	97	2.38732
1984-10-20	134	203	77	58	18	100	2.50771
1984-10-21	112	192	51	67	10	96	1.979
1984-10-22	133	246	52	66	13	98	2.33543
1984-10-23	141	254	77	68	15	101	2.46357
1984-10-24	135	220	66	69	0	92	1.72415
1984-10-25	138	225	70	66	10	90	2.04978
1984-10-26	150	231	92	64	20	65	2.30234
1984-10-27	156	209	129	52	15	73	2.3245
1984-10-28	110	180	53	71	13	49	1.55137
1984-10-29	106	157	65	77	18	49	1.48093
1984-10-30	91	116	82	84	0	0	0.825845
1984-10-31	77	100	57	90	3	0	0.795389
1984-11-01	96	116	80	82	23	0	1.07375
1984-11-02	108	153	73	73	10	0	1.09201
1984-11-03	100	178	45	73	13	95	1.65059
1984-11-04	100	190	32	75	8	94	1.53553
1984-11-05	113	182	66	81	13	45	1.30828
1984-11-06	121	194	58	64	25	60	1.99792
1984-11-07	121	159	95	48	25	14	2.1627
1984-11-08	89	156	47	65	15	80	1.5662
1984-11-09	97	134	69	66	0	0	0.752428
1984-11-10	95	112	83	78	8	0	0.893182
1984-11-11	92	113	82	89	3	0	0.758491
1984-11-12	90	119	62	90	3	0	0.74342
1984-11-13	74	96	56	94	5	0	0.687603
1984-11-14	82	87	77	93	15	0	0.704913
1984-11-15	91	124	76	88	10	14	0.842893
1984-11-16	78	97	62	88	8	0	0.727586
1984-11-17	91	134	63	82	8	54	1.02241
1984-11-18	98	115	78	83	3	0	0.745885
1984-11-19	99	147	76	63	23	19	1.5562
1984-11-20	40	86	23	77	18	0	0.861129
1984-11-21	37	53	32	74	8	0	0.715044
1984-11-22	46	65	30	81	8	0	0.678004
1984-11-23	51	58	47	86	8	0	0.647484
1984-11-24	68	126	16	72	18	28	1.07981
1984-11-25	66	87	59	81	8	0	0.721915
1984-11-26	45	62	37	90	15	0	0.613538
1984-11-27	48	61	39	89	20	0	0.643296
1984-11-28	20	74	-11	76	10	79	0.812499
1984-11-29	10	68	-29	78	13	77	0.786858
1984-11-30	42	137	-23	73	10	80	0.95378
1984-12-01	64	142	1	66	18	85	1.26764
1984-12-02	31	97	-18	70	5	82	0.774592
1984-12-03	34	107	-23	73	18	88	1.00697
1984-12-04	29	74	-13	75	18	0	0.78912
1984-12-05	28	60	13	44	13	0	1.079
1984-12-06	-10	41	-48	62	13	84	0.81706
1984-12-07	-5	33	-41	67	0	27	0.473861
1984-12-08	29	52	13	66	3	0	0.581091
1984-12-09	27	37	21	85	5	0	0.53925
1984-12-10	23	34	10	89	0	0	0.493938
1984-12-11	31	39	25	92	0	0	0.507671
1984-12-12	28	85	-17	89	13	31	0.607863
1984-12-13	17	37	2	86	8	0	0.528171
1984-12-14	21	33	16	89	0	0	0.486191
1984-12-15	7	18	1	92	23	0	0.473387
1984-12-16	-11	12	-30	93	18	0	0.422814
1984-12-17	-17	-4	-31	87	5	0	0.438174
1984-12-18	-27	-3	-60	54	28	14	0.96805
1984-12-19	-60	-46	-72	50	5	0	0.470759
1984-12-20	-28	23	-58	62	10	60	0.666221
1984-12-21	-26	2	-55	69	8	0	0.531368
1984-12-22	-32	-3	-46	50	18	23	0.87885
1984-12-23	-49	-26	-69	62	10	33	0.566772
1984-12-24	-49	-23	-60	54	8	56	0.591558
1984-12-25	-58	-30	-84	58	8	52	0.544411
1984-12-26	-40	-2	-60	66	5	0	0.477103
1984-12-27	-48	-9	-82	73	5	13	0.445807
1984-12-28	-32	21	-63	62	5	70	0.57048
1984-12-29	-28	8	-48	59	5	62	0.575109
1984-12-30	-52	5	-96	66	3	76	0.493014
1984-12-31	-44	13	-86	70	10	28	0.560821
1985-01-01	-20	6	-50	77	0	0	0.422462
1985-01-02	-4	18	-19	73	0	0	0.450474
1985-01-03	1	26	-15	76	3	0	0.506295
1985-01-04	-18	2	-26	83	5	0	0.469025
1985-01-05	-24	-7	-34	81	3	0	0.449287
1985-01-06	-22	-8	-45	89	0	0	0.431371
1985-01-07	-18	6	-26	91	10	0	0.449461
1985-01-08	-35	14	-72	79	15	73	0.632693
1985-01-09	-11	56	-46	59	28	86	1.19937
1985-01-10	-22	72	-82	65	15	86	0.901919
1985-01-11	-3	52	-26	61	5	0	0.623304
1985-01-12	-24	16	-60	59	8	63	0.709708
1985-01-13	-21	37	-57	50	8	77	0.803962
1985-01-14	-24	47	-63	60	10	33	0.75891
1985-01-15	-17	84	-70	59	13	84	0.99461
1985-01-16	-20	46	-62	65	10	0	0.683788
1985-01-17	-13	47	-59	70	10	0	0.657937
1985-01-18	-18	61	-62	74	13	0	0.677947
1985-01-19	-10	58	-53	68	10	28	0.754851
1985-01-20	-15	45	-56	60	15	35	0.907518
1985-01-21	-9	42	-49	71	10	0	0.668771
1985-01-22	33	66	13	65	25	0	1.13984
1985-01-23	12	35	0	82	3	0	0.581804
1985-01-24	8	31	0	81	5	0	0.599366
1985-01-25	-3	6	-5	81	0	0	0.532975
1985-01-26	16	89	-9	74	10	41	0.889252
1985-01-27	8	61	-24	67	13	58	0.987799
1985-01-28	11	87	-25	70	3	66	0.855395
1985-01-29	9	59	-33	62	13	56	1.03725
1985-01-30	-11	44	-53	60	15	83	1.08624
1985-01-31	31	104	-19	55	18	51	1.40541
1985-02-01	35	125	-17	52	15	87	1.54904
1985-02-02	44	152	-18	52	18	90	1.80357
1985-02-03	27	98	-36	57	13	89	1.34943
1985-02-04	39	124	-14	64	10	68	1.25752
1985-02-05	40	127	-20	68	8	58	1.1566
1985-02-06	33	94	-17	77	8	0	0.801044
1985-02-07	44	79	9	77	8	0	0.825178
1985-02-08	46	89	15	84	13	13	0.884823
1985-02-09	56	127	29	71	15	74	1.46107
1985-02-10	34	95	-22	68	15	52	1.24553
1985-02-11	76	148	40	65	18	84	1.80548
1985-02-12	48	132	-20	61	20	91	1.7674
1985-02-13	37	107	-23	67	18	89	1.53402
1985-02-14	38	93	-3	71	10	17	1.03441
1985-02-15	66	117	18	41	18	82	2.03927
1985-02-16	20	69	-20	40	28	65	1.95779
1985-02-17	-36	22	-47	79	25	0	0.758364
1985-02-18	-56	-41	-70	76	18	0	0.640331
1985-02-19	-31	38	-72	78	10	22	0.791837
1985-02-20	-8	47	-45	76	18	38	1.01657
1985-02-21	-2	43	-38	58	8	53	1.14671
1985-02-22	-8	45	-48	44	15	84	1.52708
1985-02-23	-18	24	-35	56	15	25	1.12833
1985-02-24	-7	21	-26	61	13	0	0.965516
1985-02-25	-10	16	-29	60	0	0	0.698415
1985-02-26	6	31	-14	66	8	0	0.900206
1985-02-27	17	47	-3	69	8	0	0.932185
1985-02-28	14	30	-23	76	5	0	0.837863
1985-03-01	20	36	14	84	10	0	0.857842
1985-03-02	29	77	-3	83	5	0	0.885931
1985-03-03	42	97	-7	75	13	0	1.08007
1985-03-04	53	121	1	74	8	22	1.25435
1985-03-05	52	133	-7	67	20	91	2.03069
1985-03-06	30	89	13	74	10	0	1.05299
1985-03-07	25	46	4	74	13	0	1.02719
1985-03-08	24	46	14	62	30	0	1.44337
1985-03-09	6	60	-40	68	13	48	1.34471
1985-03-10	10	45	-7	79	8	0	0.91822
1985-03-11	5	35	-27	89	5	0	0.839849
1985-03-12	25	69	-27	82	5	0	0.945995
1985-03-13	37	94	4	71	13	23	1.36853
1985-03-14	30	55	11	55	3	0	1.0397
1985-03-15	27	67	-5	72	3	0	0.994841
1985-03-16	42	107	-15	71	8	91	1.92659
1985-03-17	68	112	33	72	13	0	1.3331
1985-03-18	81	139	34	70	13	46	1.87891
1985-03-19	80	130	33	67	15	0	1.51438
1985-03-20	103	140	67	52	28	66	2.85
1985-03-21	89	158	28	61	18	84	2.57318
1985-03-22	87	166	22	68	15	89	2.49473
1985-03-23	94	156	34	72	8	14	1.57415
1985-03-24	99	132	74	63	8	0	1.51971
1985-03-25	69	142	-2	65	8	92	2.33079
1985-03-26	83	111	66	75	15	0	1.45282
1985-03-27	91	117	72	79	8	0	1.36288
1985-03-28	80	108	56	66	23	29	1.99385
1985-03-29	46	107	-8	67	8	13	1.42221
1985-03-30	73	167	-3	58	18	101	2.85877
1985-03-31	97	172	11	52	23	66	2.89471
1985-04-01	132	211	56	60	13	103	3.30114
1985-04-02	148	198	118	51	38	43	3.74521
1985-04-03	132	188	74	34	20	102	3.86441
1985-04-04	102	133	67	65	10	0	1.64473
1985-04-05	101	135	80	75	3	0	1.43936
1985-04-06	131	241	55	71	5	92	3.07153
1985-04-07	140	248	48	63	8	104	3.43996
1985-04-08	171	267	85	62	10	107	3.84616
1985-04-09	152	220	134	81	10	0	1.78961
1985-04-10	150	188	127	84	10	0	1.70615
1985-04-11	132	172	88	65	33	0	2.40029
1985-04-12	74	130	56	87	33	0	1.38366
1985-04-13	79	117	50	85	3	0	1.37807
1985-04-14	107	162	59	83	3	0	1.51024
1985-04-15	147	231	69	77	3	47	2.51225
1985-04-16	148	211	77	72	8	84	3.18557
1985-04-17	149	219	77	79	5	0	1.75442
1985-04-18	186	284	95	70	20	105	4.29214
1985-04-19	176	227	124	65	13	101	3.90376
1985-04-20	160	227	89	61	30	0	2.83439
1985-04-21	169	256	87	63	20	72	3.71861
1985-04-22	164	206	111	70	20	0	2.26449
1985-04-23	170	246	90	64	13	97	3.89843
1985-04-24	146	200	126	87	25	0	1.82568
1985-04-25	142	178	106	51	38	0	3.23158
1985-04-26	142	206	84	56	13	80	3.46449
1985-04-27	156	248	75	63	15	104	4.0421
1985-04-28	195	266	124	63	18	98	4.39252
1985-04-29	199	285	120	70	8	106	4.33783
1985-04-30	229	306	146	68	18	109	4.9558
1985-05-01	237	307	157	67	13	96	4.65219
1985-05-02	220	265	176	78	13	0	2.32697
1985-05-03	207	245	180	84	15	0	2.1803
1985-05-04	177	203	157	86	38	0	2.085
1985-05-05	147	180	123	69	48	0	2.77664
1985-05-06	162	198	117	74	8	0	2.013
1985-05-07	153	218	69	73	0	0	1.81576
1985-05-08	174	255	89	69	10	44	3.04389
1985-05-09	195	275	117	75	18	96	4.26662
1985-05-10	215	278	144	79	5	4.5	2.28001
1985-05-11	213	251	186	88	18	0	2.17631
1985-05-12	229	288	184	80	18	4.5	2.60416
1985-05-13	189	245	157	90	20	0	2.03532
1985-05-14	151	177	132	89	23	0	1.84298
1985-05-15	145	179	119	77	5	0	1.90743
1985-05-16	147	161	136	90	13	0	1.81483
1985-05-17	146	167	135	96	13	0	1.71844
1985-05-18	162	211	138	89	5	0	1.92627
1985-05-19	194	254	143	62	18	54	3.78462
1985-05-20	181	261	98	66	10	111	4.45649
1985-05-21	197	262	136	76	13	37	3.10202
1985-05-22	208	272	142	72	20	45	3.55607
1985-05-23	215	275	147	76	8	111	4.73806
1985-05-24	232	294	165	73	5	77	4.13356
1985-05-25	220	268	188	86	10	0	2.26635
1985-05-26	172	213	166	97	23	0	1.7679
1985-05-27	172	199	153	89	3	0	1.99037
1985-05-28	193	252	129	82	15	96	4.15674
1985-05-29	199	233	181	85	18	20	2.65303
1985-05-30	201	253	158	79	13	0	2.34797
1985-05-31	223	294	146	73	10	93	4.54019
1985-06-01	218	282	145	72	5	99	4.52314
1985-06-02	227	293	167	68	15	81	4.50847
1985-06-03	203	235	181	76	8	0	2.30583
1985-06-04	200	238	177	74	25	8	2.86138
1985-06-05	177	212	167	93	5	0	2.012
1985-06-06	213	302	148	71	18	121	5.29903
1985-06-07	226	317	132	62	13	119	5.39747
1985-06-08	256	342	180	61	13	72	4.74285
1985-06-09	228	270	209	60	35	13	4.127
1985-06-10	198	242	177	85	10	0	2.21634
1985-06-11	177	199	169	92	18	0	1.97661
1985-06-12	190	242	163	85	8	32	2.84219
1985-06-13	213	279	143	74	8	104	4.65358
1985-06-14	213	257	193	80	10	0	2.37161
1985-06-15	227	309	153	72	5	122	5.23899
1985-06-16	250	317	174	53	18	102	5.56674
1985-06-17	261	342	173	58	10	119	5.71131
1985-06-18	276	335	197	44	23	111	6.45713
1985-06-19	253	324	229	63	13	0	3.09014
1985-06-20	216	253	204	86	5	0	2.24537
1985-06-21	242	315	183	76	8	119	5.39351
1985-06-22	252	306	204	75	5	72	4.25887
1985-06-23	267	309	223	66	10	61	4.27805
[truncated: 12,601 more rows]

## Sheet: Fengxiang
date	Tmean （0.1*℃）	Tmax （0.1*℃）	Tmin （0.1*℃）	Humidty （%）	Wind Speed （0.1 * m s-1）	sunshine duration （0.1 *h）	ET0（mm）
1980-01-01	-45	-27	-55	90	20	0	0.407698
1980-01-02	-28	30	-83	76	13	60	0.641534
1980-01-03	-10	4	-21	76	13	0	0.602745
1980-01-04	-28	25	-74	69	7	80	0.644369
1980-01-05	-44	-20	-74	76	17	0	0.540961
1980-01-06	-21	31	-46	53	13	73	0.887025
1980-01-07	-38	34	-85	59	30	83	1.07341
1980-01-08	5	99	-52	52	23	84	1.39427
1980-01-09	-18	53	-62	62	13	81	0.871128
1980-01-10	-29	5	-56	59	33	49	1.04571
1980-01-11	-42	-18	-55	61	30	0	0.874913
1980-01-12	-26	45	-77	57	20	75	1.02214
1980-01-13	-18	60	-66	52	20	86	1.16987
1980-01-14	-9	78	-58	42	20	85	1.39532
1980-01-15	-13	59	-67	47	33	83	1.51901
1980-01-16	2	95	-53	47	20	90	1.43087
1980-01-17	-20	33	-64	53	20	52	1.05613
1980-01-18	4	73	-35	46	20	78	1.38046
1980-01-19	-11	57	-60	44	17	72	1.21599
1980-01-20	-7	74	-73	51	17	79	1.20119
1980-01-21	-11	55	-72	54	23	83	1.23609
1980-01-22	-8	68	-66	52	23	73	1.31769
1980-01-23	25	74	0	50	3	18	0.756493
1980-01-24	24	86	-14	55	10	60	1.09168
1980-01-25	5	68	-41	65	33	67	1.29955
1980-01-26	40	71	16	40	13	44	1.32508
1980-01-27	34	69	12	51	30	0	1.56417
1980-01-28	-16	23	-25	90	20	0	0.552772
1980-01-29	-42	-22	-65	63	33	12	0.907543
1980-01-30	-95	-57	-108	49	7	56	0.637297
1980-01-31	-86	-32	-137	58	7	79	0.693844
1980-02-01	-78	-37	-122	66	13	53	0.684667
1980-02-02	-49	-2	-93	66	7	48	0.72679
1980-02-03	-58	-33	-81	63	13	0	0.656538
1980-02-04	-73	-37	-105	36	20	92	1.10824
1980-02-05	-77	-36	-123	49	17	12	0.780035
1980-02-06	-54	-23	-73	45	33	53	1.26048
1980-02-07	-46	1	-84	53	17	69	1.05658
1980-02-08	-47	-7	-84	52	10	80	0.978099
1980-02-09	-56	-13	-81	49	7	49	0.828669
1980-02-10	-18	48	-61	48	27	72	1.54115
1980-02-11	-20	31	-63	58	23	56	1.22772
1980-02-12	-22	60	-86	56	7	81	1.11044
1980-02-13	8	62	-38	40	23	70	1.73837
1980-02-14	-23	30	-64	59	40	85	1.47997
1980-02-15	-20	48	-69	53	13	87	1.30627
1980-02-16	2	30	-32	58	27	0	1.20779
1980-02-17	8	26	-5	77	13	0	0.834152
1980-02-18	20	107	-40	69	17	93	1.55263
1980-02-19	26	98	-27	56	23	54	1.68565
1980-02-20	30	105	-24	58	30	85	1.95824
1980-02-21	19	88	-35	71	17	85	1.48494
1980-02-22	16	73	-11	78	13	47	1.17094
1980-02-23	27	108	-35	75	23	86	1.57622
1980-02-24	22	61	-16	80	23	14	1.02937
1980-02-25	61	126	17	58	17	63	1.87515
1980-02-26	60	105	24	53	23	55	2.00183
1980-02-27	41	119	-24	58	23	100	2.10661
1980-02-28	51	131	-5	59	23	89	2.15167
1980-03-01	41	66	25	50	33	0	1.85138
1980-03-02	38	69	3	79	17	0	1.03376
1980-03-03	31	60	2	84	7	0	0.915828
1980-03-04	17	36	0	91	43	0	0.763223
1980-03-05	32	66	3	88	13	0	0.912097
1980-03-06	44	113	-10	80	0	90	1.75186
1980-03-07	46	71	18	82	27	0	1.09641
1980-03-08	73	134	34	72	47	61	2.15696
1980-03-09	63	126	-4	71	20	74	1.95186
1980-03-10	45	99	30	86	43	0	1.11132
1980-03-11	-6	35	-15	96	30	0	0.659903
1980-03-12	-10	2	-18	96	33	0	0.630907
1980-03-13	5	30	-15	96	10	0	0.809526
1980-03-14	25	57	4	76	27	62	1.58403
1980-03-15	45	127	-3	75	13	83	1.94095
1980-03-16	67	124	-4	71	10	50	1.76169
1980-03-17	70	119	15	77	17	29	1.58672
1980-03-18	72	148	11	74	40	96	2.43321
1980-03-19	89	148	19	62	37	51	2.5086
1980-03-20	56	108	26	60	60	0	2.28915
1980-03-21	19	77	4	92	23	35	1.1767
1980-03-22	61	130	19	83	7	68	1.92111
1980-03-23	41	87	25	69	50	3	1.76222
1980-03-24	21	57	3	60	43	21	1.86951
1980-03-25	14	73	-27	79	17	31	1.35662
1980-03-26	36	104	-30	66	40	79	2.23605
1980-03-27	70	133	6	65	17	63	2.22822
1980-03-28	108	189	34	60	40	104	3.55238
1980-03-29	115	184	36	58	33	88	3.34833
1980-03-30	82	165	34	45	43	0	3.13379
1980-03-31	50	114	8	60	7	87	2.27811
1980-04-01	87	198	-9	48	23	108	3.54891
1980-04-02	115	208	27	52	27	109	3.82101
1980-04-03	138	227	58	57	20	98	3.66459
1980-04-04	168	219	107	47	37	28	3.81661
1980-04-05	106	194	75	68	37	39	2.81918
1980-04-06	94	176	18	75	13	112	3.01532
1980-04-07	155	265	58	59	27	101	4.24903
1980-04-08	166	226	121	60	30	70	3.80083
1980-04-09	139	186	87	67	33	103	3.63146
1980-04-10	99	147	82	88	17	0	1.47194
1980-04-11	110	159	82	93	3	27	1.91464
1980-04-12	92	134	47	74	63	0	2.04796
1980-04-13	52	107	10	69	23	90	2.51795
1980-04-14	90	196	-4	66	10	98	3.04127
1980-04-15	134	207	66	46	13	90	3.56203
1980-04-16	161	273	52	42	20	107	4.69639
1980-04-17	192	310	91	39	20	104	5.20994
1980-04-18	212	294	127	37	30	102	5.79698
1980-04-19	165	226	112	27	13	87	4.03315
1980-04-20	102	160	86	47	7	0	1.9218
1980-04-21	122	186	72	58	17	105	3.67945
1980-04-22	163	219	104	53	27	53	3.75149
1980-04-23	110	170	58	58	37	0	2.70378
1980-04-24	46	81	29	88	7	0	1.31304
1980-04-25	60	91	28	88	27	0	1.32198
1980-04-26	120	202	52	69	23	103	3.61694
1980-04-27	135	199	74	63	23	43	3.0335
1980-04-28	143	204	66	67	20	81	3.48029
1980-04-29	172	239	81	62	40	96	4.50402
1980-04-30	174	231	108	64	23	97	4.20852
1980-05-01	200	253	139	65	33	108	4.87043
1980-05-02	212	292	115	62	7	112	4.63099
1980-05-03	173	236	147	58	23	0	3.00044
1980-05-04	154	202	110	62	13	44	3.01465
1980-05-05	133	202	63	65	17	22	2.59315
1980-05-06	105	157	78	88	43	8	1.73023
1980-05-07	120	179	79	80	20	63	2.84287
1980-05-08	158	222	97	59	10	116	4.25574
1980-05-09	140	179	97	66	17	15	2.48588
1980-05-10	126	174	101	86	10	41	2.47811
1980-05-11	145	218	91	80	10	90	3.57375
1980-05-12	177	250	93	73	23	97	4.18427
1980-05-13	175	212	145	86	13	13	2.28996
1980-05-14	192	252	116	75	13	101	4.29489
1980-05-15	151	209	111	71	20	0	2.36659
1980-05-16	110	124	100	79	10	0	1.80003
1980-05-17	119	164	87	75	7	9	2.01826
1980-05-18	161	235	104	81	17	75	3.49999
1980-05-19	180	253	100	76	30	113	4.50116
1980-05-20	197	264	115	66	20	116	4.91916
1980-05-21	169	220	136	85	7	4	2.11725
1980-05-22	185	248	138	80	13	88	4.00673
1980-05-23	188	234	130	85	7	32	2.78416
1980-05-24	182	200	163	82	23	0	2.26002
1980-05-25	185	245	134	40	40	96	5.91079
1980-05-26	178	275	78	45	17	125	5.28749
1980-05-27	213	331	91	53	10	117	5.27124
1980-05-28	245	344	154	48	20	87	5.61921
1980-05-29	248	332	147	44	27	121	6.63245
1980-05-30	202	272	146	49	60	28	5.61157
1980-05-31	135	184	105	84	23	7	2.09902
1980-06-01	135	218	89	70	90	109	4.51165
1980-06-02	170	248	77	62	27	125	5.00883
1980-06-03	194	258	111	62	10	102	4.50865
1980-06-04	208	249	144	74	27	34	3.37173
1980-06-05	182	216	151	90	17	0	2.06678
1980-06-06	210	287	124	69	20	111	5.05578
1980-06-07	209	274	125	65	10	68	3.96591
1980-06-08	204	264	149	71	23	14	3.09236
1980-06-09	179	220	149	84	13	10	2.37403
1980-06-10	194	255	140	79	0	6	2.26466
1980-06-11	225	300	160	64	17	90	4.89386
1980-06-12	241	320	137	53	20	116	5.86484
1980-06-13	238	330	151	56	23	113	5.99448
1980-06-14	244	317	166	72	20	86	4.8953
1980-06-15	206	281	175	88	43	0	2.42576
1980-06-16	210	246	161	77	23	3	2.66412
1980-06-17	205	236	184	67	33	19	3.54354
1980-06-18	179	218	147	74	17	0	2.43433
1980-06-19	214	278	132	60	7	112	4.87079
1980-06-20	222	294	160	59	13	77	4.52253
1980-06-21	222	312	150	67	10	93	4.74346
1980-06-22	240	294	160	67	13	80	4.5472
1980-06-23	210	258	190	85	13	0	2.33513
1980-06-24	211	254	153	75	27	118	5.00482
1980-06-25	187	234	155	86	7	34	2.87948
1980-06-26	225	294	144	69	17	126	5.48516
1980-06-27	255	319	182	63	20	111	5.72848
1980-06-28	245	282	205	81	27	4	2.83679
1980-06-29	207	230	196	87	17	0	2.2716
1980-06-30	206	222	191	86	13	0	2.2535
1980-07-01	206	226	188	92	13	0	2.14307
1980-07-02	190	219	181	97	27	0	1.86307
1980-07-03	201	233	176	89	13	0	2.17802
1980-07-04	198	247	147	76	13	22	2.84838
1980-07-05	211	274	138	72	17	122	5.12783
1980-07-06	235	285	171	78	7	100	4.76672
1980-07-07	212	262	198	84	23	0	2.46286
1980-07-08	218	268	163	78	17	70	4.00146
1980-07-09	198	216	188	95	13	0	2.0379
1980-07-10	200	224	181	87	0	8	2.31387
1980-07-11	196	236	145	88	0	0	2.11152
1980-07-12	209	254	173	85	23	50	3.36512
1980-07-13	211	261	168	81	17	56	3.58476
1980-07-14	233	310	162	75	10	98	4.79584
1980-07-15	201	257	180	87	0	31	2.85497
1980-07-16	212	253	164	84	7	82	4.0521
1980-07-17	236	293	166	77	7	116	5.11208
1980-07-18	250	300	194	79	17	80	4.48804
1980-07-19	246	309	184	76	13	113	5.25153
1980-07-20	253	315	186	72	13	121	5.53957
1980-07-21	258	322	180	64	20	119	5.79658
1980-07-22	268	326	193	62	33	120	6.33389
1980-07-23	280	342	211	62	17	114	5.91814
1980-07-24	249	306	204	72	47	4	3.72534
1980-07-25	238	290	194	75	0	74	3.9946
1980-07-26	242	310	171	69	17	83	4.65134
1980-07-27	225	279	195	88	33	0	2.35893
1980-07-28	208	225	191	95	20	0	1.96526
1980-07-29	200	226	184	97	13	0	1.9341
1980-07-30	214	245	192	92	23	0	2.07325
1980-07-31	221	254	200	88	30	56	3.38417
1980-08-01	221	242	196	86	20	6	2.37764
1980-08-02	214	232	202	92	27	0	2.04734
1980-08-03	217	264	191	88	37	64	3.49619
1980-08-04	219	256	193	86	27	91	4.10544
1980-08-05	222	266	180	82	13	81	4.00949
1980-08-06	221	261	174	84	20	66	3.63297
1980-08-07	213	226	197	87	7	0	2.07953
1980-08-08	218	279	152	80	0	112	4.5994
1980-08-09	216	245	194	86	3	0	2.06127
1980-08-10	217	280	148	81	13	102	4.37365
1980-08-11	232	292	185	72	20	105	4.8518
1980-08-12	231	312	154	66	10	115	4.92257
1980-08-13	236	328	149	59	20	116	5.47113
1980-08-14	243	326	168	57	17	116	5.42023
1980-08-15	239	322	170	62	13	102	4.86248
1980-08-16	238	286	188	73	3	45	3.14093
1980-08-17	221	269	181	79	20	16	2.69999
1980-08-18	217	258	196	84	53	27	2.97129
1980-08-19	212	245	188	84	23	7	2.331
1980-08-20	202	221	193	94	23	0	1.81921
1980-08-21	213	250	195	89	17	37	2.75331
1980-08-22	218	274	166	86	13	61	3.31768
1980-08-23	201	237	183	96	7	0	1.83016
1980-08-24	211	260	166	87	10	103	4.06383
1980-08-25	218	263	184	85	23	82	3.71355
1980-08-26	211	236	196	92	10	0	1.87733
1980-08-27	225	260	193	82	17	3	2.23377
1980-08-28	218	285	161	76	20	96	4.17406
1980-08-29	212	271	178	84	7	15	2.2608
1980-08-30	230	318	150	65	20	107	4.79689
1980-08-31	217	289	147	68	13	114	4.4303
1980-09-01	227	318	145	71	27	117	4.93282
1980-09-02	226	280	160	69	37	108	4.74591
1980-09-03	185	231	158	92	23	0	1.7083
1980-09-04	149	163	137	93	20	0	1.50324
1980-09-05	153	214	101	81	13	26	2.14736
1980-09-06	172	237	104	84	0	71	2.90376
1980-09-07	177	216	147	81	10	24	2.18104
1980-09-08	161	190	141	85	13	0	1.67937
1980-09-09	165	202	132	87	13	6	1.74391
1980-09-10	186	243	125	83	7	98	3.40588
1980-09-11	201	267	151	84	13	94	3.50767
1980-09-12	195	224	160	90	3	0	1.65086
1980-09-13	185	203	165	94	13	0	1.56107
1980-09-14	144	167	137	95	30	0	1.31763
1980-09-15	131	156	112	89	7	0	1.41526
1980-09-16	141	190	116	82	10	39	2.0875
1980-09-17	134	172	100	86	7	8	1.54299
1980-09-18	156	231	85	83	7	99	3.00538
1980-09-19	178	254	119	81	17	103	3.32069
1980-09-20	150	193	124	92	10	0	1.41191
1980-09-21	160	193	138	92	7	0	1.43397
1980-09-22	154	203	107	83	13	74	2.5256
1980-09-23	163	230	117	80	7	66	2.49342
1980-09-24	160	242	96	80	10	104	3.0266
1980-09-25	177	268	110	71	20	104	3.47835
1980-09-26	153	210	103	73	13	44	2.21922
1980-09-27	169	240	126	76	7	80	2.6813
1980-09-28	170	258	99	72	17	102	3.20562
1980-09-29	176	237	113	73	13	91	2.90628
1980-09-30	171	239	114	78	7	100	2.86659
1980-10-01	157	203	105	84	13	46	2.00587
1980-10-02	171	215	144	83	13	6	1.60305
1980-10-03	167	203	150	84	13	12	1.63096
1980-10-04	145	161	135	90	0	0	1.24339
1980-10-05	149	207	104	81	10	65	2.15219
1980-10-06	159	248	85	74	17	104	2.89521
1980-10-07	168	275	93	70	13	106	3.03761
1980-10-08	142	175	125	79	23	0	1.56687
1980-10-09	118	144	102	92	10	0	1.11181
1980-10-10	127	144	111	90	13	0	1.15581
1980-10-11	132	138	122	96	7	0	1.09725
1980-10-12	152	197	121	89	33	69	1.97456
1980-10-13	133	176	121	89	13	12	1.30405
1980-10-14	107	157	58	87	7	23	1.28097
1980-10-15	130	172	107	84	13	8	1.30441
1980-10-16	117	201	45	79	20	103	2.21323
1980-10-17	129	179	90	67	17	51	1.97811
1980-10-18	122	209	57	76	10	99	2.12145
1980-10-19	144	225	81	73	17	93	2.35354
1980-10-20	130	174	117	79	7	0	1.17221
1980-10-21	106	118	95	96	13	0	0.906768
1980-10-22	97	122	80	93	17	0	0.914752
1980-10-23	121	169	87	83	3	62	1.53806
1980-10-24	100	138	78	58	13	53	1.71942
1980-10-25	47	129	-8	64	20	101	1.78205
1980-10-26	72	175	5	67	17	99	1.8945
1980-10-27	90	174	21	71	13	92	1.75382
1980-10-28	102	138	59	75	7	0	1.02513
1980-10-29	101	134	90	75	13	12	1.21996
1980-10-30	100	134	81	84	20	0	1.0608
1980-10-31	78	102	66	93	17	0	0.797118
1980-11-01	81	143	35	64	17	96	1.75206
1980-11-02	56	122	1	72	30	87	1.58882
1980-11-03	89	145	63	73	23	12	1.37124
1980-11-04	80	178	10	68	23	95	1.86376
1980-11-05	92	165	16	66	17	85	1.67879
1980-11-06	115	198	56	54	23	89	2.32114
1980-11-07	96	130	73	51	30	10	2.04494
1980-11-08	57	76	44	80	0	0	0.698935
1980-11-09	70	180	3	78	10	90	1.35685
1980-11-10	89	194	18	71	30	90	1.91488
1980-11-11	98	202	43	60	27	89	2.24744
1980-11-12	83	143	49	45	17	89	1.84094
1980-11-13	30	98	-25	61	13	91	1.22233
1980-11-14	50	132	-7	69	23	82	1.42145
1980-11-15	45	126	-11	76	13	82	1.12682
1980-11-16	65	169	-1	75	13	86	1.28528
1980-11-17	89	190	30	70	17	81	1.543
1980-11-18	67	125	9	84	17	47	0.972613
1980-11-19	80	92	78	97	7	0	0.660685
1980-11-20	99	125	76	91	7	0	0.741877
1980-11-21	93	111	87	96	33	0	0.638199
1980-11-22	92	108	81	87	7	0	0.746702
1980-11-23	73	127	51	76	13	83	1.14195
1980-11-24	34	79	-1	74	13	89	0.971922
1980-11-25	18	71	-20	77	20	77	0.92695
1980-11-26	41	108	-11	75	13	81	0.98375
1980-11-27	38	107	-17	84	23	79	0.925749
1980-11-28	38	75	-11	87	23	10	0.684498
1980-11-29	68	146	11	66	27	84	1.51904
1980-11-30	44	120	-10	68	20	86	1.20285
1980-12-01	26	85	-8	62	23	31	1.17049
1980-12-02	14	111	-44	64	13	78	1.0035
1980-12-03	23	81	-25	58	27	76	1.31135
1980-12-04	-1	83	-59	64	7	82	0.770362
1980-12-05	57	140	-10	55	20	82	1.4588
1980-12-06	41	144	-15	55	20	89	1.48375
1980-12-07	23	110	-44	64	23	85	1.20641
1980-12-08	25	112	-16	54	20	86	1.34641
1980-12-09	23	136	-48	48	20	88	1.51396
1980-12-10	63	156	-32	35	37	83	2.54443
1980-12-11	45	128	11	21	37	80	2.88454
1980-12-12	-29	38	-82	53	7	83	0.680938
1980-12-13	-11	84	-65	51	13	83	0.988754
1980-12-14	-34	16	-74	67	13	0	0.622008
1980-12-15	-14	38	-53	65	7	68	0.649912
1980-12-16	-22	34	-73	69	17	68	0.749414
1980-12-17	34	93	-16	51	33	57	1.60625
1980-12-18	24	71	-6	49	13	70	1.0305
1980-12-19	-13	42	-57	66	13	32	0.723899
1980-12-20	-12	43	-46	68	13	24	0.709894
1980-12-21	-25	29	-62	71	17	15	0.680679
1980-12-22	-8	47	-42	54	10	58	0.793596
1980-12-23	-38	0	-63	58	17	80	0.796387
1980-12-24	-24	20	-65	55	17	0	0.82867
1980-12-25	-19	52	-72	53	17	81	0.972269
1980-12-26	-58	-14	-85	50	17	58	0.792485
1980-12-27	-56	-6	-98	53	23	77	0.874364
1980-12-28	-51	39	-101	63	17	76	0.791707
1980-12-29	-3	87	-75	51	20	72	1.19595
1980-12-30	-6	56	-49	49	0	64	0.488706
1980-12-31	24	133	-47	53	27	77	1.62425
1981-01-01	-19	65	-51	44	27	79	1.44769
1981-01-02	-54	-2	-93	52	13	75	0.746292
1981-01-03	-37	25	-77	53	17	71	0.903128
1981-01-04	-41	-7	-84	61	10	0	0.58986
1981-01-05	-30	-16	-42	66	27	0	0.792981
1981-01-06	-46	-38	-50	88	7	0	0.414422
1981-01-07	-37	-14	-55	88	3	0	0.426774
1981-01-08	-8	21	-27	84	10	0	0.535437
1981-01-09	11	58	-15	65	10	34	0.801579
1981-01-10	-21	57	-64	67	23	85	0.985557
1981-01-11	-17	71	-72	66	27	76	1.085
1981-01-12	1	94	-50	53	27	80	1.47373
1981-01-13	13	114	-44	46	27	86	1.74865
1981-01-14	44	182	-35	44	27	83	2.30417
1981-01-15	-8	73	-52	52	17	79	1.17065
1981-01-16	-27	23	-64	54	7	83	0.779001
1981-01-17	-22	69	-74	60	10	70	0.879414
1981-01-18	-3	67	-56	60	20	49	1.089
1981-01-19	-10	31	-55	58	20	58	1.03077
1981-01-20	-8	14	-25	78	20	0	0.688959
1981-01-21	-31	-15	-36	91	43	0	0.46471
1981-01-22	-46	-31	-52	93	10	0	0.430944
1981-01-23	-31	-8	-49	75	3	5	0.527484
1981-01-24	-45	-19	-73	69	10	19	0.622946
1981-01-25	-63	-38	-75	88	33	0	0.447633
1981-01-26	-76	-59	-94	85	17	22	0.474746
1981-01-27	-74	-48	-107	73	10	10	0.512658
1981-01-28	-46	-13	-70	71	10	10	0.614608
1981-01-29	-42	-9	-71	81	0	0	0.48663
1981-01-30	-36	32	-82	79	17	66	0.804961
1981-01-31	0	66	-44	57	20	89	1.33608
1981-02-01	7	51	-24	51	27	53	1.4732
1981-02-02	13	77	-29	61	17	86	1.31682
1981-02-03	-14	27	-36	62	20	82	1.17167
1981-02-04	-23	5	-54	73	7	0	0.637184
1981-02-05	3	56	-10	75	7	0	0.730001
1981-02-06	26	118	-39	57	10	88	1.37897
1981-02-07	3	54	-32	64	27	0	1.13338
1981-02-08	21	104	-33	51	17	80	1.59459
1981-02-09	2	39	-42	50	17	26	1.19794
1981-02-10	12	100	-48	47	17	96	1.67743
1981-02-11	18	100	-41	54	10	87	1.40791
1981-02-12	42	112	-15	54	27	30	1.74502
1981-02-13	34	123	-34	64	10	83	1.44846
1981-02-14	59	165	-23	64	10	88	1.67153
1981-02-15	38	90	20	81	10	0	0.884921
1981-02-16	12	27	4	94	33	0	0.61792
1981-02-17	2	18	-16	89	37	0	0.687074
1981-02-18	21	57	-2	88	17	0	0.781691
1981-02-19	25	50	12	82	30	0	0.93761
1981-02-20	8	68	-38	45	23	82	1.81689
1981-02-21	13	75	-18	64	7	24	1.06041
1981-02-22	49	127	-8	55	27	52	2.01219
1981-02-23	17	81	-2	42	27	9	1.88748
1981-02-24	-10	15	-28	42	10	0	1.05026
1981-02-25	-18	24	-52	34	27	86	1.86501
1981-02-26	-25	12	-55	38	33	29	1.65346
1981-02-27	-2	52	-35	47	23	80	1.7888
1981-02-28	17	71	-20	61	20	29	1.42297
1981-03-01	28	87	-30	61	27	84	1.87629
1981-03-02	20	52	6	67	10	0	1.03605
1981-03-03	37	99	-14	57	20	67	1.867
1981-03-04	41	133	-33	42	30	101	2.73981
1981-03-05	52	129	-6	39	43	55	2.99597
1981-03-06	47	149	-26	36	23	101	2.82074
1981-03-07	72	168	-20	40	53	63	3.62292
1981-03-08	88	147	39	30	37	47	3.41772
1981-03-09	63	138	9	42	20	83	2.56951
1981-03-10	88	155	42	45	27	82	2.97659
1981-03-11	80	152	17	57	37	82	2.79706
1981-03-12	108	170	58	54	20	88	2.81288
1981-03-13	129	196	74	43	43	58	3.90216
1981-03-14	100	148	57	27	17	77	2.91877
1981-03-15	71	116	8	44	10	39	1.8736
1981-03-16	78	167	0	54	27	95	2.91322
1981-03-17	96	187	25	62	7	74	2.28021
1981-03-18	111	200	29	63	17	103	2.94986
1981-03-19	114	191	59	60	27	59	2.84349
1981-03-20	97	180	19	74	43	94	2.7256
1981-03-21	98	143	73	75	13	33	1.85201
1981-03-22	107	179	28	78	33	89	2.58465
1981-03-23	109	154	86	83	37	0	1.59184
1981-03-24	93	135	43	59	30	83	2.82295
1981-03-25	80	140	34	57	7	91	2.45724
1981-03-26	57	116	11	72	23	98	2.36791
1981-03-27	94	130	59	72	23	0	1.68726
1981-03-28	97	134	58	61	7	0	1.54458
1981-03-29	77	145	19	69	30	90	2.64927
1981-03-30	86	152	6	73	40	109	2.80749
1981-03-31	66	114	49	89	20	0	1.23089
1981-04-01	81	106	63	93	13	0	1.2385
1981-04-02	64	84	53	95	43	0	0.988169
1981-04-03	56	84	35	91	3	0	1.22019
1981-04-04	92	147	42	87	20	84	2.38496
1981-04-05	123	187	80	79	23	54	2.49181
1981-04-06	112	172	60	78	30	40	2.28229
1981-04-07	108	133	90	88	27	0	1.47134
1981-04-08	97	124	75	88	17	0	1.42477
1981-04-09	121	160	89	84	7	30	2.0185
1981-04-10	145	208	97	77	20	92	3.2985
1981-04-11	135	209	82	75	13	58	2.73123
1981-04-12	145	222	63	62	20	99	3.72943
1981-04-13	121	165	86	73	23	39	2.46752
1981-04-14	97	139	80	88	20	11	1.62236
1981-04-15	117	193	39	88	23	100	2.94568
1981-04-16	141	182	90	77	7	20	2.08659
1981-04-17	122	160	106	88	7	0	1.60954
1981-04-18	127	163	103	83	13	0	1.71801
1981-04-19	118	144	96	77	17	0	1.80511
1981-04-20	119	175	75	87	27	61	2.47345
1981-04-21	150	215	83	71	23	109	3.87775
1981-04-22	139	205	57	81	20	113	3.59444
1981-04-23	131	220	94	72	50	40	3.21866
1981-04-24	106	166	36	66	17	104	3.3559
1981-04-25	117	192	35	68	13	102	3.43582
1981-04-26	140	232	54	71	7	91	3.46425
1981-04-27	170	262	73	53	30	76	4.4809
1981-04-28	163	225	87	44	43	31	4.37287
1981-04-29	152	218	71	51	17	103	4.14107
1981-04-30	168	229	121	66	30	94	4.22905
1981-05-01	194	280	99	56	13	67	3.87908
1981-05-02	130	211	103	21	50	43	6.03075
1981-05-03	114	209	23	46	23	76	3.82913
1981-05-04	134	225	47	56	17	78	3.66828
1981-05-05	187	277	90	45	7	79	3.85874
1981-05-06	209	323	107	44	23	118	5.95248
1981-05-07	232	324	133	50	17	118	5.61576
1981-05-08	258	354	168	57	17	114	5.84694
1981-05-09	231	277	185	69	53	94	5.30251
1981-05-10	191	249	147	61	33	46	4.07609
1981-05-11	135	188	110	47	27	8	3.27123
1981-05-12	143	192	107	70	10	40	2.76248
1981-05-13	139	162	124	83	20	0	1.94609
1981-05-14	162	235	81	65	23	77	3.89347
1981-05-15	170	237	109	43	10	116	4.53981
1981-05-16	161	252	51	45	30	119	5.33265
1981-05-17	177	260	85	50	23	35	3.83721
1981-05-18	171	216	103	42	20	88	4.45641
1981-05-19	145	217	68	65	17	105	4.0817
1981-05-20	165	228	89	66	20	63	3.6094
1981-05-21	167	219	131	77	13	61	3.33424
1981-05-22	175	250	97	67	7	103	4.23285
1981-05-23	185	276	90	62	17	121	5.00226
1981-05-24	204	275	117	56	10	68	3.97129
1981-05-25	226	295	132	54	20	106	5.34487
1981-05-26	226	312	147	63	23	93	5.16507
1981-05-27	228	280	163	39	37	65	5.85607
1981-05-28	166	229	126	72	10	0	2.26091
1981-05-29	196	281	131	62	10	79	4.17276
1981-05-30	212	312	103	42	27	115	6.20306
1981-05-31	221	298	137	39	37	106	6.63528
1981-06-01	206	285	101	49	3	95	4.23767
1981-06-02	186	234	170	67	17	0	2.68717
1981-06-03	159	187	143	84	20	0	2.09966
1981-06-04	191	263	114	67	13	17	2.89186
1981-06-05	217	308	121	50	20	101	5.42946
1981-06-06	216	267	135	46	10	30	3.39958
1981-06-07	193	229	167	69	23	0	2.78788
1981-06-08	199	275	131	68	7	52	3.49683
1981-06-09	241	321	176	60	23	107	5.77454
1981-06-10	226	289	173	60	63	46	5.50293
1981-06-11	218	295	127	58	33	114	5.82027
1981-06-12	231	309	125	54	27	126	6.14514
1981-06-13	259	335	153	44	23	124	6.55817
1981-06-14	277	355	173	42	33	115	7.32263
1981-06-15	289	355	203	39	17	83	5.75386
1981-06-16	271	312	241	49	30	6	4.62736
1981-06-17	242	296	198	65	7	26	3.22785
1981-06-18	272	344	189	49	30	76	6.07731
1981-06-19	270	323	226	57	10	12	3.30765
1981-06-20	230	273	206	80	27	0	2.75615
1981-06-21	253	326	182	62	27	109	5.98448
1981-06-22	214	290	169	65	37	0	3.69493
1981-06-23	189	260	133	81	10	55	3.41891
1981-06-24	208	254	179	82	20	61	3.71372
1981-06-25	224	289	152	74	10	90	4.53504
1981-06-26	268	357	167	60	10	100	5.39973
1981-06-27	263	318	226	53	30	79	5.92615
1981-06-28	229	315	158	54	37	67	5.63276
1981-06-29	252	324	162	58	43	90	6.14704
1981-06-30	269	336	181	47	30	123	6.94316
1981-07-01	264	327	188	55	37	96	6.35079
1981-07-02	223	293	198	82	23	0	2.64365
1981-07-03	201	216	194	96	37	0	1.87959
1981-07-04	203	218	189	89	10	0	2.17319
1981-07-05	207	225	185	90	0	0	2.17111
1981-07-06	214	244	188	93	7	0	2.17468
1981-07-07	241	285	218	86	23	0	2.52375
1981-07-08	225	259	203	81	23	12	2.83855
1981-07-09	206	230	193	87	0	0	2.15677
1981-07-10	197	215	181	94	30	0	1.96281
1981-07-11	204	231	186	93	27	0	2.05227
1981-07-12	215	248	196	90	30	0	2.22989
1981-07-13	193	212	174	94	53	0	1.84359
1981-07-14	181	198	165	89	13	0	2.04868
1981-07-15	211	272	164	81	20	121	4.96096
1981-07-16	230	281	184	76	30	106	5.03266
1981-07-17	242	295	181	77	27	98	4.93191
1981-07-18	262	312	202	74	33	70	4.74411
1981-07-19	265	321	219	75	20	47	4.05005
1981-07-20	262	330	204	76	30	89	5.15679
1981-07-21	267	316	211	69	17	101	5.3201
1981-07-22	261	327	194	67	20	118	5.80462
1981-07-23	267	331	198	65	23	121	6.04825
1981-07-24	272	334	218	67	30	103	5.89239
1981-07-25	244	287	199	80	40	96	4.81662
1981-07-26	258	318	200	78	10	116	5.37516
1981-07-27	281	347	213	72	10	108	5.48543
1981-07-28	275	333	229	74	13	55	4.14154
1981-07-29	255	300	212	84	20	61	3.94385
1981-07-30	258	298	226	85	23	48	3.65462
1981-07-31	269	314	220	80	17	108	5.25503
1981-08-01	272	321	224	76	30	103	5.42041
1981-08-02	280	332	228	73	23	105	5.55789
1981-08-03	287	339	234	71	23	89	5.30802
1981-08-04	286	336	241	71	27	105	5.77379
1981-08-05	259	307	221	74	20	24	3.37395
1981-08-06	267	313	232	63	40	107	6.17322
1981-08-07	250	278	231	76	7	0	2.35357
1981-08-08	249	297	203	66	7	75	4.12165
1981-08-09	197	261	186	86	20	0	2.17922
1981-08-10	216	284	149	80	20	121	4.80155
1981-08-11	224	289	172	77	17	65	3.80653
1981-08-12	235	281	196	80	23	110	4.77431
1981-08-13	229	280	171	78	17	84	4.13362
1981-08-14	232	260	213	88	13	0	2.14132
1981-08-15	216	234	205	94	17	0	1.93383
1981-08-16	212	230	196	96	17	0	1.85824
1981-08-17	209	219	203	98	10	0	1.85477
1981-08-18	209	218	200	96	33	0	1.7407
1981-08-19	198	219	187	96	7	0	1.84863
1981-08-20	211	267	166	83	10	103	4.17967
1981-08-21	191	229	166	96	10	0	1.78713
1981-08-22	179	204	160	95	23	0	1.67149
1981-08-23	180	188	171	96	20	0	1.6522
1981-08-24	182	196	172	95	20	0	1.68166
1981-08-25	210	270	169	81	7	52	3.07033
1981-08-26	210	267	147	84	10	72	3.41945
1981-08-27	215	259	175	83	13	67	3.36828
1981-08-28	200	233	170	88	7	24	2.3256
1981-08-29	203	245	183	85	0	5	1.92083
1981-08-30	166	205	137	95	7	0	1.64423
1981-08-31	178	190	173	98	0	0	1.72142
1981-09-01	173	185	170	98	37	0	1.38107
1981-09-02	170	180	162	98	7	0	1.5994
1981-09-03	185	207	174	94	13	0	1.66478
1981-09-04	170	200	149	92	20	0	1.62426
1981-09-05	154	165	148	98	13	0	1.45658
1981-09-06	157	164	151	98	13	0	1.45781
1981-09-07	164	197	150	94	10	0	1.56224
1981-09-08	174	232	125	83	10	46	2.5007
1981-09-09	165	207	150	87	13	35	2.21745
1981-09-10	148	200	96	86	3	36	2.09712
1981-09-11	176	238	133	84	10	27	2.16196
1981-09-12	183	228	154	83	10	8	1.87406
1981-09-13	159	193	146	89	10	0	1.55535
1981-09-14	163	208	142	85	10	46	2.32023
1981-09-15	164	221	110	85	10	60	2.5121
1981-09-16	185	242	133	84	0	92	3.1633
1981-09-17	188	277	128	76	17	105	3.65053
1981-09-18	188	287	126	73	17	109	3.79311
1981-09-19	208	280	137	74	13	95	3.51741
1981-09-20	211	273	176	75	13	84	3.36357
1981-09-21	194	270	142	83	13	82	3.06993
1981-09-22	173	219	159	91	17	0	1.51167
1981-09-23	180	254	131	85	7	100	3.1372
1981-09-24	188	270	126	75	10	109	3.40675
1981-09-25	176	257	113	80	40	103	3.34129
1981-09-26	187	280	128	80	7	66	2.66182
1981-09-27	178	203	156	80	17	0	1.69962
1981-09-28	124	157	105	97	40	0	1.01592
1981-09-29	102	114	90	96	13	0	1.08507
1981-09-30	130	175	100	91	7	17	1.45831
1981-10-01	146	192	122	85	17	30	1.79001
1981-10-02	133	154	121	90	53	0	1.30944
1981-10-03	96	122	82	88	0	0	1.11061
1981-10-04	105	123	85	89	3	0	1.13228
1981-10-05	105	117	94	89	0	0	1.11667
1981-10-06	122	165	95	84	7	0	1.22835
1981-10-07	133	197	112	74	40	32	2.31941
1981-10-08	63	122	43	43	30	33	2.49276
1981-10-09	49	130	-15	60	20	105	2.13989
1981-10-10	81	174	8	67	17	95	2.18852
1981-10-11	105	184	38	73	17	93	2.20233
1981-10-12	138	209	86	47	30	92	3.40769
1981-10-13	96	132	53	64	13	9	1.44569
1981-10-14	112	147	97	71	17	0	1.46505
1981-10-15	118	166	85	79	10	46	1.61657
1981-10-16	116	154	74	83	13	0	1.17071
1981-10-17	136	182	113	65	23	62	2.32076
1981-10-18	100	118	81	78	7	0	1.07952
1981-10-19	90	108	83	96	10	0	0.893809
1981-10-20	96	107	89	93	23	0	0.917308
1981-10-21	86	106	54	76	50	0	1.4666
1981-10-22	45	87	14	41	10	99	1.67877
1981-10-23	27	111	-35	50	13	99	1.67731
1981-10-24	52	155	-16	54	13	96	1.83457
1981-10-25	64	146	1	55	23	92	2.08559
1981-10-26	80	138	33	59	23	0	1.61984
1981-10-27	74	110	57	75	17	8	1.16772
1981-10-28	78	175	22	69	20	90	1.87299
1981-10-29	103	200	32	62	17	94	2.08664
1981-10-30	121	195	65	54	10	68	1.79816
1981-10-31	77	114	60	70	10	0	1.05218
1981-11-01	83	138	54	88	0	65	1.23104
1981-11-02	91	138	71	75	7	13	1.04735
1981-11-03	104	132	81	64	37	0	1.83384
1981-11-04	62	98	42	79	33	0	1.10993
1981-11-05	19	45	2	93	0	0	0.638362
1981-11-06	32	46	23	93	20	0	0.632599
1981-11-07	26	36	13	88	17	0	0.678319
1981-11-08	21	77	-18	76	0	87	0.948036
1981-11-09	19	82	-25	74	20	92	1.17217
1981-11-10	31	100	-16	76	7	86	1.04918
1981-11-11	46	98	8	75	20	77	1.2082
1981-11-12	50	128	1	80	17	71	1.13954
1981-11-13	57	128	10	79	17	78	1.18636
1981-11-14	73	138	27	80	13	30	1.00827
1981-11-15	78	186	24	56	27	83	2.15658
1981-11-16	71	123	39	43	20	85	1.82564
1981-11-17	8	57	-34	72	13	81	0.936507
1981-11-18	14	60	-28	79	13	31	0.768395
1981-11-19	61	113	4	71	0	54	0.804886
1981-11-20	54	110	17	77	20	53	1.0729
1981-11-21	43	58	18	72	17	0	0.879732
1981-11-22	40	57	25	86	7	0	0.633489
1981-11-23	39	80	10	85	23	0	0.73729
1981-11-24	41	54	12	77	30	0	0.901674
1981-11-25	23	46	9	92	23	0	0.554718
1981-11-26	14	53	-17	57	17	24	1.0211
1981-11-27	4	63	-43	73	10	76	0.797639
1981-11-28	27	61	13	81	7	0	0.622787
1981-11-29	23	66	-17	75	20	34	0.861521
1981-11-30	-13	44	-50	52	7	75	0.765603
1981-12-01	-25	23	-69	59	13	69	0.798779
1981-12-02	-50	-22	-73	50	33	57	1.04931
1981-12-03	-38	20	-82	63	13	62	0.725864
1981-12-04	5	43	-22	44	20	38	1.20772
1981-12-05	-14	50	-62	53	13	78	0.90433
1981-12-06	1	93	-58	53	27	84	1.40397
1981-12-07	-15	53	-60	62	37	67	1.18571
1981-12-08	-2	33	-48	59	10	0	0.708822
1981-12-09	16	78	-15	51	10	54	0.923308
1981-12-10	1	88	-41	64	17	71	0.98674
1981-12-11	20	100	-30	52	17	81	1.20163
1981-12-12	10	44	-20	65	0	0	0.475834
1981-12-13	8	46	-11	81	0	8	0.488009
1981-12-14	9	55	-27	71	13	30	0.739975
1981-12-15	11	70	-12	65	10	68	0.805011
1981-12-16	-16	38	-58	67	30	83	0.959874
1981-12-17	-28	20	-58	47	27	0	1.14092
1981-12-18	-56	25	-106	47	17	88	0.904239
1981-12-19	-38	40	-87	51	13	84	0.836749
1981-12-20	-27	47	-77	57	10	75	0.744999
1981-12-21	-8	85	-59	49	27	88	1.4201
1981-12-22	-7	91	-58	51	10	87	0.909456
1981-12-23	-22	42	-68	58	20	80	0.948232
1981-12-24	-17	72	-71	58	10	80	0.803813
1981-12-25	16	79	-42	40	43	44	1.95294
1981-12-26	0	80	-54	54	13	79	0.962821
1981-12-27	22	127	-37	55	10	74	1.00359
1981-12-28	13	66	-31	51	40	53	1.57902
1981-12-29	-35	18	-52	64	40	0	1.01486
1981-12-30	-26	64	-84	67	27	86	0.987889
1981-12-31	-16	44	-58	55	20	76	1.0191
1982-01-01	-9	75	-62	58	3	83	0.638295
1982-01-02	-17	31	-60	63	27	56	0.967743
1982-01-03	16	66	-24	36	27	56	1.62674
1982-01-04	-12	52	-45	53	20	72	1.10106
1982-01-05	-23	55	-74	59	10	73	0.790266
1982-01-06	28	115	-30	44	10	83	1.10827
1982-01-07	-9	72	-56	57	7	70	0.78074
1982-01-08	48	167	-27	40	33	87	2.48593
1982-01-09	50	170	-11	42	13	82	1.53618
1982-01-10	27	110	-32	59	20	76	1.28141
1982-01-11	51	149	-15	43	17	80	1.62875
1982-01-12	8	67	-22	55	7	0	0.76065
1982-01-13	30	99	-16	65	17	88	1.15512
1982-01-14	32	135	-28	62	17	79	1.2957
1982-01-15	11	77	-26	46	17	80	1.2995
1982-01-16	-45	-4	-82	52	10	77	0.77504
1982-01-17	5	85	-64	40	20	66	1.44466
1982-01-18	-46	20	-86	47	20	74	1.0723
1982-01-19	-44	25	-90	51	3	78	0.660283
1982-01-20	-32	32	-82	54	13	71	0.922142
1982-01-21	-3	68	-51	50	13	77	1.11745
1982-01-22	17	57	-26	46	27	0	1.42609
1982-01-23	-5	17	-20	70	17	0	0.783959
1982-01-24	-13	4	-22	94	0	0	0.52608
1982-01-25	20	62	-12	70	7	0	0.734348
1982-01-26	6	70	-40	62	23	75	1.25687
1982-01-27	0	12	-14	71	13	0	0.747279
1982-01-28	-41	-11	-58	85	30	0	0.558491
1982-01-29	-46	-30	-58	78	17	21	0.631561
1982-01-30	-31	-15	-44	77	0	0	0.513473
1982-01-31	-18	17	-62	82	17	37	0.7341
1982-02-01	10	50	-26	80	0	13	0.666433
1982-02-02	-9	22	-20	90	17	0	0.585189
1982-02-03	-6	36	-32	84	23	10	0.723522
1982-02-04	-11	0	-22	93	13	0	0.554069
1982-02-05	-10	6	-26	91	3	0	0.591024
1982-02-06	-29	1	-46	83	20	0	0.632445
1982-02-07	-12	15	-32	78	0	0	0.599441
1982-02-08	-13	-4	-20	86	23	0	0.646251
1982-02-09	-6	13	-23	87	3	0	0.633201
1982-02-10	-2	34	-33	83	7	7	0.710846
1982-02-11	9	36	-10	84	10	0	0.72387
1982-02-12	13	37	-1	81	7	0	0.746484
1982-02-13	-1	23	-5	99	13	0	0.571514
1982-02-14	6	31	-7	90	7	4	0.707804
1982-02-15	28	92	-11	78	17	75	1.31577
1982-02-16	33	88	0	77	20	66	1.3334
1982-02-17	11	40	-14	83	17	0	0.801434
1982-02-18	48	118	-3	68	17	71	1.59462
1982-02-19	60	112	8	66	17	20	1.37805
1982-02-20	58	128	11	69	20	81	1.7776
1982-02-21	55	100	10	76	20	23	1.26055
1982-02-22	53	76	43	82	13	0	0.978682
1982-02-23	48	90	14	57	20	63	1.77697
1982-02-24	24	79	-23	70	33	65	1.56676
1982-02-25	17	58	2	88	30	0	0.828719
1982-02-26	18	42	9	89	13	0	0.808005
1982-02-27	20	60	-19	86	17	0	0.856953
1982-02-28	26	94	-38	53	17	102	1.93513
1982-03-01	19	75	-34	55	13	63	1.56208
1982-03-02	43	97	-13	61	17	48	1.63606
1982-03-03	61	81	35	61	10	0	1.24113
1982-03-04	48	84	25	69	7	0	1.08911
1982-03-05	30	53	22	80	13	0	0.997558
1982-03-06	37	70	17	83	10	8	1.04543
1982-03-07	37	80	13	77	17	19	1.25216
1982-03-08	51	128	-6	57	27	87	2.36035
1982-03-09	61	175	-23	51	23	106	2.81607
1982-03-10	79	177	10	56	23	96	2.76231
1982-03-11	117	190	60	41	20	73	3.0401
1982-03-12	94	137	54	52	23	16	2.16628
1982-03-13	87	112	58	69	10	0	1.3634
1982-03-14	108	190	42	58	30	99	3.18641
1982-03-15	98	190	8	57	13	72	2.45238
1982-03-16	65	148	19	71	30	0	1.68822
1982-03-17	31	60	10	87	7	0	1.00535
1982-03-18	31	44	24	95	43	0	0.780759
1982-03-19	25	45	10	93	13	0	0.927976
1982-03-20	80	156	19	74	7	107	2.491
1982-03-21	94	186	22	74	10	95	2.54876
1982-03-22	123	197	64	74	23	73	2.65618
1982-03-23	109	150	64	57	20	0	2.01088
1982-03-24	13	66	-4	95	60	0	0.714353
1982-03-25	-6	7	-17	92	40	0	0.758737
1982-03-26	7	26	-12	92	3	0	0.971952
1982-03-27	28	62	5	87	7	7	1.13568
1982-03-28	35	49	27	93	20	0	0.989779
1982-03-29	68	148	1	87	17	101	2.33909
1982-03-30	80	132	20	88	10	35	1.70245
1982-03-31	108	187	38	81	17	98	2.79545
1982-04-01	103	142	93	88	37	0	1.44273
1982-04-02	95	144	68	54	43	63	3.27896
1982-04-03	94	145	53	60	23	104	3.12835
1982-04-04	79	142	8	73	33	108	2.78216
1982-04-05	83	146	-1	71	33	88	2.67747
1982-04-06	94	157	33	70	7	106	2.91393
1982-04-07	125	206	38	67	13	103	3.30318
1982-04-08	121	181	94	34	23	95	4.06114
1982-04-09	77	119	40	60	23	7	2.01699
1982-04-10	106	190	45	73	20	110	3.25763
1982-04-11	122	194	37	70	27	91	3.23689
1982-04-12	127	188	75	58	23	48	3.01752
1982-04-13	128	208	49	44	13	111	3.77792
1982-04-14	129	213	27	48	23	80	3.71105
1982-04-15	142	222	47	52	30	102	4.2445
1982-04-16	109	175	90	75	3	0	1.60273
1982-04-17	105	137	84	90	3	0	1.52605
1982-04-18	108	134	71	85	7	0	1.56585
1982-04-19	107	126	72	87	20	0	1.54462
1982-04-20	136	224	62	70	20	103	3.70507
1982-04-21	141	203	72	74	13	110	3.66953
1982-04-22	160	251	85	70	17	102	3.97011
1982-04-23	163	220	100	59	13	57	3.23776
1982-04-24	147	187	115	74	20	5	2.19818
1982-04-25	139	209	56	75	7	117	3.80678
1982-04-26	163	230	83	77	23	94	3.70663
1982-04-27	78	197	48	87	40	0	1.63763
1982-04-28	81	136	19	81	17	61	2.36697
1982-04-29	109	143	83	84	7	6	1.75045
1982-04-30	135	207	77	79	17	60	2.91053
1982-05-01	166	263	87	57	17	113	4.58635
1982-05-02	170	216	141	33	73	51	6.53732
1982-05-03	119	202	14	53	10	111	3.7584
1982-05-04	168	281	69	59	3	83	3.61565
1982-05-05	125	206	78	52	53	44	4.27037
1982-05-06	124	234	26	53	27	112	4.49759
1982-05-07	182	298	64	47	30	109	5.65088
1982-05-08	184	237	148	50	7	0	2.39825
1982-05-09	171	236	94	67	20	92	4.07787
1982-05-10	191	258	116	74	37	103	4.5039
1982-05-11	157	220	102	87	43	0	2.01342
1982-05-12	77	103	55	79	30	0	1.70644
1982-05-13	121	182	35	66	0	84	3.18356
1982-05-14	140	207	68	57	0	76	3.15463
1982-05-15	169	235	77	61	17	65	3.67515
1982-05-16	182	266	92	53	17	101	4.67722
1982-05-17	193	250	159	68	10	0	2.41917
1982-05-18	205	293	129	47	17	106	5.22134
1982-05-19	197	264	106	51	13	95	4.52691
1982-05-20	189	267	107	58	20	100	4.75749
1982-05-21	207	304	132	62	10	82	4.34505
1982-05-22	227	336	137	51	27	117	6.33589
1982-05-23	229	311	145	52	17	104	5.36662
1982-05-24	219	302	123	56	10	101	4.81798
1982-05-25	237	302	149	63	7	82	4.39145
1982-05-26	224	280	180	71	30	47	4.04175
1982-05-27	208	250	157	79	23	11	2.73146
1982-05-28	211	256	158	77	13	45	3.37504
1982-05-29	185	225	167	90	0	13	2.3762
1982-05-30	187	242	127	87	23	36	2.85738
1982-05-31	206	252	154	81	10	18	2.68725
1982-06-01	187	227	154	78	13	4	2.38862
1982-06-02	204	251	144	64	17	109	4.859
1982-06-03	181	216	124	70	10	15	2.59721
1982-06-04	206	259	162	63	23	79	4.56089
1982-06-05	199	248	143	73	7	19	2.71601
1982-06-06	211	294	133	64	13	57	3.94331
1982-06-07	225	325	133	56	7	90	4.64634
1982-06-08	214	292	140	58	20	65	4.49394
1982-06-09	222	302	127	58	23	99	5.30975
1982-06-10	215	271	162	66	10	55	3.75852
1982-06-11	198	228	171	74	13	34	3.12848
1982-06-12	223	329	103	52	27	126	6.34052
1982-06-13	238	321	167	47	27	87	5.91562
1982-06-14	224	278	177	67	27	37	3.94325
1982-06-15	218	304	142	71	7	111	4.98762
1982-06-16	253	342	153	47	7	104	5.17513
1982-06-17	267	374	157	39	13	97	5.76294
1982-06-18	276	355	183	33	40	110	8.11229
1982-06-19	277	338	203	44	17	63	5.13233
1982-06-20	218	298	184	65	30	0	3.56289
1982-06-21	198	269	145	54	23	83	4.88023
1982-06-22	216	297	114	38	30	122	6.47683
1982-06-23	238	316	150	31	37	112	7.36389
1982-06-24	244	330	136	35	37	112	7.32277
1982-06-25	254	330	174	41	17	74	5.26782
1982-06-26	225	284	197	51	27	0	3.98234
1982-06-27	176	219	160	83	7	0	2.13764
1982-06-28	204	254	155	68	20	39	3.55696
1982-06-29	217	281	144	58	20	83	4.77896
1982-06-30	224	293	143	54	27	99	5.52817
1982-07-01	245	302	175	54	20	116	5.81315
1982-07-02	257	320	177	54	17	79	5.06671
1982-07-03	268	337	199	53	17	116	6.09188
1982-07-04	251	315	198	54	37	111	6.6131
1982-07-05	263	324	181	44	33	111	6.80794
1982-07-06	266	335	185	50	37	117	7.04064
1982-07-07	262	305	232	62	17	0	3.22805
1982-07-08	247	269	232	80	23	0	2.72921
1982-07-09	251	344	219	82	10	46	3.78144
1982-07-10	204	276	165	58	30	0	3.66034
1982-07-11	216	290	142	57	17	63	4.31386
1982-07-12	171	204	161	95	13	0	1.91547
1982-07-13	203	257	162	84	10	59	3.51744
1982-07-14	226	287	154	74	23	111	5.07214
1982-07-15	246	303	198	59	13	45	3.96441
1982-07-16	242	307	165	47	17	117	5.72561
1982-07-17	241	298	188	56	10	28	3.431
1982-07-18	251	327	172	51	20	113	5.92998
1982-07-19	246	310	167	54	20	84	5.12007
1982-07-20	258	312	200	63	27	65	4.88986
1982-07-21	247	279	236	74	13	0	2.65985
1982-07-22	207	244	190	89	50	0	2.24797
1982-07-23	224	293	177	74	3	32	3.0028
1982-07-24	243	329	165	49	23	128	6.35878
1982-07-25	263	360	171	41	23	122	6.77511
1982-07-26	259	305	213	54	10	26	3.45498
1982-07-27	253	313	197	63	23	82	5.05665
1982-07-28	240	294	185	63	37	47	4.60498
1982-07-29	194	245	185	94	20	0	1.95752
1982-07-30	211	259	179	86	0	39	2.99847
1982-07-31	210	250	192	92	23	18	2.43034
1982-08-01	214	232	197	94	10	0	2.04135
1982-08-02	230	275	200	86	20	63	3.69264
1982-08-03	235	270	211	88	37	34	3.0451
1982-08-04	240	294	192	85	10	71	3.95365
1982-08-05	249	305	187	76	20	126	5.4502
1982-08-06	229	292	185	84	10	45	3.27922
1982-08-07	236	284	184	81	13	110	4.78015
1982-08-08	239	276	203	86	13	70	3.84108
1982-08-09	222	265	188	85	20	34	2.96689
1982-08-10	231	282	172	82	10	118	4.84544
1982-08-11	235	285	185	79	20	88	4.32653
1982-08-12	215	280	184	74	40	86	4.57518
1982-08-13	201	250	158	81	23	73	3.62415
1982-08-14	200	227	184	88	20	13	2.28023
1982-08-15	219	259	192	86	13	52	3.21944
1982-08-16	198	231	184	92	17	0	1.90887
1982-08-17	211	277	142	80	3	117	4.51357
1982-08-18	218	276	158	80	7	96	4.12806
1982-08-19	212	241	172	75	23	22	2.83824
1982-08-20	207	247	157	81	17	69	3.45352
1982-08-21	207	238	191	88	27	0	2.05446
1982-08-22	201	238	167	83	20	42	2.87414
1982-08-23	181	210	169	90	13	0	1.82112
1982-08-24	177	204	163	92	17	0	1.75106
1982-08-25	193	225	170	87	13	17	2.2213
1982-08-26	211	257	173	86	7	62	3.21277
1982-08-27	203	226	189	92	0	0	1.84085
1982-08-28	197	225	180	92	3	0	1.8097
1982-08-29	173	182	166	98	3	0	1.68894
1982-08-30	185	201	172	97	7	0	1.69183
1982-08-31	188	203	179	97	17	0	1.61789
1982-09-01	187	193	179	98	13	0	1.61375
1982-09-02	187	200	181	96	17	0	1.61961
1982-09-03	182	193	175	99	20	0	1.49428
1982-09-04	171	176	165	99	0	0	1.65694
1982-09-05	196	244	152	87	7	72	3.11494
1982-09-06	192	245	150	84	7	95	3.5066
1982-09-07	179	208	162	92	10	0	1.64319
1982-09-08	183	230	135	91	10	51	2.54187
1982-09-09	183	242	127	86	13	101	3.4288
1982-09-10	185	218	162	87	27	41	2.42414
1982-09-11	177	203	162	86	0	0	1.59425
1982-09-12	169	182	156	95	0	0	1.56365
1982-09-13	177	243	115	83	17	110	3.47034
1982-09-14	173	206	151	87	7	6	1.69689
1982-09-15	173	198	150	86	10	12	1.80071
1982-09-16	168	182	159	95	10	0	1.46814
1982-09-17	164	186	148	90	0	0	1.49005
1982-09-18	179	220	154	90	13	40	2.19511
1982-09-19	187	252	138	85	13	92	3.14823
1982-09-20	188	255	127	77	23	95	3.37513
1982-09-21	167	207	154	88	10	0	1.52318
1982-09-22	173	212	147	87	0	9	1.60474
1982-09-23	170	182	162	94	20	0	1.39055
1982-09-24	149	173	130	94	3	0	1.3583
1982-09-25	129	149	113	94	23	0	1.21266
1982-09-26	112	123	93	77	23	0	1.5246
1982-09-27	107	152	65	78	10	76	2.14337
1982-09-28	106	141	88	83	10	35	1.65191
1982-09-29	105	137	77	90	7	0	1.18189
1982-09-30	130	163	115	89	7	0	1.26957
1982-10-01	131	145	120	92	10	0	1.22723
1982-10-02	151	209	109	80	17	94	2.63122
1982-10-03	155	217	101	78	13	44	2.05506
1982-10-04	166	229	134	79	10	38	1.99787
1982-10-05	162	236	104	79	13	82	2.52582
1982-10-06	156	224	108	84	10	96	2.54233
1982-10-07	159	247	104	81	10	95	2.60746
1982-10-08	159	225	109	83	23	74	2.34337
1982-10-09	160	214	107	79	17	76	2.34402
1982-10-10	149	182	124	84	13	0	1.3346
1982-10-11	177	242	135	73	10	82	2.50809
1982-10-12	179	210	153	81	10	5	1.47727
1982-10-13	152	194	128	86	37	14	1.59511
1982-10-14	143	214	89	82	13	105	2.37174
1982-10-15	145	205	92	76	20	84	2.29386
1982-10-16	138	165	124	90	10	9	1.22128
1982-10-17	138	198	71	91	7	75	1.85952
1982-10-18	165	243	108	69	23	85	2.69602
1982-10-19	102	180	55	61	23	85	2.35018
1982-10-20	126	210	74	67	27	96	2.58083
1982-10-21	125	205	65	70	17	91	2.19802
1982-10-22	127	174	95	78	27	0	1.47156
1982-10-23	112	135	107	88	10	0	1.01809
1982-10-24	109	134	74	90	20	0	0.986215
1982-10-25	99	114	89	95	30	0	0.830235
1982-10-26	102	117	90	90	33	0	0.978545
1982-10-27	102	123	77	86	13	0	0.985363
1982-10-28	111	118	108	87	3	0	0.93066
1982-10-29	123	150	108	91	3	0	0.941166
1982-10-30	91	135	70	80	33	5	1.28483
1982-10-31	85	153	26	78	20	92	1.60743
1982-11-01	72	120	37	81	37	81	1.46963
1982-11-02	64	108	15	83	7	11	0.879186
1982-11-03	78	128	49	87	3	35	1.00813
1982-11-04	88	156	28	85	7	80	1.32372
1982-11-05	103	123	94	88	23	0	0.951842
1982-11-06	105	151	78	78	17	65	1.44756
1982-11-07	92	111	84	93	0	0	0.788588
1982-11-08	96	151	56	69	33	79	1.86512
1982-11-09	28	106	-18	52	13	90	1.37969
1982-11-10	18	89	-27	70	20	92	1.23196
1982-11-11	37	110	-22	74	17	87	1.20444
1982-11-12	47	112	-4	81	10	79	1.06005
1982-11-13	58	82	18	63	37	0	1.44194
1982-11-14	26	68	-21	71	13	48	0.948682
1982-11-15	32	70	9	71	0	51	0.755087
1982-11-16	3	54	-43	80	27	80	0.922985
1982-11-17	11	85	-33	82	30	29	0.865381
1982-11-18	38	105	-7	49	27	64	1.71497
1982-11-19	31	100	-26	56	13	83	1.18891
1982-11-20	29	45	6	74	0	0	0.573495
1982-11-21	47	98	28	68	23	28	1.20247
1982-11-22	40	76	-4	56	20	5	1.18335
1982-11-23	27	95	-9	69	20	44	1.07808
1982-11-24	24	50	7	64	20	0	0.993335
1982-11-25	22	35	16	69	3	0	0.60433
1982-11-26	18	26	13	86	0	0	0.532488
1982-11-27	9	21	0	93	10	0	0.5057
1982-11-28	15	68	-5	83	17	77	0.808557
1982-11-29	14	113	-40	73	13	86	0.946956
1982-11-30	20	104	-30	72	20	84	1.04986
1982-12-01	23	103	-23	63	27	47	1.28724
1982-12-02	4	65	-36	66	30	84	1.14026
1982-12-03	6	61	-50	69	7	66	0.720781
1982-12-04	48	85	-3	38	47	53	2.24474
1982-12-05	-24	38	-42	58	40	50	1.28081
1982-12-06	-52	-20	-90	53	10	52	0.641838
1982-12-07	-30	-9	-38	70	10	0	0.567154
1982-12-08	-30	-14	-56	83	13	0	0.48168
1982-12-09	-20	-10	-29	76	7	0	0.510673
1982-12-10	-2	39	-37	60	33	11	1.1246
1982-12-11	-37	14	-75	43	20	73	1.02375
1982-12-12	-43	13	-94	55	17	37	0.793809
1982-12-13	-11	80	-69	52	10	77	0.866464
1982-12-14	-33	-1	-70	70	7	0	0.506381
1982-12-15	6	65	-20	52	30	63	1.39801
1982-12-16	-10	75	-62	54	33	85	1.38963
1982-12-17	-22	57	-72	60	20	81	0.961847
1982-12-18	-23	69	-73	60	20	85	1.0002
1982-12-19	-2	102	-64	50	13	82	1.05152
1982-12-20	-1	106	-54	46	27	85	1.60423
1982-12-21	9	69	-52	43	30	0	1.49529
1982-12-22	-8	76	-54	58	17	76	1.00354
1982-12-23	17	113	-48	57	23	69	1.30743
1982-12-24	-16	47	-35	55	17	0	0.941849
1982-12-25	-34	23	-77	52	23	79	1.00481
1982-12-26	-4	86	-64	36	27	53	1.6526
1982-12-27	-7	103	-76	49	17	84	1.20411
1982-12-28	18	109	-52	39	7	84	0.90614
1982-12-29	-8	79	-65	54	17	68	1.05696
1982-12-30	0	38	-54	55	20	63	0.99979
1982-12-31	-9	5	-16	77	0	0	0.452729
1983-01-01	-9	50	-44	81	18	70	0.706242
1983-01-02	-21	-2	-56	89	5	0	0.445561
1983-01-03	2	41	-16	77	10	4	0.616694
1983-01-04	-11	52	-54	68	15	87	0.842674
1983-01-05	-22	55	-67	76	20	78	0.786482
1983-01-06	7	85	-50	67	33	64	1.19249
1983-01-07	-61	29	-91	37	18	71	1.09501
1983-01-08	-87	-57	-115	51	13	4	0.577577
1983-01-09	-41	-2	-78	44	15	17	0.853512
1983-01-10	-48	-28	-56	70	3	0	0.448732
1983-01-11	-44	13	-87	71	23	76	0.779424
1983-01-12	-41	35	-92	60	25	68	0.994156
1983-01-13	-30	37	-83	58	30	72	1.12357
1983-01-14	-23	26	-50	57	15	51	0.897941
1983-01-15	-26	40	-68	56	25	66	1.12249
1983-01-16	-22	19	-62	60	20	0	0.861918
1983-01-17	-31	32	-87	68	23	82	0.914549
1983-01-18	-13	30	-51	53	38	75	1.38328
1983-01-19	-64	-4	-119	51	13	83	0.814549
1983-01-20	-62	15	-115	59	15	80	0.833136
1983-01-21	-41	13	-98	42	28	83	1.26603
1983-01-22	-52	4	-100	52	15	60	0.874284
1983-01-23	-44	49	-97	54	18	76	1.07069
1983-01-24	-34	52	-86	60	25	82	1.15554
1983-01-25	-12	90	-75	56	20	85	1.31577
1983-01-26	6	83	-57	63	13	73	1.08519
1983-01-27	-12	64	-68	59	25	72	1.26229
1983-01-28	3	114	-48	59	20	58	1.37727
1983-01-29	31	108	-20	47	23	76	1.74427
1983-01-30	-9	16	-38	63	10	0	0.755
1983-01-31	-10	6	-21	84	5	0	0.589225
1983-02-01	0	52	-32	56	25	77	1.39169
1983-02-02	-25	41	-57	57	20	84	1.21765
1983-02-03	-21	72	-75	61	18	85	1.22506
1983-02-04	16	118	-57	51	18	80	1.59578
1983-02-05	26	126	-38	53	18	75	1.63114
1983-02-06	-3	39	-35	61	23	10	1.09999
1983-02-07	-12	57	-48	72	20	89	1.16637
1983-02-08	14	129	-58	53	35	86	2.10045
1983-02-09	-2	67	-51	39	15	74	1.4743
1983-02-10	9	101	-50	40	23	80	1.91357
1983-02-11	19	91	-42	34	30	76	2.18672
1983-02-12	32	111	-37	29	30	86	2.48758
1983-02-13	1	75	-56	49	15	80	1.46813
1983-02-14	19	85	-33	39	25	74	1.96703
1983-02-15	10	61	-24	51	18	0	1.26042
1983-02-16	39	127	-24	33	30	80	2.60501
1983-02-17	24	83	-14	45	33	68	2.10158
1983-02-18	-17	35	-47	45	15	88	1.45663
1983-02-19	-1	96	-66	43	25	82	1.96557
1983-02-20	-44	26	-75	31	45	68	2.05992
1983-02-21	-38	30	-82	40	10	85	1.29374
1983-02-22	-36	-1	-78	52	13	15	0.9654
1983-02-23	16	72	-15	57	15	38	1.39048
1983-02-24	3	71	-56	68	23	81	1.4863
1983-02-25	24	64	-8	62	18	26	1.34508
1983-02-26	36	69	10	61	8	31	1.25985
1983-02-27	15	50	3	71	15	0	1.03174
1983-02-28	7	23	2	90	23	0	0.759342
1983-03-01	20	78	-6	82	15	33	1.14676
1983-03-02	13	52	-28	83	5	0	0.848235
1983-03-03	29	97	-20	49	33	91	2.34847
1983-03-04	-4	63	-51	41	18	102	1.93691
1983-03-05	2	92	-71	40	20	101	2.1234
1983-03-06	25	125	-62	38	25	86	2.49516
1983-03-07	33	86	-18	39	18	9	1.72627
1983-03-08	17	46	-31	64	13	0	1.10305
1983-03-09	24	113	-48	71	18	92	1.84215
1983-03-10	56	130	-23	52	38	87	2.68043
1983-03-11	78	185	-2	45	25	96	3.12308
1983-03-12	105	180	24	28	40	82	4.11222
1983-03-13	68	117	30	32	23	75	2.80144
1983-03-14	68	112	29	63	8	56	1.82084
1983-03-15	72	188	-11	49	30	68	3.04404
1983-03-16	60	118	-7	29	35	90	3.26536
1983-03-17	31	103	-38	41	28	95	2.62645
1983-03-18	35	95	-17	43	18	16	1.84
1983-03-19	75	177	-8	53	28	82	2.95488
1983-03-20	100	173	39	65	20	48	2.31857
1983-03-21	105	128	86	76	20	0	1.57239
1983-03-22	25	95	2	89	60	0	0.995139
1983-03-23	16	44	0	87	43	0	0.965778
1983-03-24	40	100	-3	74	15	94	2.11082
1983-03-25	40	83	-12	83	23	45	1.5325
1983-03-26	54	78	40	89	20	0	1.12548
1983-03-27	71	96	56	90	18	7	1.26266
1983-03-28	69	85	59	84	15	0	1.27888
1983-03-29	65	83	55	90	10	0	1.1974
1983-03-30	82	144	24	79	15	90	2.44802
1983-03-31	103	198	20	65	23	99	3.16021
1983-04-01	122	176	85	56	35	59	3.32032
1983-04-02	99	171	54	66	33	64	2.84712
1983-04-03	130	173	86	44	28	83	3.74196
1983-04-04	129	233	47	56	23	84	3.62028
1983-04-05	156	239	76	61	23	91	3.76484
1983-04-06	160	216	87	54	30	101	4.14536
1983-04-07	153	216	87	58	25	88	3.75311
1983-04-08	146	192	76	66	33	34	2.83272
1983-04-09	136	178	89	67	43	54	3.12439
1983-04-10	107	146	94	92	43	0	1.35528
1983-04-11	121	171	77	79	15	108	3.21686
1983-04-12	118	144	94	89	10	0	1.53479
1983-04-13	123	153	111	93	28	13	1.61908
1983-04-14	75	134	26	63	35	0	2.13803
1983-04-15	47	109	-8	64	15	93	2.55643
1983-04-16	61	140	-18	71	25	114	2.88457
1983-04-17	93	148	22	74	13	48	2.28407
1983-04-18	133	197	22	75	13	76	2.98892
1983-04-19	149	190	95	79	18	17	2.19202
1983-04-20	95	161	75	94	30	0	1.3443
1983-04-21	120	204	36	75	23	113	3.54422
1983-04-22	133	209	46	61	23	109	3.92228
1983-04-23	164	242	80	61	28	112	4.48989
1983-04-24	151	212	92	84	18	58	2.8377
1983-04-25	116	169	94	82	28	26	2.19171
1983-04-26	142	220	66	71	20	60	3.12878
1983-04-27	147	203	71	75	20	79	3.30671
1983-04-28	102	190	71	29	50	0	4.73957
1983-04-29	71	108	26	59	13	0	1.79097
1983-04-30	91	158	43	81	8	110	3.23342
1983-05-01	115	174	43	82	5	43	2.40135
1983-05-02	115	146	105	88	23	0	1.66769
1983-05-03	118	151	84	87	10	0	1.69232
1983-05-04	139	191	105	85	0	65	3.0067
1983-05-05	159	228	79	77	18	102	3.88159
1983-05-06	172	244	101	74	18	101	4.1044
1983-05-07	185	275	94	57	25	110	5.01873
1983-05-08	202	276	102	58	8	122	4.79195
1983-05-09	203	282	111	62	13	119	4.92177
1983-05-10	209	280	118	68	13	103	4.59129
1983-05-11	214	290	117	67	23	97	4.77185
1983-05-12	211	268	148	51	38	72	5.2418
1983-05-13	152	235	144	90	20	0	1.92673
1983-05-14	138	164	114	86	20	0	1.86873
1983-05-15	141	208	54	80	10	124	4.11067
1983-05-16	138	199	85	81	10	28	2.42504
1983-05-17	162	226	74	76	18	120	4.30576
1983-05-18	191	258	122	72	5	87	3.9954
1983-05-19	170	218	115	84	10	37	2.76484
1983-05-20	195	259	126	83	13	86	3.99502
1983-05-21	146	220	105	62	33	0	3.03856
1983-05-22	127	190	52	83	15	110	3.67426
1983-05-23	134	159	119	98	10	0	1.71883
1983-05-24	152	161	140	99	30	0	1.55468
1983-05-25	149	158	143	99	15	0	1.71228
1983-05-26	154	210	125	86	13	33	2.61175
1983-05-27	184	256	92	82	8	110	4.43169
1983-05-28	178	235	72	84	8	52	3.13801
1983-05-29	194	253	151	79	18	56	3.52864
1983-05-30	202	276	108	73	23	129	5.18383
1983-05-31	188	224	147	79	15	0	2.30591
1983-06-01	179	218	162	83	30	69	3.53793
1983-06-02	195	250	155	84	13	97	4.2789
1983-06-03	216	268	163	86	10	65	3.76197
1983-06-04	142	236	119	90	35	0	1.94173
1983-06-05	147	191	112	84	15	4	2.08616
1983-06-06	172	226	105	78	8	85	3.82618
1983-06-07	194	273	125	71	13	100	4.54303
1983-06-08	193	252	113	62	20	119	5.02634
1983-06-09	189	257	138	70	20	65	3.93431
1983-06-10	205	267	119	72	25	80	4.30588
1983-06-11	175	222	158	86	25	0	2.19912
1983-06-12	182	262	104	64	18	129	5.12351
1983-06-13	175	225	106	71	18	8	2.61168
1983-06-14	199	280	130	68	10	97	4.53126
1983-06-15	222	300	134	65	8	125	5.3201
1983-06-16	239	320	167	59	23	115	5.92633
1983-06-17	244	312	161	61	15	108	5.40383
1983-06-18	198	260	187	85	18	0	2.35397
1983-06-19	212	256	173	75	15	27	3.12341
1983-06-20	194	229	156	89	10	0	2.14963
1983-06-21	186	205	178	97	15	0	1.95513
1983-06-22	186	207	172	95	19	0	1.96696
1983-06-23	180	195	175	98	23	0	1.82238
1983-06-24	210	264	177	88	18	0	2.29238
1983-06-25	202	222	185	89	25	0	2.20281
1983-06-26	225	299	178	77	18	63	4.09636
1983-06-27	241	307	168	68	18	103	5.23843
1983-06-28	257	312	186	65	15	86	4.95816
1983-06-29	253	310	180	70	0	78	4.28628
1983-06-30	224	270	207	84	15	0	2.44059
1983-07-01	243	316	182	72	25	97	5.24669
1983-07-02	242	307	170	60	20	116	5.71422
1983-07-03	242	292	184	60	18	77	4.77703
1983-07-04	242	300	176	57	15	50	4.16391
1983-07-05	235	270	209	67	20	7	3.17111
1983-07-06	225	247	207	73	5	0	2.36611
1983-07-07	250	312	196	62	15	101	5.3144
1983-07-08	254	292	215	61	18	27	3.78786
1983-07-09	247	282	221	64	18	0	3.10121
1983-07-10	226	255	214	77	18	0	2.63144
1983-07-11	206	231	199	93	10	0	2.12225
1983-07-12	210	236	189	92	10	0	2.1449
1983-07-13	198	225	176	84	30	21	2.74148
1983-07-14	215	295	143	67	20	85	4.64319
1983-07-15	239	314	180	58	13	62	4.34323
1983-07-16	256	342	158	50	13	120	5.81607
1983-07-17	245	298	157	51	13	85	4.76252
1983-07-18	190	258	167	87	20	0	2.2103
1983-07-19	183	205	165	93	13	0	1.97348
1983-07-20	197	223	178	92	8	13	2.34748
1983-07-21	218	274	169	84	18	46	3.34423
1983-07-22	219	267	176	86	5	0	2.20065
1983-07-23	254	326	197	72	20	97	5.19686
1983-07-24	254	327	173	64	15	113	5.49389
1983-07-25	258	316	184	67	18	121	5.67678
1983-07-26	275	329	208	68	23	114	5.8404
1983-07-27	283	340	215	67	33	115	6.26306
1983-07-28	232	302	201	83	40	0	2.7842
1983-07-29	207	220	201	95	20	0	1.95963
1983-07-30	190	222	173	91	15	0	1.99922
1983-07-31	199	230	174	92	15	0	2.0076
1983-08-01	220	263	192	90	5	21	2.61685
1983-08-02	239	286	203	86	23	90	4.36804
1983-08-03	238	276	210	81	20	58	3.75997
1983-08-04	239	297	194	79	13	66	3.93934
1983-08-05	222	267	178	85	20	47	3.25679
1983-08-06	225	263	182	78	15	90	4.26096
1983-08-07	215	260	175	84	13	71	3.6892
1983-08-08	235	277	197	84	28	84	4.16545
1983-08-09	238	286	207	83	38	83	4.2814
1983-08-10	239	275	208	83	33	57	3.69039
1983-08-11	234	266	208	84	30	46	3.35624
1983-08-12	229	260	205	85	43	40	3.19695
1983-08-13	238	272	208	82	28	61	3.73614
1983-08-14	242	296	205	81	15	52	3.5429
1983-08-15	252	299	204	79	13	75	4.09903
1983-08-16	198	274	185	91	25	0	2.00292
1983-08-17	167	185	156	94	23	0	1.68177
1983-08-18	166	179	156	96	20	0	1.63126
1983-08-19	192	249	153	90	8	77	3.44901
1983-08-20	210	253	175	87	15	71	3.44767
1983-08-21	203	223	184	93	18	0	1.85139
1983-08-22	189	231	159	85	23	65	3.15693
1983-08-23	195	234	161	85	13	52	2.93956
1983-08-24	198	265	159	80	20	59	3.29478
1983-08-25	202	274	139	65	28	101	4.56803
1983-08-26	199	266	131	71	18	117	4.3995
1983-08-27	220	285	147	75	18	112	4.46025
1983-08-28	208	261	177	82	23	43	2.98152
1983-08-29	220	303	147	77	13	120	4.5917
1983-08-30	234	311	164	69	15	107	4.58736
1983-08-31	234	306	186	79	23	75	3.91499
1983-09-01	207	272	154	68	33	101	4.50193
1983-09-02	213	295	148	65	20	124	4.81157
1983-09-03	209	273	141	74	15	112	4.17479
1983-09-04	195	242	164	82	25	14	2.31677
1983-09-05	183	236	141	90	15	50	2.57653
1983-09-06	193	201	181	95	8	0	1.66413
1983-09-07	172	203	152	94	28	0	1.5321
1983-09-08	186	249	130	84	20	90	3.33328
1983-09-09	188	209	178	88	13	0	1.7279
1983-09-10	194	251	154	80	8	106	3.6636
1983-09-11	196	265	137	76	20	110	3.88873
1983-09-12	174	213	161	89	20	0	1.66668
1983-09-13	183	243	123	83	5	115	3.60577
1983-09-14	198	262	133	80	23	111	3.75614
1983-09-15	190	218	177	92	20	0	1.60888
1983-09-16	192	218	174	87	15	7	1.81506
1983-09-17	192	219	170	84	23	0	1.83531
1983-09-18	172	207	151	66	30	22	2.74293
1983-09-19	150	185	116	83	8	0	1.50807
1983-09-20	152	162	141	98	23	0	1.23333
1983-09-21	165	190	154	96	10	7	1.50153
1983-09-22	158	173	146	96	18	0	1.31642
1983-09-23	161	233	125	84	10	53	2.30956
1983-09-24	170	233	120	77	13	53	2.43942
1983-09-25	153	185	134	94	15	0	1.32869
1983-09-26	133	139	128	98	13	0	1.18627
1983-09-27	139	159	131	95	13	2	1.27232
1983-09-28	138	195	90	88	10	104	2.62243
1983-09-29	153	215	93	85	13	106	2.77059
1983-09-30	166	230	115	84	15	70	2.43662
1983-10-01	187	267	131	79	20	92	3.07174
1983-10-02	192	260	136	74	20	79	2.98275
1983-10-03	153	215	142	92	23	0	1.33018
1983-10-04	146	155	142	98	10	0	1.17217
1983-10-05	137	144	132	99	18	0	1.0583
1983-10-06	130	137	129	99	25	0	0.979565
1983-10-07	139	197	104	92	13	69	1.98216
1983-10-08	140	159	126	89	28	0	1.28359
1983-10-09	152	186	132	88	18	10	1.42714
1983-10-10	155	182	140	68	25	0	1.96017
1983-10-11	109	142	84	82	20	0	1.27686
1983-10-12	88	101	75	96	5	0	0.972232
1983-10-13	111	143	92	86	8	0	1.11202
1983-10-14	103	120	98	93	10	0	1.00803
1983-10-15	103	109	95	89	13	0	1.04436
1983-10-16	104	112	100	98	8	0	0.948808
1983-10-17	114	134	102	96	5	0	1.00095
1983-10-18	108	125	96	98	20	0	0.86943
1983-10-19	101	118	87	95	13	0	0.924023
1983-10-20	106	144	80	93	5	23	1.16693
1983-10-21	116	131	106	93	3	0	0.987403
1983-10-22	122	151	106	90	8	0	1.024
1983-10-23	105	125	95	94	30	0	0.894482
1983-10-24	92	98	84	97	8	0	0.855943
1983-10-25	89	134	60	83	13	30	1.21065
1983-10-26	73	126	31	74	15	86	1.57329
1983-10-27	59	93	21	85	8	22	0.964362
1983-10-28	101	182	46	80	15	82	1.66298
1983-10-29	106	147	66	83	10	9	1.0618
1983-10-30	115	190	54	80	5	95	1.66704
1983-10-31	116	185	79	63	20	95	2.15031
1983-11-01	88	144	25	74	18	72	1.51606
1983-11-02	120	174	89	67	23	38	1.80396
1983-11-03	104	169	54	71	15	82	1.6626
1983-11-04	92	157	33	83	13	77	1.37242
1983-11-05	99	161	47	84	25	77	1.44563
1983-11-06	86	117	45	87	13	10	0.902033
1983-11-07	107	110	101	96	5	0	0.804387
1983-11-08	102	138	86	82	13	4	0.998523
1983-11-09	99	137	85	81	20	26	1.18469
1983-11-10	55	105	7	71	18	79	1.28967
1983-11-11	93	146	50	49	23	80	2.01707
1983-11-12	50	104	2	73	15	86	1.20623
1983-11-13	56	109	19	76	13	84	1.16628
1983-11-14	69	162	3	69	20	88	1.52809
1983-11-15	72	171	20	60	20	89	1.75454
1983-11-16	60	151	-2	63	15	89	1.42572
1983-11-17	30	84	-11	71	15	87	1.08656
1983-11-18	28	98	-19	74	18	79	1.08033
1983-11-19	68	152	12	72	18	89	1.35522
1983-11-20	51	80	30	93	18	0	0.621442
1983-11-21	47	120	-7	88	10	72	0.894181
1983-11-22	39	65	6	92	13	0	0.594002
1983-11-23	60	135	15	73	20	86	1.26503
1983-11-24	36	76	-5	69	18	35	0.989455
1983-11-25	38	118	-5	71	23	88	1.23741
1983-11-26	29	85	-10	74	23	82	1.05679
1983-11-27	23	85	-23	73	18	67	0.962016
1983-11-28	42	103	-11	76	13	65	0.918684
1983-11-29	57	121	1	52	13	85	1.24135
1983-11-30	8	67	-33	60	15	85	1.00369
1983-12-01	9	33	-28	73	3	0	0.545252
1983-12-02	34	122	-18	74	15	83	1.00265
1983-12-03	32	93	-16	76	15	78	0.902799
1983-12-04	30	81	-15	78	25	33	0.877004
1983-12-05	52	145	5	64	20	87	1.35717
1983-12-06	36	123	-7	65	25	88	1.3394
1983-12-07	7	59	-27	66	18	70	0.932521
1983-12-08	16	88	-30	70	20	78	0.988685
1983-12-09	21	104	-14	73	20	32	0.945348
1983-12-10	22	90	-17	58	25	81	1.30157
1983-12-11	2	41	-33	64	10	57	0.743532
1983-12-12	21	102	-47	66	18	86	1.03415
1983-12-13	31	119	-25	67	18	83	1.09253
1983-12-14	11	47	-16	74	15	20	0.724964
1983-12-15	-5	39	-40	79	8	46	0.596028
1983-12-16	12	84	-33	74	15	73	0.827353
1983-12-17	7	44	-17	63	28	56	1.07666
1983-12-18	-7	2	-15	68	8	0	0.591256
1983-12-19	2	19	-13	71	0	0	0.460015
1983-12-20	-4	6	-14	76	25	0	0.705063
1983-12-21	-17	31	-48	60	23	74	0.96507
1983-12-22	-16	23	-52	56	20	60	0.931478
1983-12-23	-42	21	-84	66	10	71	0.633909
1983-12-24	-29	21	-69	62	20	75	0.842004
1983-12-25	-24	66	-74	55	18	86	1.01582
1983-12-26	-20	54	-60	57	15	64	0.894424
1983-12-27	-25	23	-63	62	13	27	0.714975
1983-12-28	-46	-16	-57	71	20	0	0.624313
1983-12-29	-50	-34	-70	86	5	0	0.396958
1983-12-30	-42	-31	-47	81	18	0	0.500907
1983-12-31	-34	-3	-48	82	15	28	0.538337
1984-01-01	-33	52	-85	75	28	80	0.821541
1984-01-02	-17	39	-49	43	25	87	1.29903
1984-01-03	-61	-26	-94	56	3	48	0.478492
1984-01-04	-49	1	-91	62	18	75	0.764131
1984-01-05	-35	47	-78	61	15	75	0.850219
1984-01-06	-30	52	-75	56	18	72	0.983863
1984-01-07	-14	76	-68	44	23	81	1.38498
1984-01-08	-3	88	-62	38	23	88	1.55575
1984-01-09	-12	90	-65	51	20	83	1.27747
1984-01-10	6	115	-56	43	18	87	1.46402
1984-01-11	15	104	-57	41	23	76	1.6034
1984-01-12	10	85	-52	39	20	86	1.45729
1984-01-13	-1	100	-62	53	23	82	1.39744
1984-01-14	23	81	-28	44	25	29	1.51835
1984-01-15	3	45	-17	36	23	74	1.5045
1984-01-16	-43	-16	-76	49	5	0	0.564439
1984-01-17	-37	-28	-46	71	15	0	0.618369
1984-01-18	-34	3	-55	88	10	14	0.507991
1984-01-19	-39	-21	-47	92	13	0	0.43949
1984-01-20	-26	11	-50	87	8	23	0.557934
1984-01-21	-37	-6	-74	59	28	86	1.02545
1984-01-22	-63	-34	-96	70	18	16	0.614515
1984-01-23	-45	2	-76	67	18	46	0.789517
1984-01-24	-33	0	-60	65	8	20	0.663378
1984-01-25	-41	-3	-75	72	5	35	0.615687
1984-01-26	-31	-1	-40	68	18	18	0.790952
1984-01-27	-42	-28	-50	74	10	0	0.574752
1984-01-28	-45	-31	-57	77	28	0	0.642333
1984-01-29	-60	-48	-76	94	3	0	0.440537
1984-01-30	-52	-16	-79	74	8	18	0.593213
1984-01-31	-44	19	-81	67	15	73	0.896499
1984-02-01	-33	16	-65	66	30	64	1.05851
1984-02-02	-43	-26	-63	52	15	19	0.85674
1984-02-03	-49	-38	-64	54	23	11	0.906183
1984-02-04	-26	29	-50	61	18	25	0.985858
1984-02-05	-7	41	-33	44	20	54	1.39934
1984-02-06	-37	-2	-55	42	0	73	0.743432
1984-02-07	-41	20	-75	54	15	78	1.10023
1984-02-08	-39	9	-78	52	20	36	1.07293
1984-02-09	-26	-10	-34	66	28	0	0.931295
1984-02-10	-39	-21	-54	74	30	0	0.762685
1984-02-11	-22	33	-38	74	0	51	0.820259
1984-02-12	-21	43	-63	73	15	76	1.07209
1984-02-13	8	64	-40	70	3	57	1.0166
1984-02-14	23	100	-51	65	20	76	1.49162
1984-02-15	10	67	-33	70	30	73	1.39898
1984-02-16	21	84	-29	54	40	44	1.87858
1984-02-17	-9	51	-46	28	35	75	2.20801
1984-02-18	-23	25	-62	46	25	76	1.52568
1984-02-19	9	38	-11	48	18	0	1.27949
1984-02-20	13	38	-3	51	15	0	1.19261
1984-02-21	3	20	-4	71	8	0	0.842858
1984-02-22	12	55	-13	53	25	55	1.65206
1984-02-23	5	57	-33	51	23	74	1.69252
1984-02-24	10	31	-2	55	15	0	1.15447
1984-02-25	18	59	-11	37	30	64	2.1413
1984-02-26	10	64	-30	41	23	86	1.97319
1984-02-27	7	55	-28	49	18	57	1.59979
1984-02-28	6	50	-21	25	25	86	2.23911
1984-03-01	38	133	-33	24	30	91	3.06162
1984-03-02	46	134	-23	28	23	94	2.75424
1984-03-03	21	92	-43	43	13	95	1.92118
1984-03-04	58	173	-27	38	28	92	3.09549
1984-03-05	41	106	-17	42	20	83	2.24595
1984-03-06	14	68	-7	56	13	0	1.23897
1984-03-07	16	78	-38	68	10	70	1.52827
1984-03-08	64	129	25	61	15	67	2.00787
1984-03-09	50	103	24	38	25	12	2.22384
1984-03-10	15	40	-7	69	10	0	1.03979
1984-03-11	47	140	-34	60	23	80	2.22946
1984-03-12	64	94	25	52	28	0	1.8947
1984-03-13	19	64	4	92	33	0	0.83404
1984-03-14	6	20	-1	97	15	0	0.774378
1984-03-15	56	139	-11	76	20	98	2.15694
1984-03-16	71	115	37	63	28	89	2.46419
1984-03-17	72	142	0	62	15	87	2.34153
1984-03-18	107	173	67	47	28	65	3.17475
1984-03-19	69	125	14	45	15	88	2.52822
1984-03-20	74	146	4	40	35	63	3.15277
1984-03-21	55	104	30	44	30	46	2.58813
1984-03-22	65	158	-25	63	23	94	2.59754
1984-03-23	111	151	77	38	13	52	2.5957
1984-03-24	33	98	13	71	13	0	1.296
1984-03-25	54	134	-22	75	13	76	2.07208
1984-03-26	78	113	39	73	8	0	1.36841
1984-03-27	107	188	60	60	15	94	3.00229
1984-03-28	123	222	29	52	10	110	3.29965
1984-03-29	160	257	50	50	35	108	4.63163
1984-03-30	152	185	94	39	30	36	3.52541
1984-03-31	123	189	66	56	23	57	3.00466
1984-04-01	117	185	40	67	23	83	2.9722
1984-04-02	110	151	89	80	18	3	1.65706
1984-04-03	85	113	59	85	15	0	1.37977
1984-04-04	91	129	57	82	25	27	1.80928
1984-04-05	87	125	69	69	28	29	2.1821
1984-04-06	79	120	59	82	23	55	2.06787
1984-04-07	66	86	55	92	33	0	1.15096
1984-04-08	110	165	73	72	33	80	2.94653
1984-04-09	95	125	82	90	38	0	1.36101
1984-04-10	116	145	96	84	18	9	1.73079
1984-04-11	106	123	102	94	3	5	1.5471
1984-04-12	150	251	74	82	8	96	3.43445
1984-04-13	149	214	85	81	13	89	3.24194
1984-04-14	184	265	110	65	23	113	4.47858
1984-04-15	181	260	108	67	23	116	4.44482
1984-04-16	140	208	104	58	38	0	3.11015
1984-04-17	89	135	50	87	15	0	1.47122
1984-04-18	90	137	35	83	23	69	2.38824
1984-04-19	104	121	94	88	15	4	1.58623
1984-04-20	124	159	91	53	20	0	2.41402
1984-04-21	117	179	45	50	13	103	3.54791
1984-04-22	114	184	36	64	15	75	3.05664
1984-04-23	127	161	113	88	15	36	2.22981
1984-04-24	172	275	96	70	8	106	4.09851
1984-04-25	175	249	105	69	20	118	4.43625
1984-04-26	136	202	104	28	55	0	5.25882
1984-04-27	92	134	46	51	8	22	2.14025
1984-04-28	115	161	64	61	5	47	2.50936
1984-04-29	135	195	76	69	15	87	3.42863
1984-04-30	166	225	114	73	25	86	3.7855
1984-05-01	142	182	118	80	33	0	2.11099
1984-05-02	111	129	97	95	8	0	1.58099
1984-05-03	111	135	95	95	10	0	1.56947
1984-05-04	138	198	70	89	8	102	3.56826
1984-05-05	162	239	102	81	5	91	3.71491
1984-05-06	181	274	93	61	18	117	4.81557
1984-05-07	188	270	99	56	18	125	5.06338
1984-05-08	195	278	97	56	15	123	5.02064
1984-05-09	198	267	110	68	18	118	4.81677
1984-05-10	215	271	135	79	18	83	4.10225
1984-05-11	203	252	168	82	13	12	2.50282
1984-05-12	192	242	156	79	10	74	3.71269
1984-05-13	185	240	110	79	18	85	3.85001
1984-05-14	157	195	127	86	33	0	2.01919
1984-05-15	133	162	115	88	23	22	2.14725
1984-05-16	133	143	123	88	15	0	1.80251
1984-05-17	151	222	70	83	10	111	4.0042
1984-05-18	181	234	103	80	23	93	3.95106
1984-05-19	184	215	132	84	20	49	3.06883
1984-05-20	179	224	126	85	30	106	4.01249
1984-05-21	166	207	144	80	15	12	2.38995
1984-05-22	153	166	145	96	5	0	1.87553
1984-05-23	151	166	136	92	18	0	1.8301
1984-05-24	149	209	81	83	15	92	3.62264
1984-05-25	171	221	135	85	15	43	2.92049
1984-05-26	186	242	138	81	23	92	4.07163
1984-05-27	197	248	145	86	5	74	3.78719
1984-05-28	200	265	107	74	10	79	3.99388
1984-05-29	236	298	129	64	8	125	5.34505
1984-05-30	184	251	149	81	10	20	2.64598
1984-05-31	214	263	151	75	8	54	3.55168
1984-06-01	212	288	127	69	8	105	4.72966
1984-06-02	238	335	142	67	10	125	5.6354
1984-06-03	260	341	175	59	28	108	6.2001
1984-06-04	248	322	169	67	10	107	5.25293
1984-06-05	190	274	158	86	18	0	2.28902
1984-06-06	166	221	128	81	0	76	3.60679
1984-06-07	171	232	100	77	10	78	3.70896
1984-06-08	206	273	164	63	20	90	4.78662
1984-06-09	229	320	133	46	23	126	6.30919
1984-06-10	234	320	125	51	13	117	5.54186
1984-06-11	249	325	163	52	28	122	6.49522
1984-06-12	228	274	197	73	18	0	2.78923
1984-06-13	193	230	179	95	15	0	2.03592
1984-06-14	189	218	179	87	17	10	2.39457
1984-06-15	200	280	121	63	18	117	5.16236
1984-06-16	219	288	157	61	23	65	4.55878
1984-06-17	198	254	177	70	28	21	3.40719
1984-06-18	220	299	131	54	20	131	5.89487
1984-06-19	210	264	146	65	8	6	2.62366
1984-06-20	202	233	175	81	15	0	2.36657
1984-06-21	194	207	182	97	10	0	2.0367
1984-06-22	190	200	184	99	10	0	1.99196
1984-06-23	194	218	180	94	13	0	2.06497
1984-06-24	206	239	185	82	20	0	2.43151
1984-06-25	200	236	177	80	15	0	2.38886
1984-06-26	176	194	164	86	15	0	2.12397
1984-06-27	179	204	162	91	15	0	2.04044
1984-06-28	202	252	144	80	15	75	3.91993
1984-06-29	228	278	168	77	13	98	4.71598
1984-06-30	254	317	187	75	23	115	5.60329
1984-07-01	224	286	192	86	38	0	2.58343
1984-07-02	218	262	185	79	18	49	3.5868
1984-07-03	230	294	164	68	18	104	5.11269
1984-07-04	217	253	185	83	20	11	2.67095
1984-07-05	170	191	158	98	23	0	1.76169
1984-07-06	181	197	164	95	10	0	1.98735
1984-07-07	212	262	150	82	5	95	4.39951
1984-07-08	231	264	190	83	15	72	4.04605
1984-07-09	222	257	197	88	18	30	2.96681
1984-07-10	205	216	192	97	23	0	1.93749
1984-07-11	219	245	203	85	25	0	2.41846
1984-07-12	202	242	176	90	20	9	2.33916
1984-07-13	191	220	178	92	15	0	2.05117
1984-07-14	217	273	173	83	5	11	2.50845
1984-07-15	243	327	168	68	13	123	5.62976
1984-07-16	237	284	200	79	8	45	3.48226
1984-07-17	224	256	214	95	18	0	2.1098
1984-07-18	202	219	189	97	35	0	1.81338
1984-07-19	188	210	170	92	23	0	1.98661
1984-07-20	208	241	183	89	15	0	2.1668
1984-07-21	223	261	176	86	18	75	3.91608
1984-07-22	227	250	212	87	15	0	2.28891
1984-07-23	225	248	205	88	15	0	2.24792
1984-07-24	214	225	203	96	10	0	2.05359
1984-07-25	203	219	193	95	10	0	2.0201
1984-07-26	216	294	153	79	13	124	5.08962
1984-07-27	228	290	157	77	13	125	5.1869
1984-07-28	238	299	171	79	18	117	5.13561
1984-07-29	230	264	188	85	15	9	2.49899
1984-07-30	247	294	206	86	18	42	3.37574
1984-07-31	254	295	225	84	20	56	3.82022
1984-08-01	260	297	228	81	35	36	3.63656
1984-08-02	236	273	218	87	8	0	2.23086
1984-08-03	210	222	192	88	25	0	2.14454
1984-08-04	223	290	176	75	5	81	4.05871
1984-08-05	229	292	165	73	10	98	4.5338
1984-08-06	236	307	170	73	15	120	5.19529
1984-08-07	246	309	170	71	13	121	5.25249
1984-08-08	242	297	187	77	18	65	3.97757
1984-08-09	252	306	215	77	20	104	5.0057
1984-08-10	258	322	197	73	8	116	5.19055
1984-08-11	266	330	216	72	15	100	5.0853
1984-08-12	271	337	205	71	13	113	5.36747
1984-08-13	245	305	194	73	30	61	4.24239
1984-08-14	225	276	182	65	13	121	4.95213
1984-08-15	205	265	140	69	23	116	4.71588
1984-08-16	211	261	166	72	10	75	3.73664
1984-08-17	225	268	187	69	25	103	4.73225
1984-08-18	197	237	183	76	18	0	2.32143
1984-08-19	205	262	172	79	20	77	3.7551
1984-08-20	216	280	153	73	15	116	4.62087
1984-08-21	215	299	160	73	18	99	4.4411
1984-08-22	220	295	143	72	18	108	4.57214
1984-08-23	228	298	161	69	23	102	4.69715
1984-08-24	225	304	180	74	18	104	4.59046
1984-08-25	219	267	163	78	10	113	4.3614
1984-08-26	233	284	192	81	18	44	3.17436
1984-08-27	188	248	165	86	13	38	2.6225
1984-08-28	194	217	174	92	5	0	1.79431
1984-08-29	209	244	172	88	8	52	2.9184
1984-08-30	203	258	144	81	10	108	3.99533
1984-08-31	186	248	151	88	13	40	2.55262
1984-09-01	192	259	135	80	23	117	4.08297
1984-09-02	192	254	131	82	10	112	3.90374
1984-09-03	196	258	143	78	13	101	3.79041
1984-09-04	171	209	154	92	15	0	1.64276
1984-09-05	162	180	147	96	0	0	1.61464
1984-09-06	177	213	161	92	8	5	1.73895
1984-09-07	178	194	168	95	5	0	1.61985
1984-09-08	179	190	166	92	18	0	1.61687
1984-09-09	156	170	149	99	5	0	1.49702
1984-09-10	173	217	143	86	10	10	1.84137
1984-09-11	179	243	134	75	10	73	3.0226
1984-09-12	184	252	126	72	20	92	3.54254
1984-09-13	183	260	122	72	5	93	3.27283
1984-09-14	171	242	111	79	8	107	3.37574
1984-09-15	181	231	134	80	3	71	2.78422
1984-09-16	181	226	148	85	15	65	2.70649
1984-09-17	182	241	125	84	10	89	3.07592
1984-09-18	171	230	129	83	13	51	2.4315
1984-09-19	152	177	130	89	13	0	1.46632
1984-09-20	166	179	157	92	30	0	1.45126
1984-09-21	158	178	151	96	15	0	1.34544
1984-09-22	152	167	138	93	18	0	1.35963
1984-09-23	128	141	123	95	18	0	1.22298
1984-09-24	127	143	117	91	0	0	1.2988
1984-09-25	116	130	111	97	3	0	1.23189
1984-09-26	104	120	98	98	38	0	0.930445
1984-09-27	109	130	98	95	25	0	1.09274
1984-09-28	137	191	105	86	10	67	2.1871
1984-09-29	128	161	97	93	5	0	1.23808
1984-09-30	139	159	129	93	13	0	1.24987
1984-10-01	135	150	124	92	3	0	1.2462
1984-10-02	108	137	92	79	20	0	1.41731
1984-10-03	97	138	80	83	15	10	1.34448
1984-10-04	96	147	51	81	5	31	1.46361
1984-10-05	130	189	98	79	10	54	1.94515
1984-10-06	128	188	80	80	15	71	2.10945
1984-10-07	135	182	94	80	18	36	1.79848
1984-10-08	135	178	96	84	10	46	1.7561
1984-10-09	140	198	90	86	23	86	2.19661
1984-10-10	142	163	114	89	20	0	1.23943
1984-10-11	108	149	67	89	23	0	1.12607
1984-10-12	104	171	63	77	20	63	1.89838
1984-10-13	103	154	56	79	20	72	1.85326
1984-10-14	101	161	50	84	20	92	1.90132
1984-10-15	115	163	67	87	10	19	1.27491
1984-10-16	113	152	79	69	8	0	1.24817
1984-10-17	115	200	47	65	25	65	2.30956
1984-10-18	132	234	56	58	20	95	2.74694
1984-10-19	109	178	60	53	28	92	2.72926
1984-10-20	97	175	36	65	15	87	2.00649
1984-10-21	125	242	53	66	20	96	2.55766
1984-10-22	139	238	71	59	20	91	2.67252
1984-10-23	127	206	48	59	23	91	2.5012
1984-10-24	129	208	63	65	18	90	2.25451
1984-10-25	129	158	90	71	15	0	1.35133
1984-10-26	125	179	95	62	23	74	2.24803
1984-10-27	84	150	41	79	15	33	1.28307
1984-10-28	72	128	36	89	18	25	1.02003
1984-10-29	69	89	63	85	18	0	0.922709
1984-10-30	64	80	50	94	3	0	0.776146
1984-10-31	75	93	64	88	23	0	0.887279
1984-11-01	85	138	44	67	33	23	1.70063
1984-11-02	82	170	22	72	13	94	1.61541
1984-11-03	92	181	27	75	13	88	1.5918
1984-11-04	118	187	53	74	23	87	1.84166
1984-11-05	98	157	45	67	28	35	1.70398
1984-11-06	99	144	72	52	15	50	1.68485
1984-11-07	72	138	26	70	23	77	1.55859
1984-11-08	85	125	39	59	18	20	1.42781
1984-11-09	82	100	73	71	10	0	0.982349
1984-11-10	81	117	65	83	0	0	0.739524
1984-11-11	79	116	51	85	15	0	0.856919
1984-11-12	53	80	30	90	10	0	0.692318
1984-11-13	61	69	55	97	18	0	0.607947
1984-11-14	68	99	51	91	0	25	0.801913
1984-11-15	67	77	58	91	23	0	0.716075
1984-11-16	74	121	41	89	10	70	1.01441
1984-11-17	79	96	70	88	25	0	0.817427
1984-11-18	61	116	27	65	28	81	1.54832
1984-11-19	18	47	-8	82	23	48	0.827303
1984-11-20	15	27	8	94	13	0	0.528793
1984-11-21	26	48	10	92	15	0	0.571587
1984-11-22	29	35	21	96	23	0	0.503963
1984-11-23	36	99	-8	77	15	77	0.981123
1984-11-24	44	65	34	89	23	0	0.66612
1984-11-25	26	36	21	100	15	0	0.460712
1984-11-26	35	52	24	88	13	9	0.639056
1984-11-27	1	38	-23	79	20	68	0.793284
1984-11-28	-2	49	-50	80	18	64	0.749794
1984-11-29	21	116	-28	71	15	80	1.01786
1984-11-30	52	139	-1	60	15	78	1.26309
1984-12-01	15	72	-26	71	18	75	0.938291
1984-12-02	16	95	-33	75	23	75	0.983091
1984-12-03	36	70	-2	64	18	0	0.967561
1984-12-04	-4	39	-14	45	13	13	0.978696
1984-12-05	-28	19	-72	67	10	78	0.680472
1984-12-06	-26	20	-64	68	5	31	0.551571
1984-12-07	6	21	-6	77	5	0	0.544441
1984-12-08	9	21	0	88	0	0	0.485913
1984-12-09	-2	14	-14	97	0	0	0.467118
1984-12-10	9	15	3	95	0	0	0.484674
1984-12-11	17	71	-26	78	13	56	0.738955
1984-12-12	-1	19	-5	90	8	0	0.480701
1984-12-13	-1	9	-6	95	0	0	0.463696
1984-12-14	-10	2	-21	96	28	0	0.38037
1984-12-15	-31	-12	-40	92	38	0	0.405203
1984-12-16	-38	-18	-47	88	13	0	0.426973
1984-12-17	-72	-30	-108	58	30	27	0.781156
1984-12-18	-89	-66	-142	60	3	0	0.355331
1984-12-19	-66	1	-110	70	23	66	0.667974
1984-12-20	-62	-29	-111	70	20	0	0.55136
1984-12-21	-72	-30	-93	62	10	38	0.536258
1984-12-22	-73	-49	-103	80	0	22	0.362971
1984-12-23	-83	-41	-102	59	13	31	0.562901
1984-12-24	-87	-66	-120	72	8	17	0.401065
1984-12-25	-63	-23	-80	79	5	29	0.427123
1984-12-26	-71	-30	-106	73	8	14	0.43957
1984-12-27	-58	-11	-96	70	15	54	0.594607
1984-12-28	-47	-7	-70	57	8	73	0.620956
1984-12-29	-76	-28	-111	73	18	75	0.564872
1984-12-30	-54	-7	-98	72	13	75	0.595727
1984-12-31	-57	-15	-92	80	8	50	0.485302
1985-01-01	-33	-11	-63	84	5	0	0.438943
1985-01-02	-17	-2	-30	66	25	0	0.821464
1985-01-03	-13	-1	-26	75	5	0	0.514872
1985-01-04	-35	-12	-47	92	35	0	0.407436
1985-01-05	-38	-18	-55	89	5	0	0.421195
1985-01-06	-45	-22	-64	94	10	0	0.38503
1985-01-07	-46	-21	-70	93	5	0	0.397479
1985-01-08	-67	-6	-120	85	10	69	0.503151
1985-01-09	-45	14	-91	68	20	75	0.775215
1985-01-10	-38	39	-100	66	18	81	0.839079
1985-01-11	-17	19	-45	63	15	32	0.800771
1985-01-12	-45	-2	-81	67	10	67	0.663638
1985-01-13	-41	-6	-74	62	20	66	0.828962
1985-01-14	-34	18	-73	68	18	61	0.796754
1985-01-15	-19	68	-72	66	13	81	0.899083
1985-01-16	-18	30	-55	77	10	76	0.736076
1985-01-17	-14	29	-49	82	15	63	0.717242
1985-01-18	-10	45	-49	82	20	59	0.760945
1985-01-19	-13	33	-45	80	15	65	0.762021
1985-01-20	-19	18	-46	75	10	59	0.735295
1985-01-21	-17	2	-39	79	13	0	0.602159
1985-01-22	14	36	-3	73	10	0	0.720743
1985-01-23	8	53	-15	88	5	61	0.770334
1985-01-24	-7	30	-21	91	18	34	0.629422
1985-01-25	-17	-6	-26	95	13	0	0.479645
1985-01-26	22	98	-23	77	10	72	0.992909
1985-01-27	-3	30	-22	79	8	49	0.780045
1985-01-28	2	81	-30	73	15	77	1.05247
1985-01-29	-9	26	-35	64	23	62	1.09367
1985-01-30	-27	13	-57	70	10	79	0.873469
1985-01-31	5	58	-27	65	18	38	1.07293
1985-02-01	15	111	-37	63	23	87	1.49473
1985-02-02	34	122	-21	55	25	88	1.7962
1985-02-03	12	74	-34	66	13	67	1.13473
1985-02-04	33	106	-18	66	18	82	1.41078
1985-02-05	34	115	-18	71	13	58	1.21251
1985-02-06	37	96	-5	69	18	40	1.23132
1985-02-07	30	76	1	74	10	4	0.878016
1985-02-08	26	86	-24	84	3	76	1.10327
1985-02-09	48	110	16	73	0	65	1.1087
1985-02-10	24	76	-28	72	20	54	1.21309
1985-02-11	42	120	3	71	28	92	1.6802
1985-02-12	40	130	-14	61	28	92	1.93628
1985-02-13	27	92	-23	70	28	88	1.54443
1985-02-14	33	86	-2	72	5	48	1.10826
1985-02-15	38	88	7	44	30	72	2.14294
1985-02-16	-3	45	-36	47	53	51	1.98859
1985-02-17	-54	8	-64	89	33	0	0.558148
1985-02-18	-73	-56	-88	85	38	14	0.559744
1985-02-19	-39	40	-70	76	5	38	0.836881
1985-02-20	-22	31	-60	75	10	70	1.0795
1985-02-21	-19	19	-48	70	15	74	1.17576
1985-02-22	-20	43	-57	57	5	83	1.20467
1985-02-23	-30	-2	-44	58	28	0	1.11203
1985-02-24	-23	-8	-34	58	25	0	1.09299
1985-02-25	-30	-7	-47	69	15	0	0.833682
1985-02-26	-12	11	-26	67	20	0	0.990534
1985-02-27	-10	30	-38	75	33	36	1.13606
1985-02-28	-6	31	-37	86	18	0	0.77429
1985-03-01	2	10	-1	91	18	0	0.739451
1985-03-02	21	71	-14	83	5	11	0.958404
1985-03-03	31	84	-13	82	8	20	1.08819
1985-03-04	36	101	-19	73	10	40	1.35807
1985-03-05	35	110	-19	66	35	89	2.06333
1985-03-06	21	61	8	76	15	9	1.10487
1985-03-07	4	26	-15	88	18	0	0.820306
1985-03-08	-6	12	-17	70	10	0	0.934868
1985-03-09	-13	28	-51	69	20	45	1.26827
1985-03-10	-5	17	-20	91	18	0	0.770525
1985-03-11	-6	36	-40	86	15	61	1.23219
1985-03-12	14	64	-32	78	15	0	1.01767
1985-03-13	23	65	-4	59	28	22	1.66633
1985-03-14	15	60	-17	58	10	0	1.17619
1985-03-15	11	39	-4	75	13	20	1.18484
1985-03-16	32	93	-28	74	13	79	1.79193
1985-03-17	54	81	29	73	13	0	1.25802
1985-03-18	65	112	31	75	23	61	1.9343
1985-03-19	56	94	17	76	8	28	1.46635
1985-03-20	76	114	45	47	30	75	2.84683
1985-03-21	64	126	-1	60	25	66	2.32428
1985-03-22	65	143	-6	74	20	98	2.36456
1985-03-23	73	128	3	78	10	13	1.44175
1985-03-24	80	103	46	62	38	0	2.00043
1985-03-25	50	120	-18	71	25	94	2.28788
1985-03-26	61	81	45	86	30	0	1.2106
1985-03-27	70	92	54	89	5	0	1.21976
1985-03-28	49	108	25	81	25	3	1.34908
1985-03-29	38	94	-15	73	15	35	1.62482
1985-03-30	58	139	-28	65	23	108	2.68175
1985-03-31	70	139	-6	56	25	68	2.61572
1985-04-01	120	189	66	50	20	101	3.53426
1985-04-02	124	185	86	45	33	83	3.95753
1985-04-03	99	156	35	36	20	98	3.43642
1985-04-04	78	106	45	64	18	0	1.71081
1985-04-05	84	120	59	73	13	0	1.55847
1985-04-06	123	227	25	61	25	104	3.70942
1985-04-07	133	232	42	55	20	109	3.89768
1985-04-08	154	232	70	61	30	109	4.13525
1985-04-09	129	184	114	90	18	0	1.57115
1985-04-10	123	157	107	93	20	7	1.55478
1985-04-11	100	130	86	77	38	0	1.8565
1985-04-12	55	92	38	91	33	0	1.16491
1985-04-13	57	87	33	93	13	0	1.21922
1985-04-14	96	141	68	88	13	67	2.37389
1985-04-15	135	211	47	75	18	105	3.47441
1985-04-16	128	178	60	71	10	104	3.3499
1985-04-17	138	201	67	78	18	91	3.25196
1985-04-18	171	282	80	67	23	119	4.59066
1985-04-19	154	204	75	64	30	111	4.0592
1985-04-20	126	196	68	77	20	46	2.59159
1985-04-21	145	237	57	62	15	91	3.69515
1985-04-22	149	218	93	64	30	0	2.70315
1985-04-23	147	213	64	64	30	107	4.05652
1985-04-24	137	167	119	90	23	0	1.67804
1985-04-25	122	166	75	57	33	6	2.75641
1985-04-26	120	198	57	58	10	93	3.41916
1985-04-27	139	236	61	61	15	105	3.96777
1985-04-28	179	285	94	61	8	106	4.26847
1985-04-29	202	292	113	60	15	118	4.9269
1985-04-30	215	287	141	64	18	106	4.82453
1985-05-01	205	264	119	72	18	109	4.53622
1985-05-02	197	245	145	86	15	41	2.90888
1985-05-03	190	225	168	92	38	11	2.10021
1985-05-04	153	180	128	91	35	0	1.75064
1985-05-05	121	161	89	84	28	0	1.82255
1985-05-06	139	193	89	74	15	38	2.6748
1985-05-07	126	189	50	76	5	40	2.4952
1985-05-08	151	227	84	77	13	118	4.12877
1985-05-09	177	253	89	78	23	98	4.06315
1985-05-10	194	251	123	81	15	104	4.27102
1985-05-11	190	221	165	94	3	0	2.01099
1985-05-12	208	269	151	79	18	78	4.00365
1985-05-13	158	223	132	95	28	0	1.73107
1985-05-14	146	199	118	89	23	47	2.64023
1985-05-15	120	154	98	79	5	0	1.80921
1985-05-16	120	133	115	96	8	0	1.67603
1985-05-17	137	183	118	95	30	32	2.10553
1985-05-18	146	190	125	90	15	10	2.03571
1985-05-19	172	224	136	69	18	105	4.34656
1985-05-20	167	245	75	67	23	118	4.61985
1985-05-21	175	232	107	71	23	118	4.5749
1985-05-22	183	245	114	77	20	106	4.35086
1985-05-23	192	250	134	79	13	100	4.30731
1985-05-24	212	264	145	78	15	107	4.66772
1985-05-25	192	227	159	87	15	0	2.15356
1985-05-26	170	194	155	93	28	16	2.15158
1985-05-27	151	167	137	93	20	0	1.80958
1985-05-28	176	243	103	81	5	84	3.83147
1985-05-29	172	203	157	90	15	0	2.01368
1985-05-30	181	238	123	78	15	45	3.1702
1985-05-31	200	276	117	69	20	125	5.17667
1985-06-01	203	262	131	71	10	102	4.54257
1985-06-02	204	257	133	76	18	70	3.90616
1985-06-03	170	206	162	90	8	0	2.02818
1985-06-04	162	175	155	89	8	0	1.99072
1985-06-05	163	184	147	95	8	0	1.93431
1985-06-06	193	275	105	69	18	119	4.98281
1985-06-07	221	314	112	55	15	118	5.49484
1985-06-08	242	322	164	60	15	68	4.60405
1985-06-09	193	260	160	75	28	7	2.92163
1985-06-10	174	213	152	86	5	0	2.08226
1985-06-11	163	180	151	96	8	0	1.93092
1985-06-12	177	225	147	86	8	27	2.67192
1985-06-13	197	267	112	75	10	75	3.93475
1985-06-14	182	226	158	89	5	0	2.10205
1985-06-15	216	317	116	70	13	125	5.42575
1985-06-16	230	300	145	59	15	108	5.2639
1985-06-17	243	320	148	56	15	129	5.92629
1985-06-18	242	315	158	55	28	127	6.37532
1985-06-19	231	274	199	68	5	7	2.62124
1985-06-20	202	238	173	84	13	0	2.29119
1985-06-21	232	315	148	70	15	125	5.59959
1985-06-22	235	285	182	71	13	33	3.44106
1985-06-23	248	302	195	66	20	92	5.16588
[truncated: 12,601 more rows]

## Sheet: Xianyang
date	Tmean （0.1*℃）	Tmax （0.1*℃）	Tmin （0.1*℃）	Humidty （%）	Wind Speed （0.1 * m s-1）	sunshine duration （0.1 *h）	ET0（mm）
1980-01-01	-25	-10	-38	78	37	0	0.672233
1980-01-02	-8	22	-47	80	27	0	0.642233
1980-01-03	6	19	-13	69	27	0	0.872419
1980-01-04	-7	46	-44	72	23	82	0.874372
1980-01-05	-24	2	-59	70	17	0	0.649554
1980-01-06	-4	46	-48	51	50	82	1.60863
1980-01-07	-41	41	-93	67	0	85	0.511112
1980-01-08	-10	75	-58	69	10	83	0.795458
1980-01-09	-12	54	-58	61	33	81	1.20123
1980-01-10	-16	25	-59	53	40	52	1.30251
1980-01-11	-31	-2	-38	53	37	0	1.18156
1980-01-12	-12	60	-53	53	0	69	0.545918
1980-01-13	-16	70	-81	59	20	87	1.08778
1980-01-14	-13	92	-85	56	7	89	0.861127
1980-01-15	-26	57	-79	65	20	83	0.970711
1980-01-16	-2	75	-70	61	20	82	1.11228
1980-01-17	-19	56	-79	61	53	73	1.40712
1980-01-18	22	83	-11	44	20	79	1.49008
1980-01-19	-7	61	-58	51	20	88	1.23959
1980-01-20	-20	66	-70	67	13	84	0.915988
1980-01-21	-18	58	-59	71	27	84	1.03465
1980-01-22	-12	55	-58	69	0	81	0.698728
1980-01-23	17	66	-22	71	0	0	0.562921
1980-01-24	21	83	-14	61	23	51	1.29196
1980-01-25	11	84	-35	66	40	77	1.4433
1980-01-26	29	78	-12	54	40	32	1.70977
1980-01-27	32	61	17	57	47	0	1.68838
1980-01-28	-4	25	-13	97	40	0	0.413999
1980-01-29	-27	-11	-42	79	20	0	0.633701
1980-01-30	-81	-35	-104	54	10	83	0.753005
1980-01-31	-84	-44	-123	66	13	71	0.681667
1980-02-01	-72	-20	-127	67	20	73	0.782736
1980-02-02	-40	15	-88	66	7	80	0.832061
1980-02-03	-43	-15	-72	53	40	20	1.16322
1980-02-04	-50	-21	-70	40	60	96	1.67877
1980-02-05	-63	-2	-118	57	30	44	1.00648
1980-02-06	-37	0	-58	41	27	75	1.39893
1980-02-07	-38	17	-80	57	13	81	1.03056
1980-02-08	-31	15	-71	39	40	86	1.70644
1980-02-09	-41	0	-78	39	27	59	1.36637
1980-02-10	-17	51	-63	59	0	68	0.849529
1980-02-11	-24	39	-58	55	30	31	1.32377
1980-02-12	-29	58	-86	62	13	83	1.14818
1980-02-13	2	63	-40	59	30	70	1.52882
1980-02-14	-2	53	-49	45	43	84	1.97762
1980-02-15	-8	57	-54	46	17	80	1.48445
1980-02-16	3	46	-52	67	33	0	1.11704
1980-02-17	12	30	3	76	0	0	0.706455
1980-02-18	22	120	-44	69	23	90	1.63065
1980-02-19	29	93	-38	53	30	57	1.83525
1980-02-20	40	117	-27	60	50	80	2.20784
1980-02-21	41	107	4	66	37	91	1.96027
1980-02-22	28	78	0	77	27	41	1.26916
1980-02-23	24	107	-35	79	10	76	1.35816
1980-02-24	55	129	-17	76	23	43	1.45766
1980-02-25	80	127	44	59	47	44	2.41068
1980-02-26	79	125	19	54	27	35	2.04561
1980-02-27	51	142	-35	57	13	101	1.99865
1980-02-28	81	155	-13	51	40	97	2.88354
1980-03-01	68	91	43	54	43	13	2.17745
1980-03-02	62	98	39	66	20	32	1.61184
1980-03-03	48	75	12	77	23	0	1.13656
1980-03-04	41	72	13	85	33	0	0.999866
1980-03-05	50	115	-4	80	13	66	1.56559
1980-03-06	64	138	-12	73	27	92	2.05453
1980-03-07	80	118	46	67	57	27	2.1706
1980-03-08	92	161	55	73	43	58	2.27305
1980-03-09	91	170	9	71	73	78	2.64263
1980-03-10	63	135	39	72	123	18	2.36431
1980-03-11	15	40	-3	73	53	0	1.29373
1980-03-12	3	25	-9	92	30	0	0.746491
1980-03-13	19	44	-5	95	17	0	0.803349
1980-03-14	44	86	15	69	40	81	2.05282
1980-03-15	56	135	-7	70	30	90	2.23422
1980-03-16	82	158	20	70	30	95	2.52445
1980-03-17	87	140	41	78	13	39	1.72734
1980-03-18	100	173	38	66	30	100	2.87902
1980-03-19	121	181	76	57	50	78	3.57507
1980-03-20	75	141	49	65	80	0	2.59119
1980-03-21	23	51	2	88	33	0	0.948723
1980-03-22	52	107	12	85	30	49	1.56309
1980-03-23	52	85	30	65	30	42	1.96672
1980-03-24	30	68	8	57	40	27	2.02094
1980-03-25	23	73	-26	83	23	24	1.25426
1980-03-26	47	126	-19	75	33	91	2.18046
1980-03-27	83	147	18	67	17	66	2.30333
1980-03-28	123	199	46	66	30	100	3.28843
1980-03-29	135	202	68	63	37	100	3.61447
1980-03-30	111	176	93	51	40	0	3.12614
1980-03-31	73	126	23	63	23	92	2.64221
1980-04-01	92	193	-3	59	0	91	2.47187
1980-04-02	120	211	14	60	7	107	3.11675
1980-04-03	132	233	41	71	23	105	3.44501
1980-04-04	172	223	102	61	30	27	3.06461
1980-04-05	122	198	82	69	67	17	3.01022
1980-04-06	113	186	53	76	37	108	3.13962
1980-04-07	145	218	61	75	23	106	3.44268
1980-04-08	170	233	124	72	43	84	3.77684
1980-04-09	149	204	93	65	63	94	4.07157
1980-04-10	122	173	107	79	23	0	1.83169
1980-04-11	124	189	69	92	17	51	2.20481
1980-04-12	110	148	77	82	53	0	1.77713
1980-04-13	74	119	36	63	33	93	2.90376
1980-04-14	93	184	1	66	27	105	3.25694
1980-04-15	143	203	85	48	20	94	3.87402
1980-04-16	151	234	71	51	17	103	4.02569
1980-04-17	215	301	118	40	37	107	6.17926
1980-04-18	218	297	104	45	20	99	4.91306
1980-04-19	184	259	128	22	50	83	7.03293
1980-04-20	126	169	106	41	43	16	3.91587
1980-04-21	123	201	74	76	23	88	3.19809
1980-04-22	166	236	100	64	20	75	3.66146
1980-04-23	122	180	64	57	60	0	3.29199
1980-04-24	57	79	38	90	0	0	1.35485
1980-04-25	85	138	32	85	23	0	1.51513
1980-04-26	129	210	66	73	7	90	3.2691
1980-04-27	153	216	82	69	7	51	2.81902
1980-04-28	166	230	84	68	13	87	3.65489
1980-04-29	180	247	107	65	27	113	4.57535
1980-04-30	203	261	137	59	43	97	5.17528
1980-05-01	215	264	157	61	47	114	5.57365
1980-05-02	222	306	141	63	30	115	5.49128
1980-05-03	192	253	171	66	30	6	3.20424
1980-05-04	165	221	133	63	23	37	3.29328
1980-05-05	166	220	71	65	27	18	2.88414
1980-05-06	127	211	107	79	33	0	2.21106
1980-05-07	142	199	93	76	27	71	3.23572
1980-05-08	173	241	110	64	10	116	4.35515
1980-05-09	159	189	131	65	37	21	3.15204
1980-05-10	136	159	121	94	7	0	1.72127
1980-05-11	146	205	108	90	10	61	2.90343
1980-05-12	172	270	97	82	20	102	4.06529
1980-05-13	197	234	177	78	47	26	3.20648
1980-05-14	203	276	134	75	20	106	4.59745
1980-05-15	169	229	127	80	23	0	2.25682
1980-05-16	133	151	119	76	33	0	2.19102
1980-05-17	139	178	91	76	13	0	2.00188
1980-05-18	159	224	121	87	0	43	2.7887
1980-05-19	199	280	98	72	17	105	4.57223
1980-05-20	224	299	147	55	50	112	6.46036
1980-05-21	213	299	167	65	37	54	4.6788
1980-05-22	208	280	163	79	7	95	4.36679
1980-05-23	214	291	147	78	27	80	4.28262
1980-05-24	190	202	179	93	30	0	1.92792
1980-05-25	192	248	147	59	60	60	5.08777
1980-05-26	185	260	90	57	37	128	5.53744
1980-05-27	208	306	93	61	17	119	5.2721
1980-05-28	255	337	167	57	20	119	6.04806
1980-05-29	271	356	170	48	23	117	6.56802
1980-05-30	237	314	166	56	63	76	6.55555
1980-05-31	137	229	124	94	60	0	1.61241
1980-06-01	177	247	111	63	43	106	5.01283
1980-06-02	191	276	107	61	17	131	5.25796
1980-06-03	216	295	125	64	10	109	4.88763
1980-06-04	224	284	183	73	30	46	3.97902
1980-06-05	213	244	193	78	40	0	2.86511
1980-06-06	225	301	163	72	37	112	5.45402
1980-06-07	235	309	138	63	7	70	4.1307
1980-06-08	235	302	169	65	17	29	3.6189
1980-06-09	194	238	164	83	17	0	2.29293
1980-06-10	217	286	147	73	13	43	3.4899
1980-06-11	251	325	188	60	17	85	5.13747
1980-06-12	254	355	149	51	33	123	7.07668
1980-06-13	277	356	179	48	7	120	5.69788
1980-06-14	275	357	197	66	7	120	5.82643
1980-06-15	240	321	193	77	53	0	3.5687
1980-06-16	224	257	191	85	13	18	2.74949
1980-06-17	217	242	200	79	10	0	2.38423
1980-06-18	188	216	175	85	30	0	2.28709
1980-06-19	225	292	171	66	23	116	5.47956
1980-06-20	239	295	183	64	17	46	4.01191
1980-06-21	255	320	158	59	0	105	4.78755
1980-06-22	261	320	184	63	17	103	5.46082
1980-06-23	237	282	214	78	17	0	2.67699
1980-06-24	215	257	179	83	17	55	3.5555
1980-06-25	214	260	162	79	0	21	2.66209
1980-06-26	247	318	169	69	7	125	5.53045
1980-06-27	285	355	210	57	43	128	7.58898
1980-06-28	305	360	256	62	47	72	6.56894
1980-06-29	249	308	219	77	40	7	3.45812
1980-06-30	222	244	208	86	10	0	2.29168
1980-07-01	219	228	211	95	27	0	2.0372
1980-07-02	202	221	195	96	63	0	1.73044
1980-07-03	199	233	177	91	37	0	2.09091
1980-07-04	230	275	176	69	30	99	5.07995
1980-07-05	233	306	177	74	17	130	5.61784
1980-07-06	251	315	189	71	10	115	5.37703
1980-07-07	236	274	214	76	20	0	2.76004
1980-07-08	238	291	193	81	7	64	3.91691
1980-07-09	225	243	208	89	17	0	2.25541
1980-07-10	204	220	192	92	13	0	2.08872
1980-07-11	212	251	168	90	0	34	2.95361
1980-07-12	217	254	196	89	23	67	3.63565
1980-07-13	228	293	167	76	17	121	5.22296
1980-07-14	253	321	177	74	20	121	5.61588
1980-07-15	222	290	198	86	20	0	2.40389
1980-07-16	226	271	177	89	7	41	3.1703
1980-07-17	252	310	199	82	17	92	4.7405
1980-07-18	267	322	218	79	17	91	4.94656
1980-07-19	263	321	212	75	7	110	5.27028
1980-07-20	272	341	201	68	20	122	6.02188
1980-07-21	280	352	213	61	33	124	6.83784
1980-07-22	288	363	218	53	40	125	7.66
1980-07-23	308	376	239	55	33	124	7.483
1980-07-24	295	363	250	61	37	82	6.38447
1980-07-25	254	302	227	73	23	55	4.21572
1980-07-26	269	345	189	70	13	93	5.05568
1980-07-27	264	309	245	73	43	18	4.01455
1980-07-28	225	251	213	91	43	0	2.16813
1980-07-29	213	232	202	96	10	0	2.00144
1980-07-30	232	281	207	85	37	58	3.69069
1980-07-31	244	300	209	77	47	64	4.47848
1980-08-01	249	292	219	72	53	43	4.50024
1980-08-02	255	297	227	69	53	29	4.53488
1980-08-03	221	271	204	93	27	13	2.31815
1980-08-04	227	272	192	89	13	51	3.28426
1980-08-05	237	282	199	83	33	116	4.87261
1980-08-06	241	291	197	76	53	102	5.11128
1980-08-07	241	291	207	73	27	66	4.27633
1980-08-08	242	296	207	83	20	100	4.62742
1980-08-09	228	286	180	84	20	50	3.36339
1980-08-10	228	289	170	83	7	93	4.23757
1980-08-11	240	297	198	79	23	110	4.88566
1980-08-12	246	317	179	76	10	122	5.14501
1980-08-13	252	324	171	69	17	124	5.41299
1980-08-14	254	319	185	72	7	118	5.0424
1980-08-15	250	318	190	75	17	123	5.27827
1980-08-16	256	316	213	74	17	115	5.19207
1980-08-17	240	291	201	79	10	64	3.6724
1980-08-18	236	273	222	82	33	39	3.30938
1980-08-19	229	274	195	80	27	39	3.23224
1980-08-20	218	248	211	90	40	0	2.06839
1980-08-21	233	281	202	85	17	68	3.61381
1980-08-22	248	300	195	81	20	101	4.51656
1980-08-23	224	261	216	92	50	0	1.98608
1980-08-24	223	273	201	88	17	77	3.62017
1980-08-25	229	289	180	85	20	115	4.47247
1980-08-26	237	279	201	85	30	38	3.01956
1980-08-27	235	269	217	89	13	0	2.01189
1980-08-28	241	299	185	80	27	113	4.65347
1980-08-29	234	294	194	83	13	23	2.61133
1980-08-30	254	326	189	69	30	116	5.34366
1980-08-31	238	309	175	73	13	116	4.6457
1980-09-01	238	330	164	72	17	120	4.9056
1980-09-02	254	311	198	53	63	113	6.94847
1980-09-03	227	273	200	76	43	0	2.87454
1980-09-04	169	203	159	94	43	0	1.49594
1980-09-05	172	207	149	93	7	42	2.32897
1980-09-06	180	249	131	86	0	88	3.26554
1980-09-07	196	244	154	85	33	44	2.6636
1980-09-08	172	205	156	83	37	9	2.10354
1980-09-09	177	227	136	88	0	49	2.46859
1980-09-10	186	254	125	84	7	81	3.09734
1980-09-11	203	272	162	85	10	79	3.2264
1980-09-12	218	258	179	86	13	0	1.8343
1980-09-13	216	260	198	89	30	0	1.88212
1980-09-14	165	203	153	96	43	0	1.30312
1980-09-15	145	159	138	95	37	0	1.26129
1980-09-16	152	198	134	91	7	14	1.66166
1980-09-17	148	179	116	87	13	39	2.00017
1980-09-18	170	236	114	88	7	104	3.13922
1980-09-19	187	268	138	82	17	109	3.4881
1980-09-20	173	210	158	87	33	0	1.7005
1980-09-21	172	198	152	90	13	0	1.48808
1980-09-22	172	223	125	71	20	98	3.2235
1980-09-23	175	245	133	78	13	88	2.96735
1980-09-24	176	259	108	81	17	104	3.17495
1980-09-25	194	284	136	74	17	112	3.63756
1980-09-26	177	239	120	69	37	93	3.52067
1980-09-27	182	242	145	76	23	57	2.7042
1980-09-28	185	279	115	74	17	109	3.41821
1980-09-29	188	257	123	71	17	97	3.19827
1980-09-30	194	261	150	63	37	104	4.111
1980-10-01	192	252	139	68	33	74	3.34628
1980-10-02	199	254	163	68	47	42	3.41769
1980-10-03	189	215	177	66	13	0	1.88004
1980-10-04	173	202	151	74	17	0	1.74021
1980-10-05	166	225	127	82	13	64	2.25377
1980-10-06	163	265	95	78	0	101	2.59381
1980-10-07	175	281	102	75	13	99	2.92607
1980-10-08	165	200	137	70	87	0	3.01797
1980-10-09	124	154	110	95	7	0	1.08844
1980-10-10	141	195	114	91	10	36	1.57315
1980-10-11	146	166	136	97	43	0	0.959082
1980-10-12	153	194	135	90	7	37	1.61278
1980-10-13	153	222	116	86	20	58	1.95595
1980-10-14	134	194	87	84	23	73	1.96824
1980-10-15	150	177	135	89	20	0	1.22636
1980-10-16	135	222	60	79	7	93	2.1074
1980-10-17	133	199	93	83	13	23	1.44996
1980-10-18	141	224	71	77	20	99	2.3465
1980-10-19	157	241	94	78	7	96	2.23048
1980-10-20	155	185	123	69	40	0	2.13423
1980-10-21	116	162	111	94	57	0	0.941618
1980-10-22	110	153	93	87	13	21	1.20139
1980-10-23	120	170	79	89	10	41	1.34029
1980-10-24	120	156	83	60	70	53	2.98254
1980-10-25	65	133	5	64	23	101	1.88239
1980-10-26	68	174	-11	77	7	99	1.55734
1980-10-27	80	179	9	79	7	88	1.51938
1980-10-28	100	158	42	80	13	23	1.20189
1980-10-29	102	131	88	84	7	0	0.941235
1980-10-30	107	129	94	90	7	0	0.894355
1980-10-31	84	113	74	94	17	0	0.785297
1980-11-01	94	159	60	66	27	99	2.05436
1980-11-02	63	141	3	80	23	94	1.44108
1980-11-03	90	128	53	87	0	0	0.795143
1980-11-04	78	171	13	85	20	71	1.3136
1980-11-05	85	165	24	81	30	84	1.52386
1980-11-06	135	219	78	62	30	88	2.51955
1980-11-07	97	132	73	61	37	0	1.90054
1980-11-08	68	99	62	66	23	0	1.31522
1980-11-09	64	170	-8	82	7	86	1.2066
1980-11-10	69	172	11	86	13	84	1.21926
1980-11-11	91	188	28	85	13	73	1.26523
1980-11-12	87	146	40	64	37	91	1.99265
1980-11-13	47	110	-12	54	17	86	1.4429
1980-11-14	57	139	-18	70	0	75	0.909162
1980-11-15	50	134	-6	79	7	85	1.04157
1980-11-16	77	166	2	75	10	85	1.22319
1980-11-17	72	146	22	85	17	53	1.02214
1980-11-18	63	125	5	91	20	65	0.900294
1980-11-19	89	111	79	98	13	0	0.632402
1980-11-20	109	148	81	92	13	51	0.979782
1980-11-21	106	128	89	94	37	0	0.719624
1980-11-22	110	132	95	92	20	0	0.767455
1980-11-23	93	144	66	76	17	72	1.24118
1980-11-24	47	94	20	69	37	90	1.43168
1980-11-25	26	88	-19	83	20	83	0.879143
1980-11-26	46	114	-12	85	13	80	0.881717
1980-11-27	47	113	5	88	13	75	0.837767
1980-11-28	40	84	-5	96	20	18	0.548508
1980-11-29	81	150	31	69	30	85	1.55017
1980-11-30	39	114	-5	81	17	82	0.927912
1980-12-01	27	81	-15	78	33	0	0.896392
1980-12-02	20	85	-32	60	10	84	0.907914
1980-12-03	32	82	-9	56	40	88	1.62903
1980-12-04	0	72	-53	62	13	87	0.89759
1980-12-05	43	123	-12	73	17	72	1.01856
1980-12-06	36	148	-20	71	23	84	1.24625
1980-12-07	40	109	-39	71	10	81	0.86909
1980-12-08	35	121	-28	66	30	88	1.35251
1980-12-09	24	118	-35	57	27	89	1.46955
1980-12-10	40	137	-35	62	27	81	1.44018
1980-12-11	57	123	11	32	63	86	3.26869
1980-12-12	-25	64	-82	63	0	82	0.481341
1980-12-13	-9	74	-65	62	20	77	0.992564
1980-12-14	-24	33	-74	69	0	47	0.453459
1980-12-15	-5	37	-26	66	17	30	0.808
1980-12-16	-15	47	-56	72	17	72	0.75223
1980-12-17	37	118	-19	60	57	78	1.92048
1980-12-18	20	63	-17	53	17	5	1.03898
1980-12-19	-2	50	-49	69	7	43	0.624304
1980-12-20	-4	60	-32	79	0	18	0.463501
1980-12-21	-1	53	-56	77	30	24	0.776087
1980-12-22	25	76	-3	39	17	72	1.29723
1980-12-23	-27	18	-50	51	43	76	1.34903
1980-12-24	-30	11	-64	68	10	0	0.567697
1980-12-25	-21	37	-63	63	23	82	0.919592
1980-12-26	-54	-9	-80	46	27	28	1.01524
1980-12-27	-48	8	-90	55	40	82	1.10861
1980-12-28	-49	23	-102	62	0	81	0.439442
1980-12-29	-12	90	-72	64	17	71	0.950897
1980-12-30	-3	42	-32	47	7	42	0.736571
1980-12-31	7	105	-65	63	33	76	1.33811
1981-01-01	5	52	-21	33	22	77	1.4559
1981-01-02	-45	14	-86	51	6	79	0.617003
1981-01-03	-37	28	-82	60	18	59	0.833389
1981-01-04	-30	13	-78	61	12	30	0.6837
1981-01-05	-21	-2	-36	65	6	0	0.548125
1981-01-06	-30	-12	-41	86	5	0	0.438335
1981-01-07	-20	7	-42	91	3	0	0.440705
1981-01-08	-1	25	-15	91	13	0	0.489249
1981-01-09	22	82	-8	65	23	71	1.15932
1981-01-10	-12	57	-54	58	20	92	1.07819
1981-01-11	-14	77	-78	64	10	89	0.847386
1981-01-12	-1	98	-71	67	28	87	1.20049
1981-01-13	6	89	-60	62	25	76	1.2208
1981-01-14	24	155	-52	62	30	90	1.69597
1981-01-15	19	78	-22	41	33	83	1.84574
1981-01-16	-11	41	-44	49	33	83	1.44439
1981-01-17	-11	66	-62	61	20	71	1.07709
1981-01-18	-14	32	-51	79	15	0	0.620616
1981-01-19	-7	55	-43	66	38	75	1.23326
1981-01-20	-9	12	-20	82	25	0	0.651177
1981-01-21	-16	-1	-30	83	43	0	0.658629
1981-01-22	-26	-5	-35	75	73	0	0.917689
1981-01-23	-21	0	-37	85	28	0	0.581337
1981-01-24	-24	-7	-45	62	20	30	0.875675
1981-01-25	-47	-22	-61	85	28	0	0.51843
1981-01-26	-49	-27	-56	76	23	66	0.738639
1981-01-27	-49	-17	-77	64	0	44	0.552836
1981-01-28	-27	14	-47	75	0	9	0.523696
1981-01-29	-16	11	-32	74	5	0	0.592229
1981-01-30	-9	38	-52	78	10	0	0.647169
1981-01-31	17	94	-24	61	20	94	1.42012
1981-02-01	13	67	-39	53	15	74	1.26235
1981-02-02	2	77	-35	66	10	77	1.06844
1981-02-03	0	49	-33	53	48	86	1.7776
1981-02-04	1	48	-47	60	35	82	1.43692
1981-02-05	11	47	-16	73	8	0	0.748182
1981-02-06	20	102	-44	64	20	87	1.4355
1981-02-07	17	64	-41	58	35	37	1.48196
1981-02-08	35	120	-15	50	33	83	2.15408
1981-02-09	14	67	-34	41	28	60	1.80378
1981-02-10	19	109	-42	52	18	93	1.66884
1981-02-11	22	95	-42	51	20	82	1.65516
1981-02-12	28	80	-14	64	15	0	1.06887
1981-02-13	29	122	-38	68	30	87	1.68662
1981-02-14	57	161	-20	65	20	91	1.8708
1981-02-15	44	108	14	80	15	0	0.959791
1981-02-16	19	37	10	95	23	0	0.631046
1981-02-17	16	38	1	87	33	0	0.774111
1981-02-18	33	75	-5	87	8	0	0.796517
1981-02-19	35	73	10	82	60	27	1.17778
1981-02-20	29	75	-7	55	33	65	1.86775
1981-02-21	21	75	-17	68	13	30	1.16821
1981-02-22	45	104	1	71	15	10	1.17968
1981-02-23	36	81	19	53	30	0	1.73118
1981-02-24	10	40	-13	45	35	0	1.71984
1981-02-25	-11	32	-37	40	38	91	2.05124
1981-02-26	-9	39	-42	31	53	39	2.37851
1981-02-27	15	71	-30	45	33	78	2.11447
1981-02-28	22	74	-6	57	20	30	1.51716
1981-03-01	44	113	-8	59	33	80	2.1556
1981-03-02	32	68	24	62	40	0	1.65852
1981-03-03	48	111	15	66	25	0	1.4879
1981-03-04	57	147	-37	47	23	96	2.50765
1981-03-05	65	151	-27	45	25	88	2.62994
1981-03-06	51	150	-37	37	18	103	2.58736
1981-03-07	76	179	-30	43	18	72	2.54303
1981-03-08	110	175	65	27	58	78	4.91932
1981-03-09	80	161	14	35	35	89	3.48341
1981-03-10	104	169	63	37	45	82	4.02104
1981-03-11	111	177	65	47	43	89	3.71441
1981-03-12	116	192	63	54	25	86	3.07968
1981-03-13	125	210	75	61	28	60	2.92027
1981-03-14	107	155	62	41	8	42	2.04308
1981-03-15	91	159	28	48	30	64	2.90846
1981-03-16	106	185	11	50	25	94	3.12093
1981-03-17	111	198	16	62	5	46	1.95596
1981-03-18	119	221	47	65	20	81	2.8813
1981-03-19	129	201	52	64	20	33	2.34569
1981-03-20	116	207	36	71	38	95	3.04333
1981-03-21	119	167	103	76	30	17	2.0069
1981-03-22	127	222	36	75	28	88	2.8966
1981-03-23	105	183	91	92	53	0	1.26938
1981-03-24	98	147	65	74	28	38	2.09268
1981-03-25	93	147	54	53	35	95	3.27136
1981-03-26	83	144	28	66	25	88	2.61892
1981-03-27	91	119	57	82	25	0	1.42496
1981-03-28	104	146	75	78	10	0	1.47123
1981-03-29	103	153	54	72	35	63	2.51583
1981-03-30	117	178	62	69	48	106	3.33333
1981-03-31	82	127	67	85	50	0	1.44752
1981-04-01	92	110	78	95	5	0	1.28804
1981-04-02	81	100	68	87	58	0	1.31918
1981-04-03	72	101	53	88	20	0	1.2567
1981-04-04	101	177	44	86	10	97	2.7083
1981-04-05	133	198	90	86	8	39	2.15443
1981-04-06	136	194	67	83	18	27	2.05132
1981-04-07	138	179	103	69	33	0	2.31078
1981-04-08	116	145	91	81	18	0	1.63188
1981-04-09	114	183	37	90	0	0	1.48135
1981-04-10	158	239	100	73	13	93	3.46264
1981-04-11	159	247	86	72	10	72	3.1235
1981-04-12	167	239	84	63	30	105	4.18008
1981-04-13	132	179	115	71	83	16	3.06605
1981-04-14	114	139	90	89	18	0	1.49907
1981-04-15	119	204	42	88	5	65	2.59032
1981-04-16	166	217	108	74	25	28	2.65566
1981-04-17	136	181	122	87	48	0	1.77954
1981-04-18	150	205	118	83	33	0	1.98796
1981-04-19	146	179	128	82	18	0	1.85785
1981-04-20	136	180	113	89	23	63	2.57619
1981-04-21	150	231	75	80	30	101	3.55595
1981-04-22	171	239	89	69	38	112	4.33934
1981-04-23	178	266	103	66	25	79	4.01995
1981-04-24	126	182	88	62	35	115	4.03717
1981-04-25	142	224	45	62	5	114	3.74213
1981-04-26	157	252	62	74	8	97	3.68436
1981-04-27	177	273	78	66	30	103	4.52893
1981-04-28	191	249	134	43	45	85	5.67449
1981-04-29	178	255	91	54	10	105	4.18304
1981-04-30	171	241	111	68	35	83	4.09469
1981-05-01	217	289	109	52	30	101	5.32342
1981-05-02	148	248	120	28	53	73	6.85704
1981-05-03	130	219	51	51	33	98	4.43358
1981-05-04	152	257	33	56	15	95	4.05605
1981-05-05	199	292	121	45	28	107	5.6855
1981-05-06	216	332	98	56	25	117	5.75879
1981-05-07	255	335	130	53	15	121	5.64162
1981-05-08	260	346	161	63	13	113	5.47439
1981-05-09	246	297	221	63	55	89	6.08501
1981-05-10	192	251	153	76	33	0	2.69273
1981-05-11	147	210	108	54	25	81	4.11535
1981-05-12	165	224	119	66	10	85	3.73694
1981-05-13	151	170	142	88	13	0	1.86212
1981-05-14	170	243	106	83	18	89	3.71971
1981-05-15	189	244	140	45	53	116	6.35594
1981-05-16	174	267	73	57	23	124	5.06738
1981-05-17	187	268	88	64	23	70	4.07934
1981-05-18	188	235	136	50	20	100	4.73894
1981-05-19	182	251	103	59	28	106	4.84975
1981-05-20	199	272	129	58	38	115	5.60525
1981-05-21	168	213	132	81	28	25	2.66621
1981-05-22	191	267	110	74	13	82	3.98021
1981-05-23	202	303	103	65	15	121	5.14169
1981-05-24	224	322	140	42	35	96	6.58006
1981-05-25	244	314	173	59	20	113	5.67062
1981-05-26	243	320	173	68	8	121	5.40809
1981-05-27	239	312	196	51	35	83	6.1034
1981-05-28	191	249	157	63	33	0	3.34982
1981-05-29	218	292	158	56	30	103	5.64714
1981-05-30	236	336	126	47	25	119	6.36911
1981-05-31	241	327	166	40	53	96	7.86349
1981-06-01	243	319	159	34	50	118	8.17158
1981-06-02	211	267	188	52	60	0	5.25069
1981-06-03	192	251	154	76	25	60	3.72165
1981-06-04	230	321	141	60	25	117	5.85782
1981-06-05	265	341	148	37	25	120	6.76495
1981-06-06	263	329	168	32	28	58	5.96242
1981-06-07	230	288	211	57	10	0	2.86616
1981-06-08	228	281	174	64	18	59	4.1931
1981-06-09	261	331	198	51	30	94	6.28283
1981-06-10	255	320	195	59	30	78	5.53391
1981-06-11	227	281	165	69	30	127	5.6293
1981-06-12	249	326	181	53	48	127	7.42142
1981-06-13	280	355	204	38	40	130	8.40025
1981-06-14	302	381	203	31	40	127	8.9728
1981-06-15	317	391	231	32	20	112	7.12665
1981-06-16	305	361	261	44	33	52	6.49259
1981-06-17	278	335	227	52	35	58	5.94744
1981-06-18	310	386	239	43	35	119	8.25284
1981-06-19	296	363	237	58	30	86	6.34862
1981-06-20	264	336	224	75	53	77	5.49749
1981-06-21	282	348	212	59	18	112	6.11935
1981-06-22	223	315	185	69	20	0	3.10764
1981-06-23	206	262	177	88	5	68	3.75368
1981-06-24	221	258	195	85	20	72	3.93547
1981-06-25	238	297	174	76	8	105	4.93929
1981-06-26	274	349	194	65	18	125	6.24473
1981-06-27	274	320	244	49	16	78	5.3175
1981-06-28	267	350	179	49	18	93	5.74464
1981-06-29	284	358	194	52	25	109	6.54745
1981-06-30	277	339	212	57	45	122	7.33179
1981-07-01	282	344	227	55	48	121	7.70762
1981-07-02	254	309	216	73	50	0	3.781
1981-07-03	222	239	215	95	15	0	2.11975
1981-07-04	217	248	202	90	35	0	2.24577
1981-07-05	222	242	208	91	5	0	2.20419
1981-07-06	244	287	217	89	28	48	3.49635
1981-07-07	275	320	236	81	23	86	4.96074
1981-07-08	250	293	235	78	28	34	3.72207
1981-07-09	228	257	202	90	3	0	2.22162
1981-07-10	199	218	184	96	33	0	1.85014
1981-07-11	233	278	205	86	43	63	3.82079
1981-07-12	247	291	212	76	45	89	5.05154
1981-07-13	219	258	194	88	43	5	2.45918
1981-07-14	190	211	178	93	30	0	1.93608
1981-07-15	200	241	178	91	20	47	3.0297
1981-07-16	231	303	166	81	15	127	5.32454
1981-07-17	257	307	200	80	35	122	5.53915
1981-07-18	273	326	233	80	45	132	6.1481
1981-07-19	294	361	244	70	38	115	6.67176
1981-07-20	295	347	247	70	58	126	7.1627
1981-07-21	284	341	227	65	28	130	6.63189
1981-07-22	284	345	208	67	25	127	6.36802
1981-07-23	295	348	235	64	35	130	6.98207
1981-07-24	293	349	236	64	40	127	7.06808
1981-07-25	273	326	214	73	25	125	5.97135
1981-07-26	286	344	223	69	18	127	6.17615
1981-07-27	297	354	230	72	13	122	6.03401
1981-07-28	287	354	241	77	30	95	5.55873
1981-07-29	264	334	215	87	10	109	5.22739
1981-07-30	281	331	233	78	40	126	6.08061
1981-07-31	289	344	254	74	58	117	6.60021
1981-08-01	292	343	247	73	58	122	6.71176
1981-08-02	298	350	255	71	38	124	6.66721
1981-08-03	302	350	259	73	35	123	6.51606
1981-08-04	305	351	255	69	35	117	6.5239
1981-08-05	265	316	229	74	35	103	5.466
1981-08-06	272	335	225	71	23	62	4.54895
1981-08-07	268	315	243	69	30	31	4.09893
1981-08-08	259	304	225	71	20	84	4.72614
1981-08-09	213	265	201	94	28	0	1.93976
1981-08-10	229	287	188	85	15	97	4.34013
1981-08-11	243	294	190	82	3	87	4.20199
1981-08-12	243	295	205	77	28	110	4.99946
1981-08-13	246	300	194	73	53	106	5.37613
1981-08-14	264	295	230	75	45	82	4.87879
1981-08-15	242	268	229	92	38	0	2.09907
1981-08-16	225	244	223	97	20	0	1.84845
1981-08-17	223	238	218	98	20	0	1.79891
1981-08-18	226	240	216	94	45	0	1.86285
1981-08-19	208	228	198	96	20	0	1.78132
1981-08-20	223	275	189	86	23	96	4.06995
1981-08-21	204	243	180	95	28	0	1.75253
1981-08-22	193	205	182	97	20	0	1.6632
1981-08-23	201	221	193	94	18	0	1.78599
1981-08-24	201	222	189	91	33	0	1.86508
1981-08-25	218	262	189	83	18	21	2.55571
1981-08-26	219	285	148	84	5	103	4.10725
1981-08-27	230	277	200	82	23	75	3.7436
1981-08-28	220	258	188	80	23	50	3.18779
1981-08-29	213	238	195	91	18	0	1.86282
1981-08-30	183	214	162	97	18	0	1.57855
1981-08-31	190	199	185	98	35	0	1.44409
1981-09-01	183	190	180	98	43	0	1.3581
1981-09-02	182	193	171	98	13	0	1.56227
1981-09-03	199	226	180	94	23	0	1.66995
1981-09-04	187	207	177	97	15	0	1.57034
1981-09-05	170	179	163	99	5	0	1.55994
1981-09-06	168	174	164	99	15	0	1.43736
1981-09-07	170	185	163	98	23	0	1.39406
1981-09-08	193	252	141	88	13	46	2.54187
1981-09-09	166	208	158	90	13	0	1.60305
1981-09-10	162	221	113	89	13	55	2.42374
1981-09-11	183	239	145	87	13	24	2.09533
1981-09-12	201	253	165	81	25	58	2.97321
1981-09-13	182	213	161	83	23	0	1.85301
1981-09-14	180	227	157	87	0	62	2.63241
1981-09-15	179	245	127	86	10	91	3.09113
1981-09-16	194	262	148	84	10	104	3.45944
1981-09-17	202	283	140	83	13	110	3.66469
1981-09-18	210	296	139	70	23	109	4.11247
1981-09-19	210	293	152	80	15	106	3.7109
1981-09-20	218	291	171	81	13	89	3.42746
1981-09-21	220	290	156	80	13	111	3.76121
1981-09-22	206	243	180	79	28	0	2.10716
1981-09-23	196	258	164	83	10	85	3.02048
1981-09-24	199	286	138	78	20	109	3.61911
1981-09-25	210	291	126	74	28	111	3.88178
1981-09-26	223	291	176	67	30	90	4.03959
1981-09-27	197	235	173	85	20	0	1.70154
1981-09-28	122	176	103	94	38	0	1.13697
1981-09-29	114	127	105	93	20	0	1.13444
1981-09-30	126	149	113	96	5	0	1.18334
1981-10-01	156	207	131	90	10	41	1.85902
1981-10-02	149	168	135	81	60	0	1.88773
1981-10-03	118	137	107	80	15	0	1.35271
1981-10-04	119	135	104	88	25	0	1.23293
1981-10-05	115	131	101	92	8	0	1.11878
1981-10-06	134	169	110	88	10	0	1.22646
1981-10-07	148	200	129	84	23	13	1.61715
1981-10-08	82	154	65	43	58	88	3.91036
1981-10-09	62	148	-9	66	18	104	2.09599
1981-10-10	82	178	12	76	8	100	1.97799
1981-10-11	111	198	44	74	23	95	2.33028
1981-10-12	150	233	103	50	30	98	3.62323
1981-10-13	126	181	83	60	40	50	2.75517
1981-10-14	121	148	111	77	26	0	1.50249
1981-10-15	128	181	103	81	13	57	1.77156
1981-10-16	129	202	71	81	5	56	1.66953
1981-10-17	153	204	135	63	28	57	2.65182
1981-10-18	117	138	83	74	40	0	1.65203
1981-10-19	123	145	108	79	43	0	1.57295
1981-10-20	132	165	97	74	43	6	1.85223
1981-10-21	108	137	100	72	43	0	1.79982
1981-10-22	72	108	44	35	75	98	3.77699
1981-10-23	43	119	-23	43	30	104	2.35588
1981-10-24	56	169	-35	53	24	99	2.25921
1981-10-25	74	159	-13	52	18	95	2.04019
1981-10-26	81	144	31	62	18	19	1.52439
1981-10-27	83	113	57	81	15	0	1.00833
1981-10-28	79	171	17	81	23	71	1.51988
1981-10-29	85	187	11	74	13	89	1.66197
1981-10-30	118	209	54	60	18	42	1.94568
1981-10-31	88	134	66	71	40	0	1.63239
1981-11-01	79	115	55	89	18	0	0.854351
1981-11-02	103	159	57	83	10	22	1.09076
1981-11-03	106	147	88	72	33	65	1.8449
1981-11-04	65	99	50	78	55	0	1.31682
1981-11-05	26	51	7	96	13	0	0.586158
1981-11-06	43	62	29	95	25	0	0.604927
1981-11-07	43	52	33	88	18	0	0.717528
1981-11-08	34	88	-5	78	35	92	1.25768
1981-11-09	32	101	-21	69	5	92	1.05132
1981-11-10	34	114	-22	80	5	89	1.02394
1981-11-11	47	104	10	74	13	81	1.1482
1981-11-12	48	128	-7	81	3	73	0.970159
1981-11-13	57	128	12	86	20	74	1.06272
1981-11-14	71	121	34	86	20	0	0.831067
1981-11-15	78	163	28	64	15	89	1.50411
1981-11-16	69	127	24	54	40	81	2.14052
1981-11-17	25	77	-8	64	53	81	1.63292
1981-11-18	39	83	-15	71	20	45	1.04178
1981-11-19	65	106	9	75	10	34	0.910971
1981-11-20	73	128	27	68	30	67	1.50614
1981-11-21	73	96	49	58	48	0	1.90231
1981-11-22	49	77	43	85	23	0	0.767156
1981-11-23	52	100	20	79	30	67	1.10147
1981-11-24	55	85	43	77	33	0	1.04744
1981-11-25	28	56	16	86	38	0	0.724781
1981-11-26	28	59	-7	81	13	0	0.664856
1981-11-27	7	68	-37	80	13	78	0.776093
1981-11-28	23	56	-17	85	15	0	0.613129
1981-11-29	27	64	-18	86	28	0	0.661074
1981-11-30	11	61	-24	53	35	87	1.49174
1981-12-01	-16	29	-53	56	35	77	1.21613
1981-12-02	-47	-6	-70	55	43	49	1.12878
1981-12-03	-33	28	-78	70	15	75	0.717392
1981-12-04	10	59	-27	55	35	40	1.38676
1981-12-05	-9	58	-43	61	18	71	0.962479
1981-12-06	24	88	-30	49	50	77	1.95638
1981-12-07	-3	69	-48	57	28	76	1.24194
1981-12-08	-7	24	-47	75	8	0	0.54742
1981-12-09	12	81	-36	65	18	66	0.973326
1981-12-10	2	72	-41	72	20	30	0.836324
1981-12-11	22	84	-37	60	28	51	1.23413
1981-12-12	13	43	-12	63	20	0	0.919534
1981-12-13	14	32	-4	92	18	0	0.486933
1981-12-14	7	40	-34	94	10	0	0.453139
1981-12-15	37	79	-1	52	48	56	1.82944
1981-12-16	-2	57	-41	68	45	80	1.16725
1981-12-17	-9	19	-30	78	43	0	0.766231
1981-12-18	-40	7	-87	59	33	86	0.967695
1981-12-19	-17	33	-56	52	28	76	1.15175
1981-12-20	-20	43	-73	68	20	46	0.789978
1981-12-21	2	80	-55	63	35	82	1.25099
1981-12-22	4	82	-56	57	18	76	1.05087
1981-12-23	-16	42	-66	67	25	73	0.892139
1981-12-24	-12	53	-59	72	13	31	0.677165
1981-12-25	6	74	-42	62	25	0	1.06395
1981-12-26	-11	60	-59	73	10	67	0.675128
1981-12-27	7	75	-45	73	28	0	0.889081
1981-12-28	14	79	-26	62	25	0	1.10943
1981-12-29	-14	17	-30	50	43	0	1.40456
1981-12-30	-21	38	-63	77	28	23	0.719323
1981-12-31	-12	50	-49	68	28	57	0.958067
1982-01-01	-13	61	-67	74	15	0	0.666945
1982-01-02	-10	37	-58	69	38	49	0.980333
1982-01-03	22	73	-7	48	28	29	1.49872
1982-01-04	-9	48	-54	58	23	66	1.05378
1982-01-05	-16	49	-64	67	13	77	0.784616
1982-01-06	11	85	-38	61	28	69	1.26388
1982-01-07	-6	57	-47	59	20	81	1.04961
1982-01-08	12	125	-59	67	25	74	1.24352
1982-01-09	38	119	-34	58	23	72	1.38668
1982-01-10	11	93	-36	70	23	28	1.00838
1982-01-11	30	105	-44	69	18	26	0.979537
1982-01-12	13	58	-12	47	30	0	1.49537
1982-01-13	10	87	-36	65	0	71	0.636773
1982-01-14	15	97	-44	71	25	67	1.10031
1982-01-15	8	53	-18	46	40	74	1.74965
1982-01-16	-39	7	-75	43	38	85	1.39315
1982-01-17	-8	70	-68	48	35	49	1.56926
1982-01-18	-42	27	-73	41	40	79	1.58234
1982-01-19	-44	26	-92	56	5	64	0.668007
1982-01-20	-22	46	-83	52	23	80	1.18701
1982-01-21	9	74	-36	55	8	54	0.918862
1982-01-22	12	45	-36	50	40	0	1.50373
1982-01-23	5	22	-10	73	23	0	0.82762
1982-01-24	-5	2	-13	96	0	0	0.528976
1982-01-25	11	43	-8	95	8	0	0.543629
1982-01-26	4	64	-42	82	23	36	0.814634
1982-01-27	7	24	-1	70	38	0	1.05336
1982-01-28	-29	3	-44	77	48	0	0.802255
1982-01-29	-34	-10	-44	78	8	0	0.557977
1982-01-30	-18	-2	-57	79	13	0	0.612029
1982-01-31	-10	37	-51	84	15	0	0.625143
1982-02-01	2	63	-47	85	15	0	0.661099
1982-02-02	-3	25	-11	88	25	0	0.626273
1982-02-03	-6	23	-16	93	10	0	0.558577
1982-02-04	-1	26	-15	85	30	0	0.699024
1982-02-05	7	37	-6	87	15	0	0.663231
1982-02-06	-1	38	-28	80	35	0	0.829989
1982-02-07	-2	27	-13	83	15	0	0.693301
1982-02-08	2	33	-25	83	35	0	0.772032
1982-02-09	9	46	-7	86	23	0	0.728051
1982-02-10	15	59	-14	79	20	0	0.852812
1982-02-11	14	75	-30	75	15	0	0.878829
1982-02-12	24	78	-22	69	33	0	1.22228
1982-02-13	31	63	13	80	35	0	0.997511
1982-02-14	23	81	-42	76	25	0	0.987223
1982-02-15	38	101	-22	76	10	5	0.935177
1982-02-16	48	112	-1	66	35	11	1.57098
1982-02-17	41	80	-1	68	63	0	1.59575
1982-02-18	57	124	9	70	23	63	1.63666
1982-02-19	70	133	27	69	23	83	1.86056
1982-02-20	79	145	29	59	33	86	2.37499
1982-02-21	83	131	51	63	58	31	2.36165
1982-02-22	74	104	58	79	38	0	1.30624
1982-02-23	66	106	44	68	43	55	1.95679
1982-02-24	40	110	-19	75	50	88	1.75938
1982-02-25	37	73	27	81	60	0	1.18037
1982-02-26	44	68	26	88	18	0	0.890404
1982-02-27	31	85	-17	87	38	0	0.903778
1982-02-28	48	111	-13	51	43	106	2.6067
1982-03-01	39	116	-20	52	33	90	2.36146
1982-03-02	64	113	9	57	23	41	1.88444
1982-03-03	72	113	20	70	25	21	1.56876
1982-03-04	77	115	42	65	35	0	1.77147
1982-03-05	53	88	35	74	18	14	1.31208
1982-03-06	52	93	18	78	5	16	1.14704
1982-03-07	55	111	27	72	15	67	1.74925
1982-03-08	73	146	11	53	30	88	2.68483
1982-03-09	61	177	-39	54	18	109	2.59936
1982-03-10	84	188	2	59	13	102	2.5175
1982-03-11	119	201	55	58	13	37	2.1645
1982-03-12	115	178	70	45	35	45	3.28233
1982-03-13	101	118	79	73	18	0	1.48801
1982-03-14	122	200	78	68	35	87	3.023
1982-03-15	113	201	38	65	28	66	2.7194
1982-03-16	64	174	11	75	48	0	1.85402
1982-03-17	44	89	12	85	13	27	1.29584
1982-03-18	46	72	33	91	55	0	0.928269
1982-03-19	41	66	20	88	20	0	1.01921
1982-03-20	94	179	36	77	15	108	2.61924
1982-03-21	111	201	27	74	33	106	2.94594
1982-03-22	147	222	69	70	20	95	3.13072
1982-03-23	105	176	60	89	53	0	1.37508
1982-03-24	20	62	2	93	50	0	0.805362
1982-03-25	17	31	5	87	40	0	0.951855
1982-03-26	17	37	-1	95	10	0	0.922087
1982-03-27	34	71	-7	89	5	0	1.05845
1982-03-28	52	74	34	91	28	0	1.04832
1982-03-29	83	148	37	85	8	93	2.41216
1982-03-30	97	153	38	88	23	67	2.0808
1982-03-31	123	196	41	86	20	87	2.62542
1982-04-01	121	160	107	85	38	0	1.63753
1982-04-02	117	160	89	59	38	67	3.25405
1982-04-03	115	168	67	64	30	85	3.12714
1982-04-04	110	173	47	55	58	111	4.04078
1982-04-05	108	181	50	57	63	112	4.1228
1982-04-06	121	183	64	54	33	113	3.907
1982-04-07	131	219	37	70	18	104	3.37817
1982-04-08	144	185	108	39	28	95	4.25247
1982-04-09	104	159	36	54	43	57	3.26834
1982-04-10	128	200	77	69	10	94	3.15647
1982-04-11	135	209	52	73	15	75	2.9568
1982-04-12	139	215	75	62	28	69	3.44536
1982-04-13	146	218	53	45	28	112	4.43053
1982-04-14	136	230	27	58	10	93	3.38711
1982-04-15	157	235	66	56	30	113	4.43516
1982-04-16	143	188	113	52	53	18	3.86638
1982-04-17	120	150	99	87	18	0	1.59565
1982-04-18	118	189	69	76	28	102	3.2766
1982-04-19	108	152	76	89	18	0	1.51545
1982-04-20	146	234	83	78	15	110	3.71241
1982-04-21	158	224	89	73	23	107	3.85334
1982-04-22	171	258	85	78	13	107	3.93949
1982-04-23	183	237	113	71	18	81	3.67992
1982-04-24	163	206	124	79	13	0	1.97687
1982-04-25	165	242	81	76	25	101	3.85709
1982-04-26	190	264	113	69	58	106	4.86455
1982-04-27	114	213	69	84	45	0	1.94283
1982-04-28	98	147	47	88	15	51	2.23126
1982-04-29	129	158	101	87	10	15	1.93501
1982-04-30	147	218	75	80	33	89	3.39704
1982-05-01	189	275	118	53	48	98	5.71671
1982-05-02	200	239	152	26	70	62	7.38875
1982-05-03	151	229	54	40	35	108	5.13341
1982-05-04	160	265	71	69	15	115	4.31368
1982-05-05	150	217	108	52	60	42	4.67914
1982-05-06	142	243	44	56	28	122	4.71666
1982-05-07	181	273	62	50	33	114	5.40066
1982-05-08	206	253	176	55	33	0	3.72858
1982-05-09	191	262	118	70	20	103	4.44082
1982-05-10	217	288	134	71	33	112	5.07878
1982-05-11	210	300	128	75	63	79	4.68929
1982-05-12	92	129	76	89	65	0	1.47321
1982-05-13	142	207	81	64	28	102	4.08418
1982-05-14	161	228	88	60	13	108	4.21241
1982-05-15	186	254	97	64	10	60	3.49023
1982-05-16	210	283	124	55	18	119	5.2467
1982-05-17	202	242	151	64	33	0	3.18876
1982-05-18	232	310	145	42	40	116	6.94404
1982-05-19	212	277	127	49	18	108	5.13669
1982-05-20	209	297	116	58	15	117	5.16071
1982-05-21	231	320	137	56	25	111	5.77847
1982-05-22	240	352	148	55	38	113	6.83459
1982-05-23	252	331	157	53	18	108	5.68506
1982-05-24	252	336	149	54	13	111	5.51037
1982-05-25	266	338	165	57	13	103	5.40616
1982-05-26	247	322	207	71	23	87	5.09484
1982-05-27	234	295	188	75	8	69	4.06401
1982-05-28	227	269	193	81	18	0	2.50476
1982-05-29	203	244	178	90	28	24	2.61825
1982-05-30	218	273	170	82	13	62	3.72797
1982-05-31	233	288	179	77	28	105	5.00899
1982-06-01	214	264	177	64	33	16	3.73616
1982-06-02	225	293	161	55	20	123	5.72286
1982-06-03	227	311	133	48	35	94	6.1178
1982-06-04	231	282	191	58	25	77	5.01104
1982-06-05	222	268	175	59	23	28	3.82142
1982-06-06	229	302	149	61	15	113	5.30481
1982-06-07	254	353	151	46	25	104	6.41891
1982-06-08	255	321	175	45	20	126	6.3212
1982-06-09	251	319	191	49	40	125	7.24164
1982-06-10	261	316	204	53	48	85	6.65137
1982-06-11	224	281	209	66	45	0	3.98308
1982-06-12	239	349	134	54	28	129	6.71309
1982-06-13	276	370	185	37	15	116	6.36868
1982-06-14	249	322	195	61	60	81	6.47678
1982-06-15	227	283	174	80	23	116	5.08019
1982-06-16	270	349	202	61	15	107	5.7912
1982-06-17	281	376	172	44	28	125	7.43902
1982-06-18	283	360	197	47	23	125	6.94975
1982-06-19	303	365	249	41	45	93	8.28035
1982-06-20	241	318	187	70	53	0	4.07069
1982-06-21	199	245	163	59	40	70	4.87425
1982-06-22	221	298	123	54	23	131	5.92996
1982-06-23	235	312	147	48	25	123	6.25412
1982-06-24	255	347	176	44	58	126	8.73487
1982-06-25	283	352	218	38	38	115	8.03033
1982-06-26	254	311	237	56	30	0	4.24257
1982-06-27	196	251	172	83	13	0	2.28618
1982-06-28	215	269	176	77	13	78	4.14937
1982-06-29	231	294	166	64	13	61	4.11458
1982-06-30	256	322	166	49	25	120	6.34972
1982-07-01	274	336	209	45	38	125	7.61936
1982-07-02	282	345	225	46	40	110	7.61684
1982-07-03	266	359	209	65	38	113	6.73079
1982-07-04	268	338	212	50	48	109	7.61794
1982-07-05	279	349	213	47	40	123	7.79062
1982-07-06	294	361	239	50	58	119	8.74825
1982-07-07	297	356	245	51	45	90	7.44303
1982-07-08	259	313	240	77	55	0	3.6883
1982-07-09	274	353	232	76	20	89	5.30571
1982-07-10	225	289	177	64	68	0	4.61166
1982-07-11	244	319	185	50	23	82	5.5018
1982-07-12	185	259	169	90	28	0	2.11611
1982-07-13	204	243	167	87	15	37	2.95153
1982-07-14	227	290	164	83	15	118	5.01361
1982-07-15	254	314	213	71	15	28	3.50986
1982-07-16	262	310	211	58	28	126	6.37817
1982-07-17	247	292	211	69	30	59	4.53037
1982-07-18	264	333	191	63	10	119	5.59558
1982-07-19	271	317	196	61	33	95	5.78728
1982-07-20	276	325	226	66	40	99	6.07684
1982-07-21	253	296	245	80	35	0	3.00987
1982-07-22	231	263	214	92	20	0	2.1762
1982-07-23	226	283	200	84	25	61	3.76585
1982-07-24	246	318	176	67	38	133	6.26152
1982-07-25	269	358	164	49	18	132	6.44204
1982-07-26	272	321	206	62	23	48	4.4522
1982-07-27	276	335	229	56	33	102	6.43675
1982-07-28	251	304	218	71	50	58	4.90878
1982-07-29	220	233	212	92	20	0	2.07911
1982-07-30	217	248	193	92	10	0	2.07465
1982-07-31	212	231	204	96	18	0	1.9327
1982-08-01	221	249	207	95	38	7	2.04693
1982-08-02	238	276	211	91	25	84	4.00771
1982-08-03	250	296	211	87	20	79	4.16446
1982-08-04	243	276	212	88	33	52	3.4206
1982-08-05	260	324	204	82	13	124	5.45484
1982-08-06	262	317	215	82	45	109	5.18946
1982-08-07	247	299	213	87	20	94	4.46665
1982-08-08	257	303	213	84	38	123	5.21938
1982-08-09	248	285	209	85	20	75	4.00836
1982-08-10	251	305	201	84	13	121	5.13708
1982-08-11	244	299	206	84	20	94	4.45877
1982-08-12	236	292	199	84	23	103	4.54751
1982-08-13	215	262	185	85	20	72	3.61733
1982-08-14	225	271	194	86	28	90	4.02584
1982-08-15	237	283	213	87	23	65	3.63058
1982-08-16	217	247	205	90	35	0	2.06935
1982-08-17	230	295	175	84	20	118	4.70936
1982-08-18	235	299	172	81	10	111	4.61963
1982-08-19	240	287	198	67	18	99	4.67728
1982-08-20	228	267	198	76	30	72	3.99398
1982-08-21	221	267	196	82	30	96	4.16204
1982-08-22	213	266	160	78	30	108	4.34716
1982-08-23	203	224	196	81	48	0	2.49904
1982-08-24	203	236	182	84	33	29	2.67424
1982-08-25	217	266	186	78	23	88	3.99152
1982-08-26	227	283	170	82	10	112	4.3761
1982-08-27	219	246	203	81	18	0	2.18183
1982-08-28	207	231	194	89	13	0	1.88061
1982-08-29	187	199	179	98	8	0	1.66438
1982-08-30	202	220	189	96	10	0	1.72189
1982-08-31	205	235	191	94	33	0	1.70667
1982-09-01	208	230	196	91	35	0	1.84178
1982-09-02	206	223	195	95	20	0	1.6836
1982-09-03	187	201	177	96	28	0	1.52827
1982-09-04	180	193	173	97	15	0	1.54182
1982-09-05	208	265	173	88	10	82	3.38938
1982-09-06	211	271	164	84	18	105	3.85866
1982-09-07	186	219	177	92	18	0	1.65673
1982-09-08	190	247	140	90	10	60	2.74014
1982-09-09	203	262	160	87	15	105	3.66396
1982-09-10	196	233	179	85	28	0	1.94984
1982-09-11	192	219	172	90	8	4	1.71979
1982-09-12	179	200	171	93	18	0	1.5465
1982-09-13	188	249	141	89	18	84	3.02831
1982-09-14	192	240	145	82	20	86	3.1823
1982-09-15	195	244	152	78	30	71	3.17695
1982-09-16	194	231	166	85	20	22	2.12689
1982-09-17	185	223	162	84	30	22	2.17724
1982-09-18	196	238	168	87	18	44	2.40024
1982-09-19	205	270	156	82	5	88	3.1922
1982-09-20	201	274	138	79	15	111	3.62068
1982-09-21	183	218	171	74	33	0	2.30986
1982-09-22	188	242	159	88	8	55	2.4353
1982-09-23	201	245	167	75	45	9	2.66974
1982-09-24	167	209	162	82	28	0	1.82153
1982-09-25	151	164	141	96	23	0	1.21931
1982-09-26	133	161	126	82	28	0	1.58841
1982-09-27	128	178	103	79	8	89	2.4075
1982-09-28	111	150	87	84	20	7	1.41349
1982-09-29	114	142	79	91	0	0	1.1844
1982-09-30	133	158	120	95	8	0	1.19917
1982-10-01	136	146	132	97	5	0	1.19716
1982-10-02	152	196	112	89	10	23	1.5924
1982-10-03	168	213	133	88	3	47	1.96151
1982-10-04	185	243	156	84	5	57	2.22587
1982-10-05	168	245	114	86	10	109	2.8013
1982-10-06	172	242	114	83	20	104	2.78885
1982-10-07	179	260	110	80	15	105	2.88971
1982-10-08	180	252	123	79	33	94	2.93816
1982-10-09	186	245	139	66	50	107	3.89706
1982-10-10	178	227	145	74	30	74	2.76001
1982-10-11	184	251	144	82	8	51	2.05813
1982-10-12	191	249	145	80	30	85	2.7553
1982-10-13	166	204	156	87	35	0	1.4878
1982-10-14	166	235	114	77	18	102	2.62505
1982-10-15	152	231	81	75	13	102	2.44363
1982-10-16	152	179	128	86	18	0	1.27505
1982-10-17	142	221	102	88	8	62	1.79211
1982-10-18	171	263	99	62	58	81	3.97076
1982-10-19	117	199	65	49	35	95	3.27251
1982-10-20	131	229	77	66	10	96	2.2161
1982-10-21	128	217	58	71	13	93	2.13061
1982-10-22	139	200	77	76	15	27	1.566
1982-10-23	133	169	127	91	20	0	1.06591
1982-10-24	121	156	107	89	25	8	1.13482
1982-10-25	116	146	95	86	25	0	1.12345
1982-10-26	124	170	88	80	40	22	1.61504
1982-10-27	133	180	89	70	33	19	1.90949
1982-10-28	138	167	119	84	23	0	1.22481
1982-10-29	138	162	122	91	13	0	0.995252
1982-10-30	115	146	100	88	38	8	1.13644
1982-10-31	104	179	48	81	15	84	1.58649
1982-11-01	90	144	43	75	33	71	1.67599
1982-11-02	75	127	33	81	20	43	1.19963
1982-11-03	88	146	44	85	3	31	1.00306
1982-11-04	94	165	39	84	8	66	1.26747
1982-11-05	110	154	65	89	25	0	0.945988
1982-11-06	111	138	90	89	48	0	1.01559
1982-11-07	106	118	99	94	33	0	0.783941
1982-11-08	112	152	79	66	58	46	2.31287
1982-11-09	42	129	0	61	43	98	2.03984
1982-11-10	26	107	-36	69	13	97	1.19034
1982-11-11	29	111	-30	78	13	91	1.08868
1982-11-12	46	122	-4	85	13	63	0.977265
1982-11-13	59	108	14	75	40	0	1.22153
1982-11-14	52	102	-6	69	23	66	1.26934
1982-11-15	42	71	20	91	15	0	0.635801
1982-11-16	5	50	-41	97	15	36	0.569354
1982-11-17	19	95	-36	89	20	41	0.735053
1982-11-18	49	123	9	60	48	72	2.00687
1982-11-19	40	113	-30	62	23	91	1.39561
1982-11-20	44	58	27	64	23	0	1.11501
1982-11-21	58	107	41	71	33	0	1.28613
1982-11-22	56	93	15	56	33	20	1.59211
1982-11-23	57	90	36	69	18	12	1.04151
1982-11-24	42	72	22	58	53	0	1.76571
1982-11-25	37	48	29	79	10	0	0.68264
1982-11-26	38	53	25	88	20	0	0.636664
1982-11-27	30	43	19	89	25	0	0.608008
1982-11-28	33	75	10	86	33	59	0.823632
1982-11-29	5	96	-45	77	25	83	0.963572
1982-11-30	27	107	-32	73	13	80	0.924168
1982-12-01	6	72	-46	84	8	34	0.610731
1982-12-02	5	74	-38	70	38	86	1.16494
1982-12-03	4	70	-51	81	15	91	0.758161
1982-12-04	50	112	4	53	35	55	1.77754
1982-12-05	-19	46	-39	43	53	62	1.89397
1982-12-06	-38	0	-78	50	25	93	1.00406
1982-12-07	-12	8	-24	63	3	0	0.505469
1982-12-08	-16	5	-46	80	10	0	0.51102
1982-12-09	-1	14	-14	82	8	0	0.519172
1982-12-10	16	61	-21	59	70	0	1.68728
1982-12-11	-20	25	-46	46	33	77	1.34021
1982-12-12	-32	26	-86	64	10	30	0.622875
1982-12-13	-9	66	-67	62	23	82	1.02085
1982-12-14	-22	23	-66	71	8	0	0.538338
1982-12-15	16	72	-9	61	23	55	1.12578
1982-12-16	3	71	-41	52	40	90	1.57168
1982-12-17	-19	62	-77	65	15	80	0.814898
1982-12-18	-18	74	-70	69	13	81	0.771282
1982-12-19	-14	84	-70	78	18	85	0.763134
1982-12-20	16	114	-63	53	25	85	1.42066
1982-12-21	17	87	-53	52	45	0	1.67682
1982-12-22	9	72	-35	47	23	53	1.30891
1982-12-23	2	59	-47	67	23	64	0.936187
1982-12-24	-1	36	-20	70	30	0	0.901986
1982-12-25	-10	31	-34	45	45	78	1.61762
1982-12-26	0	82	-69	56	5	55	0.66945
1982-12-27	-1	82	-52	61	10	75	0.817654
1982-12-28	8	79	-58	56	23	70	1.17058
1982-12-29	-5	66	-62	67	10	71	0.741279
1982-12-30	-5	50	-35	70	23	35	0.866293
1982-12-31	1	11	-17	78	20	0	0.647181
1983-01-01	-10	40	-42	93	10	0	0.442905
1983-01-02	-14	16	-42	89	15	9	0.482335
1983-01-03	6	27	-13	96	15	0	0.436373
1983-01-04	7	66	-43	72	23	84	0.935765
1983-01-05	-9	57	-55	79	13	80	0.711487
1983-01-06	1	60	-46	79	25	73	0.816044
1983-01-07	-40	30	-69	40	45	79	1.66581
1983-01-08	-67	-31	-101	47	25	70	0.909609
1983-01-09	-35	-5	-65	54	5	0	0.543426
1983-01-10	-31	-10	-42	64	25	0	0.816399
1983-01-11	-21	27	-61	68	33	84	0.983876
1983-01-12	-29	50	-95	64	20	84	0.931032
1983-01-13	-29	43	-84	72	18	82	0.80898
1983-01-14	-20	25	-62	63	10	10	0.680161
1983-01-15	-22	32	-70	69	10	0	0.626379
1983-01-16	-18	23	-62	74	20	0	0.689858
1983-01-17	-7	53	-64	65	23	88	1.05411
1983-01-18	7	57	-51	49	53	89	1.81293
1983-01-19	-40	14	-107	44	8	91	0.809371
1983-01-20	-47	22	-121	57	20	87	0.951169
1983-01-21	-36	24	-100	48	10	90	0.884002
1983-01-22	-38	22	-106	46	25	92	1.19852
1983-01-23	-45	55	-104	62	15	94	0.957284
1983-01-24	-31	55	-95	62	15	84	0.97438
1983-01-25	-19	76	-92	66	15	91	1.02825
1983-01-26	-2	76	-70	66	18	40	1.00879
1983-01-27	-20	62	-77	68	8	68	0.8458
1983-01-28	-2	79	-61	68	15	30	0.939579
1983-01-29	39	113	-34	52	20	79	1.57346
1983-01-30	25	68	1	52	58	35	2.04892
1983-01-31	-2	38	-13	90	33	0	0.599316
1983-02-01	12	70	-21	63	53	86	1.68774
1983-02-02	-6	49	-55	51	18	84	1.28904
1983-02-03	-20	82	-84	65	25	92	1.29592
1983-02-04	-7	107	-64	68	8	94	1.11367
1983-02-05	16	102	-63	61	18	93	1.42431
1983-02-06	12	62	-20	48	33	8	1.63887
1983-02-07	7	75	-38	69	33	71	1.35555
1983-02-08	14	126	-66	62	28	97	1.73211
1983-02-09	31	99	-13	39	28	86	2.158
1983-02-10	19	117	-66	42	35	93	2.30808
1983-02-11	30	112	-30	41	23	93	2.04863
1983-02-12	25	123	-47	45	28	93	2.16887
1983-02-13	18	72	-33	47	38	83	2.01579
1983-02-14	36	103	-11	42	18	86	1.88166
1983-02-15	32	69	-25	39	35	8	1.94129
1983-02-16	66	139	1	28	48	75	3.50612
1983-02-17	38	94	-3	40	20	78	1.96835
1983-02-18	-4	48	-43	36	45	87	2.25167
1983-02-19	-6	85	-75	43	15	98	1.6575
1983-02-20	-31	30	-75	27	48	90	2.26444
1983-02-21	-17	42	-63	37	25	88	1.7873
1983-02-22	-11	30	-67	38	25	45	1.5835
1983-02-23	30	85	-11	47	15	0	1.38234
1983-02-24	24	100	-43	58	23	82	1.80021
1983-02-25	45	105	-16	53	43	61	2.26531
1983-02-26	53	107	15	53	50	0	2.25748
1983-02-27	38	83	5	54	50	0	2.03539
1983-02-28	21	49	12	86	10	0	0.843401
1983-03-01	23	71	10	89	13	0	0.839566
1983-03-02	33	84	-20	77	23	0	1.08804
1983-03-03	44	121	-5	65	28	87	2.0533
1983-03-04	22	84	-42	33	28	96	2.43148
1983-03-05	14	110	-66	46	18	105	2.11306
1983-03-06	32	139	-52	51	13	102	2.1065
1983-03-07	63	144	-22	34	60	80	3.78794
1983-03-08	56	104	33	52	60	0	2.56456
1983-03-09	42	122	-23	76	15	92	1.84226
1983-03-10	73	156	-8	56	33	95	2.76267
1983-03-11	94	188	9	44	25	96	3.19086
1983-03-12	117	194	30	41	43	93	4.00209
1983-03-13	86	149	28	32	55	88	4.15772
1983-03-14	80	116	55	55	15	34	1.93835
1983-03-15	73	183	-8	59	48	85	3.14433
1983-03-16	86	135	21	21	70	100	4.81342
1983-03-17	63	135	3	33	55	101	3.94492
1983-03-18	56	116	-30	42	15	0	1.7092
1983-03-19	83	180	-13	59	23	99	2.8406
1983-03-20	119	186	67	59	38	48	3.02461
1983-03-21	136	176	114	60	78	0	3.45758
1983-03-22	51	133	24	92	85	0	0.972765
1983-03-23	32	54	12	90	58	0	0.908546
1983-03-24	58	115	10	80	20	25	1.51277
1983-03-25	58	107	1	85	30	74	1.81021
1983-03-26	77	104	49	84	33	0	1.32729
1983-03-27	89	142	63	83	38	0	1.50934
1983-03-28	97	139	60	71	63	0	2.17982
1983-03-29	102	139	63	66	35	21	2.27193
1983-03-30	96	150	61	83	15	33	1.81735
1983-03-31	125	211	30	65	25	40	2.66209
1983-04-01	135	197	84	60	53	62	3.69108
1983-04-02	119	199	53	65	18	87	3.05464
1983-04-03	140	195	99	48	35	94	4.18368
1983-04-04	135	223	50	66	18	89	3.26229
1983-04-05	169	251	65	58	8	108	3.65571
1983-04-06	178	254	111	61	20	105	4.10622
1983-04-07	169	238	118	62	35	81	4.04338
1983-04-08	175	215	140	70	40	39	3.19982
1983-04-09	154	187	131	77	53	57	3.00176
1983-04-10	130	150	111	88	45	0	1.58688
1983-04-11	138	186	106	87	28	76	2.69914
1983-04-12	134	169	105	88	25	37	2.11372
1983-04-13	139	169	120	89	30	15	1.82426
1983-04-14	101	135	56	77	50	0	1.88118
1983-04-15	71	132	36	68	33	102	2.92193
1983-04-16	88	162	-11	62	30	112	3.3108
1983-04-17	126	187	56	63	23	85	3.33732
1983-04-18	163	221	92	68	15	118	4.01033
1983-04-19	170	218	118	73	35	57	3.29814
1983-04-20	116	184	91	79	68	0	2.24772
1983-04-21	132	216	66	75	18	105	3.53175
1983-04-22	152	237	67	64	23	103	4.02417
1983-04-23	179	253	99	63	25	106	4.42854
1983-04-24	190	260	103	69	45	101	4.55573
1983-04-25	134	213	109	85	65	0	2.06539
1983-04-26	157	241	75	77	18	54	2.99572
1983-04-27	178	239	111	72	43	112	4.40609
1983-04-28	132	205	99	31	65	0	5.5474
1983-04-29	92	143	48	60	23	0	2.17089
1983-04-30	118	173	68	72	13	108	3.46469
1983-05-01	133	192	62	80	13	46	2.56838
1983-05-02	150	189	115	82	20	0	1.96269
1983-05-03	143	196	81	83	8	0	1.82375
1983-05-04	151	194	126	90	15	20	2.13509
1983-05-05	161	233	95	81	25	83	3.48848
1983-05-06	194	272	108	70	28	107	4.64594
1983-05-07	205	294	102	59	18	98	4.72928
1983-05-08	229	304	126	59	3	117	4.74917
1983-05-09	225	310	116	65	13	121	5.16574
1983-05-10	235	300	147	61	28	122	5.70674
1983-05-11	238	319	163	67	20	116	5.45617
1983-05-12	237	292	172	60	28	104	5.44953
1983-05-13	172	255	160	86	38	0	2.26764
1983-05-14	148	179	134	94	33	0	1.64521
1983-05-15	149	228	77	84	13	90	3.53144
1983-05-16	154	197	93	86	3	0	1.88292
1983-05-17	167	244	79	84	18	103	3.91908
1983-05-18	204	277	147	78	13	35	3.09571
1983-05-19	202	249	153	76	25	37	3.26973
1983-05-20	214	290	128	79	15	121	4.96778
1983-05-21	170	246	135	71	53	0	3.27354
1983-05-22	162	216	106	74	15	77	3.5694
1983-05-23	174	196	148	88	50	0	2.03838
1983-05-24	166	184	158	98	50	0	1.47259
1983-05-25	160	179	148	98	48	0	1.45886
1983-05-26	155	184	143	95	20	0	1.7584
1983-05-27	181	275	106	82	10	118	4.58035
1983-05-28	201	270	135	81	10	78	3.9172
1983-05-29	197	242	169	89	8	46	3.11705
1983-05-30	214	301	120	76	18	129	5.28853
1983-05-31	210	258	152	83	18	0	2.34905
1983-06-01	182	214	172	90	20	0	2.04796
1983-06-02	197	265	143	88	15	54	3.30001
1983-06-03	246	304	173	79	25	115	5.29683
1983-06-04	171	267	145	95	48	0	1.77791
1983-06-05	165	206	131	81	28	0	2.26198
1983-06-06	193	264	130	75	20	98	4.42324
1983-06-07	224	303	155	61	33	108	5.76658
1983-06-08	222	291	154	54	38	114	6.18481
1983-06-09	206	281	164	68	20	45	3.80625
1983-06-10	240	317	152	58	33	96	5.81489
1983-06-11	190	274	172	85	48	0	2.58189
1983-06-12	221	287	157	52	43	134	6.73847
1983-06-13	197	255	119	73	13	14	2.71259
1983-06-14	220	295	156	71	8	61	3.84182
1983-06-15	245	326	141	61	13	124	5.68965
1983-06-16	263	345	161	57	10	109	5.48739
1983-06-17	276	351	189	45	38	126	7.74201
1983-06-18	252	307	230	55	48	0	5.12943
1983-06-19	215	254	183	80	28	0	2.63179
1983-06-20	224	279	177	82	30	0	2.65213
1983-06-21	204	237	198	95	60	0	1.85374
1983-06-22	206	227	190	90	38	0	2.17577
1983-06-23	199	211	189	97	45	0	1.74671
1983-06-24	217	257	191	93	28	0	2.12735
1983-06-25	205	217	193	98	30	0	1.83898
1983-06-26	226	284	196	86	38	23	3.03452
1983-06-27	246	309	183	79	18	109	5.19666
1983-06-28	268	322	209	75	13	78	4.69324
1983-06-29	279	331	208	75	13	64	4.41803
1983-06-30	254	301	236	75	35	0	3.33981
1983-07-01	242	317	196	72	30	78	4.96031
1983-07-02	258	327	203	57	43	126	7.13912
1983-07-03	249	287	176	64	18	44	3.94208
1983-07-04	260	315	203	66	15	91	5.07945
1983-07-05	257	287	230	66	18	6	3.22127
1983-07-06	243	276	217	68	23	0	3.13131
1983-07-07	267	331	209	61	20	96	5.59118
1983-07-08	277	329	233	53	20	43	4.70497
1983-07-09	262	308	240	61	40	0	4.36608
1983-07-10	245	263	232	72	35	0	3.2836
1983-07-11	221	249	213	92	33	0	2.16004
1983-07-12	220	249	201	91	15	0	2.18243
1983-07-13	210	225	197	96	30	0	1.91297
1983-07-14	219	295	151	79	20	96	4.57388
1983-07-15	246	294	197	68	15	25	3.38656
1983-07-16	246	334	171	70	18	127	5.8237
1983-07-17	252	318	180	70	18	59	4.25053
1983-07-18	201	272	181	87	30	0	2.32552
1983-07-19	191	209	179	98	0	0	2.04564
1983-07-20	198	210	190	99	13	0	1.89772
1983-07-21	204	239	179	96	8	0	2.01974
1983-07-22	215	254	161	92	8	0	2.10064
1983-07-23	251	308	203	85	10	91	4.619
1983-07-24	249	326	185	79	8	107	5.05325
1983-07-25	268	320	190	74	25	118	5.6338
1983-07-26	285	336	229	78	30	117	5.86639
1983-07-27	288	342	239	75	43	116	6.22573
1983-07-28	257	301	235	86	35	0	2.63402
1983-07-29	234	268	219	93	25	0	2.12387
1983-07-30	193	231	185	97	45	0	1.653
1983-07-31	200	223	183	97	5	0	1.96903
1983-08-01	217	253	193	94	15	0	2.01761
1983-08-02	250	297	202	88	15	45	3.35238
1983-08-03	254	292	226	80	25	0	2.70174
1983-08-04	252	312	216	83	18	106	4.96066
1983-08-05	231	268	206	84	40	0	2.5582
1983-08-06	228	267	202	87	15	41	3.09188
1983-08-07	239	284	179	83	23	109	4.68101
1983-08-08	256	302	213	81	55	109	5.11421
1983-08-09	260	310	220	78	63	75	4.85879
1983-08-10	257	299	220	80	53	85	4.71493
1983-08-11	250	295	227	79	50	110	5.20586
1983-08-12	243	285	202	82	48	71	4.07765
1983-08-13	252	292	218	82	25	68	3.9885
1983-08-14	258	309	215	84	23	105	4.81303
1983-08-15	268	324	220	79	23	97	4.90184
1983-08-16	234	287	211	89	18	0	2.15214
1983-08-17	181	215	170	99	50	0	1.35601
1983-08-18	170	179	164	100	25	0	1.46514
1983-08-19	196	246	165	92	5	46	2.81651
1983-08-20	210	272	152	90	15	75	3.45253
1983-08-21	211	231	196	95	8	0	1.86019
1983-08-22	202	238	178	90	13	30	2.47523
1983-08-23	201	254	146	87	15	105	3.91638
1983-08-24	223	285	192	76	33	65	3.93328
1983-08-25	215	291	149	77	8	114	4.3673
1983-08-26	211	283	138	78	13	107	4.17692
1983-08-27	226	289	166	82	18	117	4.48411
1983-08-28	232	280	177	82	33	47	3.24508
1983-08-29	232	308	152	79	15	120	4.64008
1983-08-30	245	330	161	81	18	108	4.5785
1983-08-31	257	312	217	72	33	96	4.90967
1983-09-01	220	291	175	75	23	107	4.4101
1983-09-02	216	291	156	79	20	115	4.33331
1983-09-03	227	288	153	71	28	109	4.53262
1983-09-04	225	294	179	76	33	64	3.78051
1983-09-05	196	249	156	93	15	27	2.17328
1983-09-06	222	266	192	89	33	57	2.95233
1983-09-07	195	229	172	95	55	0	1.49846
1983-09-08	203	270	144	84	13	82	3.32433
1983-09-09	199	224	181	94	8	0	1.6496
1983-09-10	207	264	170	79	25	101	3.82602
1983-09-11	209	277	148	80	15	97	3.65391
1983-09-12	196	224	180	87	33	0	1.86706
1983-09-13	203	270	163	86	13	105	3.63132
1983-09-14	211	273	151	84	15	101	3.59632
1983-09-15	199	233	182	93	25	23	1.96161
1983-09-16	206	252	162	86	25	0	1.8588
1983-09-17	222	268	182	87	23	88	3.34863
1983-09-18	196	226	168	68	35	36	3.10206
1983-09-19	176	234	127	87	10	21	1.88826
1983-09-20	170	190	155	97	43	0	1.20977
1983-09-21	169	182	160	99	15	0	1.29965
1983-09-22	171	184	160	99	5	0	1.38865
1983-09-23	170	216	155	91	20	31	1.90069
1983-09-24	176	236	123	85	5	0	1.48827
1983-09-25	163	192	151	96	28	0	1.25091
1983-09-26	151	154	145	99	15	0	1.18968
1983-09-27	152	157	146	98	25	0	1.13563
1983-09-28	152	206	116	92	8	26	1.66533
1983-09-29	162	231	99	90	13	90	2.56316
1983-09-30	183	248	121	86	18	95	2.83248
1983-10-01	192	269	135	87	10	74	2.61368
1983-10-02	203	274	148	86	15	96	3.02122
1983-10-03	174	217	157	96	33	0	1.21045
1983-10-04	161	166	155	99	13	0	1.15893
1983-10-05	152	162	146	98	40	0	0.990003
1983-10-06	138	153	119	96	48	0	0.991435
1983-10-07	136	189	112	90	15	28	1.52153
1983-10-08	142	184	103	88	20	15	1.4308
1983-10-09	166	226	120	87	15	0	1.37209
1983-10-10	158	180	124	87	33	0	1.39601
1983-10-11	129	156	101	81	25	0	1.40861
1983-10-12	100	108	89	97	23	0	0.879789
1983-10-13	123	152	103	90	15	0	1.10984
1983-10-14	129	152	114	86	30	0	1.28445
1983-10-15	128	152	110	85	15	0	1.19561
1983-10-16	122	132	117	97	10	0	0.979156
1983-10-17	125	136	116	98	13	0	0.947218
1983-10-18	116	126	104	96	35	0	0.868381
1983-10-19	115	137	100	93	3	0	0.986427
1983-10-20	127	161	100	90	10	25	1.25897
1983-10-21	131	145	120	96	18	0	0.943532
1983-10-22	135	161	117	93	5	0	1.01188
1983-10-23	126	141	115	84	50	0	1.38533
1983-10-24	108	124	91	93	35	0	0.902699
1983-10-25	100	135	78	88	28	36	1.23675
1983-10-26	85	150	28	74	20	87	1.70541
1983-10-27	87	143	25	80	20	85	1.55548
1983-10-28	114	184	35	84	18	78	1.60171
1983-10-29	114	173	64	88	10	39	1.23505
1983-10-30	127	194	81	88	5	81	1.5887
1983-10-31	124	193	84	66	38	83	2.49297
1983-11-01	93	169	34	76	20	89	1.66702
1983-11-02	132	193	90	71	21	0	1.52009
1983-11-03	107	180	53	83	23	33	1.31004
1983-11-04	101	166	54	88	8	0	0.876451
1983-11-05	95	168	40	89	18	28	1.04507
1983-11-06	111	172	57	86	23	60	1.33462
1983-11-07	130	153	109	90	30	0	0.981612
1983-11-08	113	134	101	95	20	0	0.783367
1983-11-09	102	127	93	94	25	9	0.814522
1983-11-10	70	113	19	73	23	79	1.36309
1983-11-11	93	150	41	65	40	60	1.96255
1983-11-12	69	126	24	61	28	83	1.73544
1983-11-13	57	122	19	78	5	73	1.01074
1983-11-14	60	158	-7	79	33	88	1.41498
1983-11-15	91	175	26	54	38	81	2.44406
1983-11-16	62	137	9	63	20	93	1.51311
1983-11-17	43	105	-16	64	35	92	1.563
1983-11-18	32	119	-24	77	10	73	0.957393
1983-11-19	50	133	-13	79	13	76	1.03794
1983-11-20	43	80	10	93	18	0	0.591004
1983-11-21	41	99	-5	95	20	21	0.611261
1983-11-22	58	74	12	88	10	0	0.651319
1983-11-23	53	139	-9	84	18	78	1.00316
1983-11-24	44	91	17	73	25	54	1.11616
1983-11-25	41	134	-18	72	20	95	1.21363
1983-11-26	32	106	-20	75	25	82	1.09637
1983-11-27	21	86	-24	82	13	68	0.791161
1983-11-28	39	113	-14	78	15	77	0.942536
1983-11-29	74	140	20	45	43	81	2.47966
1983-11-30	27	88	-30	54	13	80	1.0605
1983-12-01	22	68	-35	68	10	45	0.783021
1983-12-02	57	116	17	70	18	80	1.12986
1983-12-03	32	109	-13	78	28	68	1.02009
1983-12-04	38	101	-14	80	15	51	0.815658
1983-12-05	69	151	20	62	33	73	1.74662
1983-12-06	40	125	-22	68	18	82	1.11529
1983-12-07	22	82	-21	62	33	60	1.31396
1983-12-08	13	103	-39	75	13	65	0.815583
1983-12-09	31	93	-29	78	18	56	0.831861
1983-12-10	58	108	-15	42	35	86	1.94062
1983-12-11	3	51	-20	63	28	54	1.09289
1983-12-12	21	117	-41	69	20	81	1.06458
1983-12-13	25	90	-24	73	28	49	1.00695
1983-12-14	19	50	-6	68	35	14	1.07453
1983-12-15	11	53	-35	83	20	47	0.668213
1983-12-16	24	76	-17	79	25	41	0.821228
1983-12-17	7	59	-22	69	43	65	1.16074
1983-12-18	-1	18	-32	61	43	0	1.14186
1983-12-19	11	43	-8	77	8	0	0.579256
1983-12-20	13	23	2	81	40	0	0.747768
1983-12-21	4	57	-29	59	33	75	1.25413
1983-12-22	-9	40	-44	62	33	53	1.09037
1983-12-23	-19	39	-66	60	35	71	1.1187
1983-12-24	-25	27	-61	71	25	72	0.798112
1983-12-25	-13	76	-60	67	38	72	1.16844
1983-12-26	-8	48	-52	59	23	59	1.01446
1983-12-27	-23	26	-59	72	8	29	0.56673
1983-12-28	-26	-4	-45	64	45	0	0.995721
1983-12-29	-32	-9	-49	80	5	0	0.442784
1983-12-30	-22	-5	-43	80	23	0	0.575807
1983-12-31	-22	19	-57	84	5	0	0.452561
1984-01-01	-20	46	-67	78	15	70	0.67345
1984-01-02	-6	35	-55	50	73	82	1.75979
1984-01-03	-41	1	-80	49	25	77	1.01272
1984-01-04	-38	9	-63	67	10	69	0.645006
1984-01-05	-37	28	-80	71	10	56	0.625248
1984-01-06	-23	65	-86	63	25	74	1.03537
1984-01-07	-3	83	-75	51	23	80	1.28812
1984-01-08	6	105	-51	49	23	84	1.4734
1984-01-09	-2	70	-68	55	20	90	1.13895
1984-01-10	29	103	-40	40	20	81	1.51915
1984-01-11	5	71	-48	59	18	56	1.04984
1984-01-12	8	71	-46	50	28	86	1.44088
1984-01-13	-7	80	-74	68	23	75	1.03291
1984-01-14	16	65	-23	67	18	23	0.933674
1984-01-15	11	45	-19	37	40	72	1.89642
1984-01-16	-32	-11	-66	50	28	0	1.01678
1984-01-17	-26	-7	-34	74	8	0	0.555113
1984-01-18	-22	7	-49	95	13	0	0.434309
1984-01-19	-29	0	-57	87	35	0	0.525396
1984-01-20	-8	23	-35	86	25	29	0.644515
1984-01-21	-13	18	-31	59	25	79	1.1281
1984-01-22	-41	-11	-76	61	33	16	0.923965
1984-01-23	-33	19	-66	76	8	38	0.639359
1984-01-24	-30	12	-60	75	15	8	0.650697
1984-01-25	-22	23	-62	71	18	37	0.807378
1984-01-26	-20	11	-38	61	30	0	1.02581
1984-01-27	-28	5	-46	63	38	16	1.0621
1984-01-28	-26	4	-50	58	68	9	1.37337
1984-01-29	-42	-15	-58	70	20	0	0.701081
1984-01-30	-35	-3	-55	75	8	0	0.576445
1984-01-31	-27	33	-58	68	20	74	1.00021
1984-02-01	-28	28	-87	61	33	56	1.14897
1984-02-02	-36	1	-59	38	43	39	1.61474
1984-02-03	-32	-3	-69	47	35	23	1.27266
1984-02-04	-18	34	-37	64	18	0	0.910164
1984-02-05	-9	46	-40	52	20	63	1.30764
1984-02-06	-33	20	-54	39	23	72	1.43153
1984-02-07	-31	33	-81	46	28	86	1.46549
1984-02-08	-24	34	-88	44	35	63	1.56102
1984-02-09	-8	17	-19	49	40	0	1.52053
1984-02-10	-21	18	-44	61	45	37	1.31956
1984-02-11	-4	45	-32	65	5	39	0.893173
1984-02-12	-5	66	-63	67	23	82	1.30275
1984-02-13	6	86	-39	64	20	59	1.34969
1984-02-14	22	82	-43	64	8	76	1.25322
1984-02-15	14	76	-29	67	43	69	1.58423
1984-02-16	25	93	-36	57	33	28	1.66619
1984-02-17	8	67	-15	37	30	83	2.13646
1984-02-18	-2	39	-41	47	48	21	1.802
1984-02-19	18	50	-13	56	20	0	1.23965
1984-02-20	30	66	4	52	33	0	1.68145
1984-02-21	20	31	9	64	45	0	1.41487
1984-02-22	26	78	-1	57	48	37	1.97095
1984-02-23	15	72	-33	56	25	92	1.77975
1984-02-24	22	54	2	48	30	0	1.67244
1984-02-25	29	82	-11	51	35	85	2.15297
1984-02-26	26	83	-20	39	40	80	2.50403
1984-02-27	20	74	-32	45	25	68	1.93022
1984-02-28	23	63	1	33	50	81	2.82178
1984-03-01	57	145	-21	27	25	86	2.89026
1984-03-02	57	148	-14	30	55	91	3.92929
1984-03-03	47	117	-20	39	35	89	2.76452
1984-03-04	49	173	-34	50	28	91	2.74254
1984-03-05	60	118	-10	38	38	56	2.77428
1984-03-06	29	80	6	47	53	0	2.3438
1984-03-07	36	105	-39	59	15	80	1.84824
1984-03-08	65	124	19	53	23	55	2.19493
1984-03-09	56	84	21	38	30	12	2.2486
1984-03-10	30	69	-23	49	15	0	1.38776
1984-03-11	55	149	-30	66	23	76	2.12393
1984-03-12	74	104	34	51	43	0	2.31317
1984-03-13	33	78	5	81	38	0	1.15598
1984-03-14	21	37	8	86	35	0	0.941451
1984-03-15	53	150	-28	77	25	89	2.05447
1984-03-16	84	138	46	49	43	86	3.25392
1984-03-17	80	155	4	60	30	86	2.67961
1984-03-18	111	174	68	54	30	52	2.92541
1984-03-19	82	133	31	31	33	33	3.11425
1984-03-20	83	173	-14	41	43	83	3.67315
1984-03-21	59	121	19	41	73	23	3.51703
1984-03-22	68	163	-9	67	23	97	2.56343
1984-03-23	125	169	89	39	35	29	3.48757
1984-03-24	60	113	34	58	28	0	1.9362
1984-03-25	61	140	-16	82	8	81	2.06805
1984-03-26	108	158	68	61	35	30	2.61129
1984-03-27	134	198	82	59	40	81	3.61574
1984-03-28	134	241	39	57	20	104	3.64347
1984-03-29	172	274	96	52	38	102	4.94779
1984-03-30	142	203	105	65	15	13	2.19309
1984-03-31	119	183	70	75	5	10	1.65403
1984-04-01	142	208	74	60	53	93	4.04544
1984-04-02	131	181	115	69	25	10	2.27396
1984-04-03	101	124	78	89	33	0	1.35234
1984-04-04	102	145	75	87	28	14	1.60166
1984-04-05	108	137	73	65	25	45	2.4872
1984-04-06	100	135	78	80	40	35	2.05831
1984-04-07	92	140	63	85	40	19	1.69305
1984-04-08	121	168	86	83	40	28	2.06393
1984-04-09	117	171	75	87	35	42	2.05654
1984-04-10	136	178	100	76	25	30	2.35186
1984-04-11	130	162	110	84	25	0	1.70875
1984-04-12	145	220	78	84	28	82	2.98527
1984-04-13	169	231	105	76	25	98	3.66663
1984-04-14	200	285	122	72	18	106	4.29063
1984-04-15	204	279	114	69	28	111	4.58784
1984-04-16	163	223	117	66	53	30	3.54054
1984-04-17	115	154	85	88	30	0	1.55775
1984-04-18	113	151	65	83	10	37	2.12719
1984-04-19	127	189	58	85	38	46	2.32247
1984-04-20	140	163	125	67	33	0	2.46543
1984-04-21	141	205	90	57	5	96	3.37788
1984-04-22	135	207	50	70	23	105	3.63175
1984-04-23	143	169	131	89	8	0	1.70283
1984-04-24	176	261	113	75	20	106	4.13351
1984-04-25	190	262	107	71	33	115	4.59334
1984-04-26	156	215	120	37	55	0	4.97936
1984-04-27	118	143	95	56	20	0	2.32154
1984-04-28	122	171	87	67	15	0	2.04691
1984-04-29	150	204	95	74	23	79	3.38192
1984-04-30	182	247	110	74	33	98	4.14495
1984-05-01	173	217	160	54	68	22	4.82347
1984-05-02	109	168	98	95	18	0	1.48227
1984-05-03	111	130	94	97	5	0	1.57372
1984-05-04	139	202	99	92	10	40	2.41522
1984-05-05	166	239	86	85	15	96	3.69154
1984-05-06	193	277	111	71	25	116	4.77094
1984-05-07	205	295	108	59	13	116	4.90479
1984-05-08	209	289	100	68	18	126	5.07803
1984-05-09	225	289	131	61	30	116	5.45876
1984-05-10	248	306	198	72	50	85	5.26011
1984-05-11	200	265	182	94	25	0	1.96283
1984-05-12	204	249	169	86	15	36	2.90874
1984-05-13	205	247	155	85	33	63	3.44534
1984-05-14	171	213	149	78	43	0	2.55662
1984-05-15	152	174	140	90	13	0	1.84161
1984-05-16	158	201	113	83	25	63	3.08422
1984-05-17	175	254	109	85	10	119	4.40195
1984-05-18	201	260	130	80	15	113	4.55899
1984-05-19	208	257	163	74	38	80	4.34983
1984-05-20	190	235	157	88	33	99	3.88648
1984-05-21	182	208	162	83	25	0	2.23076
1984-05-22	177	210	154	88	35	18	2.36403
1984-05-23	167	199	137	87	23	0	2.01488
1984-05-24	177	224	138	83	13	94	3.91863
1984-05-25	187	246	131	81	28	109	4.32401
1984-05-26	210	267	155	82	10	81	4.03336
1984-05-27	223	277	162	78	25	100	4.68479
1984-05-28	222	306	127	67	0	106	4.60126
1984-05-29	232	304	167	69	30	115	5.5738
1984-05-30	199	242	154	77	23	42	3.31373
1984-05-31	227	284	182	72	10	73	4.15471
1984-06-01	228	318	152	68	10	120	5.32583
1984-06-02	251	339	149	56	15	121	5.8617
1984-06-03	274	348	183	55	28	120	6.67518
1984-06-04	261	324	182	61	25	106	5.83895
1984-06-05	203	306	165	89	20	0	2.28476
1984-06-06	177	238	139	83	15	81	3.74647
1984-06-07	195	252	130	78	13	100	4.33581
1984-06-08	220	289	172	63	30	75	4.93491
1984-06-09	241	328	157	56	23	125	6.20828
1984-06-10	244	330	140	57	18	125	5.96189
1984-06-11	275	346	180	48	35	129	7.39343
1984-06-12	255	308	222	59	55	0	5.03536
1984-06-13	212	255	198	90	58	0	2.28433
1984-06-14	193	203	176	93	48	0	1.90947
1984-06-15	220	292	148	65	28	129	5.76311
1984-06-16	230	300	163	70	8	75	4.23217
1984-06-17	234	302	181	70	28	45	4.16638
1984-06-18	235	314	159	59	28	127	6.20483
1984-06-19	251	321	164	57	20	30	4.08483
1984-06-20	237	272	210	71	50	0	3.67446
1984-06-21	209	229	203	94	43	0	1.98726
1984-06-22	204	216	192	95	40	0	1.90382
1984-06-23	204	219	191	94	25	0	2.01827
1984-06-24	230	284	197	83	30	35	3.3925
1984-06-25	216	260	192	82	23	7	2.66872
1984-06-26	197	220	177	83	28	0	2.37874
1984-06-27	195	221	176	87	18	0	2.18838
1984-06-28	221	275	162	79	13	99	4.60232
1984-06-29	250	317	189	72	18	118	5.61195
1984-06-30	282	354	215	68	45	128	7.04709
1984-07-01	263	327	210	77	68	72	5.23862
1984-07-02	211	244	195	89	20	0	2.22921
1984-07-03	239	299	170	79	15	101	4.86453
1984-07-04	228	270	200	77	63	36	3.99469
1984-07-05	182	201	178	94	30	0	1.88052
1984-07-06	187	201	174	98	10	0	1.94364
1984-07-07	224	276	172	88	8	88	4.30136
1984-07-08	246	288	209	84	13	60	3.88442
1984-07-09	237	266	200	84	28	30	3.16923
1984-07-10	238	281	207	89	70	39	3.1946
1984-07-11	244	279	223	85	28	0	2.58177
1984-07-12	218	252	197	91	30	0	2.18079
1984-07-13	211	230	195	89	45	0	2.23059
1984-07-14	222	244	192	79	40	0	2.78516
1984-07-15	246	327	177	74	18	123	5.63396
1984-07-16	271	334	212	70	43	88	5.73491
1984-07-17	240	293	216	88	53	0	2.58327
1984-07-18	212	227	202	90	55	0	2.17565
1984-07-19	213	245	186	84	18	0	2.30848
1984-07-20	228	278	200	83	5	30	2.96268
1984-07-21	243	300	187	79	25	105	4.99066
1984-07-22	244	282	215	81	33	4	2.86349
1984-07-23	244	269	216	82	30	0	2.64997
1984-07-24	236	262	222	88	30	0	2.36461
1984-07-25	218	244	207	91	25	0	2.13277
1984-07-26	231	305	165	84	13	129	5.27224
1984-07-27	236	310	164	80	5	121	5.15369
1984-07-28	255	329	185	76	28	121	5.64468
1984-07-29	259	310	219	81	33	79	4.57937
1984-07-30	269	322	216	82	28	70	4.38125
1984-07-31	276	330	234	77	33	100	5.4479
1984-08-01	282	332	247	73	68	111	6.49269
1984-08-02	274	325	229	76	43	95	5.42829
1984-08-03	237	286	222	86	43	7	2.71551
1984-08-04	245	303	199	66	33	81	5.06939
1984-08-05	234	275	180	78	10	28	2.92244
1984-08-06	252	319	188	77	8	117	5.15151
1984-08-07	258	324	176	76	15	120	5.32568
1984-08-08	268	320	220	80	45	109	5.35079
1984-08-09	274	328	224	76	20	91	4.93395
1984-08-10	277	349	216	77	13	110	5.36266
1984-08-11	277	344	225	77	30	98	5.31726
1984-08-12	281	336	233	69	33	104	5.7994
1984-08-13	250	312	209	80	35	79	4.45329
1984-08-14	240	291	199	64	25	117	5.38379
1984-08-15	224	294	159	69	48	118	5.45403
1984-08-16	237	295	186	60	43	116	5.95493
1984-08-17	242	286	196	62	50	107	5.82275
1984-08-18	218	260	186	68	40	47	4.01975
1984-08-19	208	248	185	87	20	6	2.17199
1984-08-20	226	289	168	79	8	92	4.07957
1984-08-21	235	312	173	76	20	105	4.67787
1984-08-22	237	304	161	80	10	120	4.76264
1984-08-23	236	310	172	74	13	112	4.70082
1984-08-24	239	313	204	78	23	87	4.36945
1984-08-25	236	288	181	77	25	119	4.7913
1984-08-26	257	315	212	75	60	111	5.49785
1984-08-27	208	277	179	90	48	0	2.04347
1984-08-28	206	234	187	90	10	6	1.96435
1984-08-29	218	260	189	89	8	39	2.69732
1984-08-30	219	282	158	83	18	107	4.12854
1984-08-31	215	286	160	81	20	70	3.48472
1984-09-01	216	286	170	71	28	89	4.25492
1984-09-02	213	286	143	77	20	111	4.23228
1984-09-03	217	291	147	73	18	106	4.23207
1984-09-04	189	236	167	84	48	0	2.19169
1984-09-05	176	202	165	97	25	0	1.45555
1984-09-06	182	199	172	97	13	0	1.54603
1984-09-07	193	216	177	94	3	0	1.66358
1984-09-08	190	203	169	96	15	0	1.55761
1984-09-09	168	174	163	98	33	0	1.29774
1984-09-10	180	215	151	93	15	13	1.78102
1984-09-11	190	259	136	79	18	72	3.1208
1984-09-12	194	272	123	75	18	109	3.80594
1984-09-13	191	271	136	81	18	105	3.61399
1984-09-14	186	263	115	79	23	108	3.61083
1984-09-15	199	257	135	79	18	98	3.46969
1984-09-16	180	217	158	92	15	29	1.98827
1984-09-17	184	258	141	87	13	68	2.75224
1984-09-18	183	241	143	83	18	75	2.8763
1984-09-19	178	226	127	81	25	62	2.67228
1984-09-20	191	231	165	84	68	60	2.83766
1984-09-21	176	197	166	92	58	0	1.48343
1984-09-22	173	193	153	92	33	0	1.44305
1984-09-23	143	154	135	99	18	0	1.16752
1984-09-24	141	158	131	94	23	0	1.24836
1984-09-25	134	139	125	98	33	0	1.04281
1984-09-26	120	136	114	95	60	0	1.02116
1984-09-27	113	137	109	98	35	0	0.952777
1984-09-28	132	196	93	92	5	37	1.72675
1984-09-29	135	169	96	95	10	0	1.20375
1984-09-30	151	175	140	94	10	0	1.26353
1984-10-01	142	164	123	92	5	0	1.24695
1984-10-02	126	146	116	81	40	0	1.61202
1984-10-03	113	144	100	75	33	7	1.75948
1984-10-04	110	171	55	83	15	53	1.77379
1984-10-05	139	211	104	82	5	71	2.1079
1984-10-06	143	211	85	79	18	95	2.48599
1984-10-07	145	204	111	79	23	32	1.92608
1984-10-08	144	203	101	80	28	82	2.37496
1984-10-09	162	223	113	83	20	82	2.37138
1984-10-10	173	212	136	73	60	20	2.66462
1984-10-11	128	190	92	92	63	0	1.16093
1984-10-12	118	189	81	76	18	73	2.06734
1984-10-13	115	173	54	78	18	70	1.8964
1984-10-14	118	185	67	86	13	92	1.97063
1984-10-15	129	164	81	88	15	0	1.13639
1984-10-16	124	165	87	82	18	0	1.26396
1984-10-17	118	194	42	77	23	73	1.98356
1984-10-18	144	238	63	69	15	101	2.46875
1984-10-19	118	199	67	65	18	93	2.30615
1984-10-20	98	190	35	74	8	98	1.86594
1984-10-21	124	239	48	73	30	94	2.52755
1984-10-22	134	249	62	71	13	97	2.29275
1984-10-23	124	215	62	73	20	100	2.23953
1984-10-24	124	219	61	77	10	81	1.85048
1984-10-25	139	223	79	69	25	66	2.26937
1984-10-26	145	201	111	58	23	67	2.4515
1984-10-27	107	173	36	74	28	34	1.64153
1984-10-28	100	164	38	83	18	56	1.40524
1984-10-29	85	115	79	86	10	0	0.903501
1984-10-30	70	85	49	96	8	0	0.745907
1984-10-31	91	119	75	87	50	0	1.06144
1984-11-01	96	145	49	78	15	0	1.07615
1984-11-02	88	179	36	80	20	92	1.61294
1984-11-03	91	184	22	80	10	85	1.4591
1984-11-04	109	176	56	80	15	86	1.55605
1984-11-05	116	189	40	69	43	70	2.18847
1984-11-06	119	161	81	45	28	0	2.30105
1984-11-07	75	152	25	75	23	75	1.48326
1984-11-08	91	136	53	71	25	9	1.35761
1984-11-09	91	110	77	79	23	0	1.07771
1984-11-10	87	106	76	95	13	0	0.716243
1984-11-11	82	114	47	94	8	0	0.715358
1984-11-12	66	87	33	92	5	0	0.684453
1984-11-13	78	84	74	97	40	0	0.573947
1984-11-14	83	119	71	92	13	18	0.808741
1984-11-15	68	105	33	92	20	46	0.847489
1984-11-16	89	127	61	84	13	40	0.996719
1984-11-17	89	118	49	88	20	0	0.805187
1984-11-18	88	145	46	71	30	62	1.54398
1984-11-19	43	77	10	80	68	27	1.1276
1984-11-20	27	52	20	85	20	0	0.687
1984-11-21	38	57	22	91	20	0	0.604769
1984-11-22	45	53	37	91	23	0	0.619439
1984-11-23	60	112	16	81	23	69	1.04171
1984-11-24	57	73	41	87	40	0	0.781828
1984-11-25	39	45	35	95	40	0	0.503657
1984-11-26	49	62	34	87	45	0	0.759683
1984-11-27	11	63	-19	82	35	88	0.892245
1984-11-28	-3	63	-44	82	10	69	0.690647
1984-11-29	23	120	-39	76	35	83	1.17621
1984-11-30	47	137	-10	73	15	83	1.07236
1984-12-01	17	87	-15	73	30	86	1.10621
1984-12-02	19	97	-40	78	13	81	0.83022
1984-12-03	22	76	-23	77	25	0	0.822706
1984-12-04	20	62	0	49	33	13	1.55764
1984-12-05	-17	35	-55	61	25	89	1.00828
1984-12-06	-14	36	-60	73	13	31	0.655421
1984-12-07	17	39	6	76	8	0	0.607436
1984-12-08	13	26	4	93	8	0	0.479651
1984-12-09	18	35	3	96	5	0	0.475425
1984-12-10	26	38	17	96	3	0	0.494028
1984-12-11	22	60	-7	97	13	23	0.491678
1984-12-12	16	31	6	92	28	0	0.498279
1984-12-13	15	32	5	95	13	0	0.457252
1984-12-14	5	16	-2	99	40	0	0.313541
1984-12-15	-15	2	-34	92	48	0	0.426058
1984-12-16	-25	-7	-44	90	13	0	0.423369
1984-12-17	-36	-10	-70	64	55	0	0.981163
1984-12-18	-69	-56	-90	61	23	0	0.634206
1984-12-19	-42	8	-84	73	10	59	0.556809
1984-12-20	-33	-3	-64	72	18	0	0.605777
1984-12-21	-47	-13	-75	66	25	21	0.718733
1984-12-22	-55	-28	-82	67	15	32	0.57957
1984-12-23	-60	-31	-77	68	15	16	0.557063
1984-12-24	-71	-37	-93	72	23	65	0.587099
1984-12-25	-44	-7	-79	74	5	33	0.468136
1984-12-26	-54	-9	-87	75	23	64	0.615868
1984-12-27	-40	4	-70	76	8	65	0.538578
1984-12-28	-32	7	-59	61	13	61	0.712188
1984-12-29	-54	0	-99	72	10	71	0.555962
1984-12-30	-43	11	-94	75	15	62	0.601467
1984-12-31	-50	5	-91	80	10	62	0.519854
1985-01-01	-28	-1	-63	85	5	0	0.435056
1985-01-02	-10	7	-24	86	3	0	0.459546
1985-01-03	-4	20	-19	84	18	0	0.564572
1985-01-04	-18	1	-27	79	58	0	0.771565
1985-01-05	-28	-6	-42	86	8	0	0.451995
1985-01-06	-23	0	-59	88	13	0	0.457824
1985-01-07	-24	0	-36	92	5	0	0.431147
1985-01-08	-46	7	-90	93	20	0	0.379233
1985-01-09	-19	47	-53	57	43	81	1.39091
1985-01-10	-26	70	-104	64	33	86	1.14911
1985-01-11	5	45	-40	37	43	23	1.83904
1985-01-12	-29	5	-70	52	38	34	1.18081
1985-01-13	-24	38	-70	46	25	82	1.25501
1985-01-14	-36	44	-93	68	10	44	0.683871
1985-01-15	-27	74	-106	66	10	82	0.818515
1985-01-16	-38	45	-88	72	18	62	0.787122
1985-01-17	-16	57	-75	69	25	71	0.982959
1985-01-18	-16	63	-76	73	20	67	0.887272
1985-01-19	-16	64	-72	65	18	84	1.00693
1985-01-20	-21	53	-63	67	20	61	0.953496
1985-01-21	-16	32	-72	71	13	0	0.674701
1985-01-22	32	77	9	69	25	0	1.08309
1985-01-23	1	36	-12	85	15	0	0.616149
1985-01-24	-1	21	-8	86	8	0	0.571276
1985-01-25	-13	2	-16	87	5	0	0.531107
1985-01-26	8	71	-17	83	25	24	0.812971
1985-01-27	6	51	-46	61	45	82	1.4616
1985-01-28	0	81	-42	67	23	69	1.19406
1985-01-29	1	59	-44	57	25	88	1.36241
1985-01-30	-22	42	-51	63	35	81	1.28115
1985-01-31	21	104	-41	56	35	57	1.73315
1985-02-01	13	127	-38	53	35	89	2.05763
1985-02-02	39	149	-62	53	20	88	1.77376
1985-02-03	18	85	-35	50	38	80	1.91045
1985-02-04	26	119	-29	65	8	87	1.22622
1985-02-05	29	130	-39	75	3	70	1.0535
1985-02-06	25	96	-23	78	18	0	0.895036
1985-02-07	37	82	-12	77	25	16	1.03822
1985-02-08	36	80	24	92	18	49	0.921424
1985-02-09	45	120	-3	77	23	82	1.41619
1985-02-10	34	97	-14	72	33	69	1.46307
1985-02-11	78	138	30	65	38	95	2.14684
1985-02-12	37	132	-29	65	25	93	1.76554
1985-02-13	38	110	-21	66	40	84	1.82008
1985-02-14	31	88	-9	74	28	33	1.25252
1985-02-15	49	111	-5	59	33	71	1.94107
1985-02-16	19	71	-8	36	98	42	3.20986
1985-02-17	-47	16	-58	85	48	0	0.667045
1985-02-18	-57	-35	-80	75	53	0	0.757571
1985-02-19	-32	20	-67	79	15	0	0.705755
1985-02-20	-8	47	-44	70	33	80	1.36413
1985-02-21	-11	43	-38	58	45	79	1.71201
1985-02-22	-21	42	-55	45	30	66	1.70985
1985-02-23	-17	16	-37	51	40	0	1.46769
1985-02-24	-11	17	-20	65	38	0	1.20261
1985-02-25	-16	17	-38	64	25	0	1.06007
1985-02-26	1	40	-35	69	23	0	1.04446
1985-02-27	20	68	-8	67	38	53	1.61759
1985-02-28	17	50	-17	76	35	0	1.07911
1985-03-01	21	37	8	80	18	0	0.937319
1985-03-02	25	81	-15	84	13	0	0.907007
1985-03-03	36	99	-14	79	18	57	1.42392
1985-03-04	53	126	-13	70	18	38	1.56095
1985-03-05	49	133	-14	64	48	94	2.41776
1985-03-06	18	77	1	75	25	0	1.15532
1985-03-07	21	48	-13	78	23	0	1.02352
1985-03-08	18	48	0	70	38	0	1.3081
1985-03-09	12	74	-40	68	55	65	1.76796
1985-03-10	1	49	-12	89	25	0	0.813158
1985-03-11	12	61	-32	91	13	10	0.905816
1985-03-12	21	77	-19	87	15	0	0.925732
1985-03-13	43	103	1	59	33	50	2.09557
1985-03-14	26	63	9	61	50	0	1.78683
1985-03-15	20	73	-13	80	18	0	1.04966
1985-03-16	40	117	-15	73	25	88	1.99699
1985-03-17	57	124	12	74	15	40	1.65449
1985-03-18	84	133	39	69	35	63	2.30243
1985-03-19	85	135	42	60	38	70	2.69761
1985-03-20	94	138	46	59	30	72	2.6751
1985-03-21	85	153	34	63	53	100	3.0989
1985-03-22	91	165	27	66	28	100	2.82546
1985-03-23	97	157	53	69	30	76	2.6035
1985-03-24	87	121	64	77	8	0	1.34467
1985-03-25	70	138	1	72	33	103	2.51777
1985-03-26	72	101	58	86	33	0	1.2661
1985-03-27	83	112	67	89	8	0	1.24622
1985-03-28	75	100	45	64	43	0	2.00182
1985-03-29	43	111	-24	70	8	23	1.48519
1985-03-30	69	164	-13	63	25	108	2.89629
1985-03-31	101	182	28	47	45	80	3.86615
1985-04-01	128	202	51	60	20	105	3.42817
1985-04-02	145	188	91	46	48	53	4.10361
1985-04-03	128	178	29	28	40	106	4.57871
1985-04-04	97	135	73	65	20	0	1.88025
1985-04-05	93	118	70	85	8	0	1.38868
1985-04-06	120	225	48	80	18	99	3.08303
1985-04-07	150	245	40	59	25	111	4.07829
1985-04-08	181	264	76	50	28	112	4.76233
1985-04-09	144	214	129	84	40	0	1.97447
1985-04-10	139	187	121	87	43	59	2.45493
1985-04-11	129	185	89	58	73	63	4.11093
1985-04-12	67	147	46	88	58	0	1.36802
1985-04-13	76	117	46	84	8	20	1.6395
1985-04-14	95	157	29	91	13	70	2.32509
1985-04-15	143	218	58	78	33	112	3.56501
1985-04-16	146	206	79	70	15	100	3.50817
1985-04-17	140	219	60	82	10	95	3.27511
1985-04-18	172	275	79	76	23	121	4.29234
1985-04-19	170	223	124	61	45	111	4.72107
1985-04-20	161	224	92	61	43	87	4.2492
1985-04-21	164	239	89	63	23	106	4.18822
1985-04-22	164	232	107	67	33	52	3.49771
1985-04-23	168	235	75	63	35	100	4.28857
1985-04-24	154	200	134	77	28	0	2.22337
1985-04-25	132	175	101	61	55	0	3.13076
1985-04-26	141	205	71	51	33	89	4.22358
1985-04-27	148	234	63	68	25	97	3.87861
1985-04-28	186	274	134	64	30	98	4.73647
1985-04-29	201	299	107	68	8	111	4.50206
1985-04-30	222	309	139	71	15	119	5.02165
1985-05-01	235	301	184	63	53	117	6.23214
1985-05-02	225	268	184	77	20	78	4.08293
1985-05-03	207	227	188	87	70	13	2.50368
1985-05-04	176	195	162	90	62	0	1.89139
1985-05-05	141	166	118	79	55	0	2.24869
1985-05-06	152	196	99	80	13	9	2.11378
1985-05-07	148	218	57	79	8	56	2.89464
1985-05-08	174	256	80	77	13	118	4.34005
1985-05-09	199	276	99	75	25	114	4.64869
1985-05-10	222	292	167	75	55	118	5.36166
1985-05-11	215	248	205	87	38	0	2.34233
1985-05-12	212	281	174	88	18	62	3.52933
1985-05-13	185	223	170	92	58	12	2.07253
1985-05-14	136	171	118	94	40	0	1.55184
1985-05-15	141	173	116	83	15	0	1.91582
1985-05-16	147	172	133	92	35	0	1.7099
1985-05-17	145	156	137	97	43	0	1.44598
1985-05-18	152	209	116	92	15	40	2.5348
1985-05-19	181	235	141	68	43	95	4.60359
1985-05-20	182	267	78	66	15	121	4.74364
1985-05-21	195	255	138	77	28	90	4.2019
1985-05-22	205	266	145	71	28	118	5.03499
1985-05-23	209	276	130	76	23	112	4.78912
1985-05-24	224	294	146	75	18	104	4.83165
1985-05-25	213	256	190	83	30	0	2.51456
1985-05-26	171	196	162	94	53	0	1.7183
1985-05-27	172	211	151	84	25	36	2.80258
1985-05-28	192	253	129	83	8	109	4.43912
1985-05-29	199	235	183	86	15	0	2.2146
1985-05-30	198	246	159	84	10	65	3.5703
1985-05-31	219	293	150	74	13	126	5.267
1985-06-01	218	291	146	74	18	99	4.73304
1985-06-02	230	306	164	71	30	90	5.01636
1985-06-03	203	230	183	72	35	0	2.98
1985-06-04	199	235	174	72	63	0	3.44397
1985-06-05	178	208	167	93	30	0	1.90959
1985-06-06	208	295	143	75	23	113	5.02332
1985-06-07	224	328	119	67	13	116	5.319
1985-06-08	259	353	188	57	30	87	6.1056
1985-06-09	223	268	189	64	50	11	4.21455
1985-06-10	194	220	166	86	13	0	2.17472
1985-06-11	178	194	167	93	25	0	1.92054
1985-06-12	184	220	163	90	15	0	2.06867
1985-06-13	215	291	126	75	8	98	4.55512
1985-06-14	211	273	184	77	20	0	2.66142
1985-06-15	223	307	144	71	20	120	5.39909
1985-06-16	256	323	171	54	20	118	6.02039
1985-06-17	264	343	196	56	40	125	7.25354
1985-06-18	272	344	200	44	53	115	8.3455
1985-06-19	262	309	228	55	30	0	4.19316
1985-06-20	223	261	201	85	15	0	2.38063
1985-06-21	243	316	182	77	18	126	5.65147
1985-06-22	257	318	201	72	18	56	4.27008
1985-06-23	274	329	222	55	50	107	7.28867
[truncated: 12,601 more rows]

## Sheet: Pucheng
date	Tmean （0.1*℃）	Tmax （0.1*℃）	Tmin （0.1*℃）	Humidty （%）	Wind Speed （0.1 * m s-1）	sunshine duration （0.1 *h）	ET0（mm）
1980-01-01	-25	-6	-41	79	23	0	0.585851
1980-01-02	-18	5	-52	86	23	0	0.502744
1980-01-03	1	23	-29	52	28	0	1.15048
1980-01-04	-16	37	-67	68	20	68	0.821081
1980-01-05	-42	-6	-71	67	35	22	0.823362
1980-01-06	-7	57	-67	37	28	84	1.5067
1980-01-07	-39	42	-98	40	20	80	1.14539
1980-01-08	-12	72	-70	52	25	77	1.26836
1980-01-09	-6	71	-77	41	28	80	1.51146
1980-01-10	-27	15	-66	35	30	7	1.37227
1980-01-11	-43	-13	-82	42	30	0	1.10482
1980-01-12	-10	51	-50	55	20	51	1.06619
1980-01-13	-23	59	-89	39	23	77	1.35569
1980-01-14	-18	74	-97	42	15	79	1.14261
1980-01-15	-8	82	-82	35	15	84	1.27093
1980-01-16	-10	74	-82	38	18	80	1.318
1980-01-17	-7	73	-73	33	48	64	2.19884
1980-01-18	17	67	-22	46	20	68	1.34972
1980-01-19	-1	62	-61	37	10	85	1.04926
1980-01-20	-16	71	-75	38	33	80	1.77161
1980-01-21	-11	73	-76	32	30	79	1.8225
1980-01-22	-12	69	-85	35	23	73	1.52573
1980-01-23	4	49	-41	40	20	0	1.27617
1980-01-24	7	78	-47	46	23	54	1.45956
1980-01-25	29	112	-37	46	25	74	1.74672
1980-01-26	41	87	3	33	30	58	2.09536
1980-01-27	25	52	3	54	20	0	1.18772
1980-01-28	-6	5	-20	85	33	0	0.641594
1980-01-29	-36	-15	-58	41	63	42	1.66411
1980-01-30	-88	-54	-113	20	50	71	1.52918
1980-01-31	-80	-34	-126	42	30	61	1.0593
1980-02-01	-54	-7	-99	29	33	64	1.46673
1980-02-02	-37	15	-72	41	23	81	1.31907
1980-02-03	-50	-4	-82	29	28	65	1.44811
1980-02-04	-63	-24	-89	15	40	90	1.77981
1980-02-05	-66	0	-142	21	40	78	1.67496
1980-02-06	-41	3	-69	15	33	66	1.8626
1980-02-07	-44	13	-98	23	15	81	1.27979
1980-02-08	-47	15	-102	21	23	72	1.52417
1980-02-09	-51	8	-97	24	30	56	1.60835
1980-02-10	-19	50	-78	24	15	69	1.46885
1980-02-11	-13	49	-70	27	30	13	1.81127
1980-02-12	-15	66	-104	28	23	81	1.7847
1980-02-13	13	56	-38	37	25	0	1.59294
1980-02-14	-5	57	-48	26	30	92	2.14381
1980-02-15	-2	76	-53	36	20	82	1.77691
1980-02-16	9	64	-58	50	23	0	1.33413
1980-02-17	38	54	25	50	25	0	1.54708
1980-02-18	25	115	-46	59	25	87	1.81326
1980-02-19	44	113	-20	41	20	45	1.90054
1980-02-20	45	128	-37	48	35	85	2.39714
1980-02-21	30	112	-25	65	35	93	1.9103
1980-02-22	23	83	-32	68	15	48	1.29728
1980-02-23	34	132	-34	68	28	90	1.8591
1980-02-24	72	163	8	69	38	67	2.14204
1980-02-25	73	124	19	70	25	74	1.85682
1980-02-26	74	112	33	52	38	38	2.31754
1980-02-27	58	139	-22	52	25	99	2.36329
1980-02-28	75	166	8	45	23	100	2.7261
1980-03-01	63	99	38	29	35	4	2.71856
1980-03-02	65	104	44	51	35	40	2.33245
1980-03-03	54	97	17	67	28	7	1.50775
1980-03-04	41	73	18	79	33	0	1.15298
1980-03-05	61	116	21	68	15	79	1.87259
1980-03-06	69	146	-2	60	28	95	2.44138
1980-03-07	72	113	26	64	45	27	2.05611
1980-03-08	79	143	46	83	28	31	1.52445
1980-03-09	77	171	3	72	55	92	2.53607
1980-03-10	54	103	31	71	93	0	1.96394
1980-03-11	20	41	3	71	48	0	1.34625
1980-03-12	3	29	-11	87	23	0	0.844743
1980-03-13	17	48	-7	90	28	0	0.844046
1980-03-14	37	90	-13	50	20	95	2.23576
1980-03-15	56	128	-5	55	38	92	2.70208
1980-03-16	87	183	12	60	38	95	3.08479
1980-03-17	107	170	23	58	43	23	2.65815
1980-03-18	107	185	28	55	35	98	3.3374
1980-03-19	120	192	49	52	63	92	4.12683
1980-03-20	61	153	32	62	65	0	2.63592
1980-03-21	8	41	1	96	35	0	0.712844
1980-03-22	25	73	-5	92	20	27	1.12799
1980-03-23	48	92	26	53	40	67	2.58624
1980-03-24	28	68	-14	68	28	14	1.49196
1980-03-25	20	66	-25	76	29	0	1.20926
1980-03-26	57	138	-23	63	30	92	2.55641
1980-03-27	92	168	13	51	20	74	2.81938
1980-03-28	128	192	67	53	30	92	3.59714
1980-03-29	137	227	56	53	33	83	3.87466
1980-03-30	121	191	82	28	88	0	5.96054
1980-03-31	73	140	29	59	30	74	2.74501
1980-04-01	97	191	-4	40	25	108	3.73411
1980-04-02	136	230	41	39	23	110	4.2238
1980-04-03	167	250	69	42	33	69	4.45231
1980-04-04	186	242	115	53	30	50	3.7998
1980-04-05	118	210	92	65	55	3	3.11091
1980-04-06	106	195	21	76	25	111	3.09849
1980-04-07	138	217	64	73	28	100	3.41114
1980-04-08	179	253	138	52	18	60	3.6733
1980-04-09	149	209	89	54	33	95	4.10266
1980-04-10	133	176	95	69	33	3	2.326
1980-04-11	156	237	82	70	25	106	3.83286
1980-04-12	122	192	83	64	70	0	3.204
1980-04-13	81	122	51	31	33	86	3.77133
1980-04-14	98	182	22	44	20	97	3.54816
1980-04-15	150	200	94	28	33	115	5.13727
1980-04-16	157	247	43	31	40	109	5.67093
1980-04-17	221	319	109	30	20	100	5.41357
1980-04-18	226	306	116	28	35	86	6.26705
1980-04-19	177	268	135	14	43	99	7.42517
1980-04-20	128	189	102	29	40	31	4.64615
1980-04-21	132	200	84	56	25	84	3.74324
1980-04-22	163	219	119	53	15	14	2.7556
1980-04-23	121	184	52	42	65	0	4.18895
1980-04-24	61	90	38	87	18	0	1.34019
1980-04-25	98	156	36	80	25	42	2.22956
1980-04-26	133	207	72	74	23	84	3.31397
1980-04-27	158	233	95	57	28	67	3.94751
1980-04-28	177	245	105	43	15	106	4.4759
1980-04-29	195	264	124	46	30	104	5.33539
1980-04-30	212	287	140	46	35	103	5.87576
1980-05-01	226	277	193	45	40	73	5.88718
1980-05-02	228	314	146	56	23	114	5.55429
1980-05-03	206	255	169	49	70	0	5.41669
1980-05-04	165	227	115	57	38	51	4.09218
1980-05-05	186	256	94	42	33	73	5.00273
1980-05-06	152	228	112	49	45	0	4.0894
1980-05-07	142	200	102	65	35	57	3.52738
1980-05-08	186	251	127	45	33	121	5.70178
1980-05-09	169	232	112	44	40	18	4.36603
1980-05-10	138	179	120	93	23	0	1.66693
1980-05-11	160	204	129	84	18	39	2.67828
1980-05-12	195	287	104	67	15	113	4.74947
1980-05-13	209	269	176	70	30	28	3.56691
1980-05-14	218	273	152	65	15	105	4.77112
1980-05-15	185	236	148	43	45	3	4.66872
1980-05-16	147	189	112	47	33	31	3.81221
1980-05-17	153	222	72	53	25	85	4.2179
1980-05-18	169	225	123	79	15	78	3.58113
1980-05-19	214	297	117	59	23	118	5.43703
1980-05-20	245	323	144	42	25	123	6.42237
1980-05-21	243	312	166	42	33	70	5.94013
1980-05-22	221	290	168	68	15	87	4.5565
1980-05-23	247	321	179	53	30	93	5.94198
1980-05-24	196	254	184	93	25	0	2.02877
1980-05-25	204	255	153	51	48	91	5.80874
1980-05-26	200	266	110	42	40	130	6.41578
1980-05-27	233	329	115	46	28	131	6.63275
1980-05-28	265	357	170	53	15	118	6.04706
1980-05-29	292	383	184	40	23	122	7.19463
1980-05-30	270	345	203	49	43	96	7.22527
1980-05-31	144	227	131	99	60	0	1.2851
1980-06-01	186	256	134	51	53	111	6.15839
1980-06-02	201	282	106	59	18	132	5.42553
1980-06-03	235	317	155	45	28	114	6.40215
1980-06-04	244	280	193	55	23	11	3.73718
1980-06-05	245	282	213	58	30	4	3.90484
1980-06-06	225	302	164	71	35	100	5.25842
1980-06-07	262	334	179	47	15	84	5.26546
1980-06-08	267	332	201	47	30	87	6.30518
1980-06-09	199	272	170	82	23	20	2.88777
1980-06-10	218	281	163	71	18	55	3.90508
1980-06-11	259	332	190	52	23	79	5.56111
1980-06-12	272	353	175	40	23	125	6.92287
1980-06-13	282	358	209	41	23	121	7.02633
1980-06-14	313	371	228	39	28	111	7.39777
1980-06-15	246	340	198	75	43	0	3.66195
1980-06-16	218	251	196	88	20	20	2.72796
1980-06-17	221	245	210	78	15	0	2.52638
1980-06-18	188	216	166	86	20	0	2.193
1980-06-19	220	295	169	69	35	74	4.82393
1980-06-20	259	322	188	51	20	109	5.94943
1980-06-21	275	340	185	49	18	98	5.79643
1980-06-22	277	342	205	46	20	105	6.21085
1980-06-23	262	309	223	63	48	6	4.57558
1980-06-24	228	276	199	76	23	73	4.33439
1980-06-25	230	288	159	64	18	41	3.83361
1980-06-26	256	330	189	58	15	117	5.82926
1980-06-27	293	368	206	51	20	117	6.6285
1980-06-28	303	372	258	61	40	77	6.64222
1980-06-29	249	278	236	83	20	9	2.82902
1980-06-30	226	250	213	84	13	0	2.38065
1980-07-01	215	236	203	93	20	0	2.12464
1980-07-02	204	214	197	92	30	0	2.07024
1980-07-03	195	222	174	93	25	0	2.00474
1980-07-04	233	268	196	65	25	93	5.03444
1980-07-05	244	316	171	70	15	121	5.55318
1980-07-06	258	318	182	63	25	115	5.89931
1980-07-07	244	292	211	69	25	48	4.2123
1980-07-08	257	313	193	62	25	91	5.41777
1980-07-09	239	282	220	73	18	0	2.83572
1980-07-10	206	235	191	92	23	6	2.21259
1980-07-11	215	254	176	88	18	7	2.38658
1980-07-12	216	235	201	87	18	29	2.87164
1980-07-13	226	282	171	77	13	80	4.23703
1980-07-14	256	325	176	66	25	118	5.8747
1980-07-15	224	287	202	83	30	0	2.64395
1980-07-16	232	285	188	87	15	86	4.28591
1980-07-17	262	312	208	77	10	103	5.09369
1980-07-18	273	323	216	67	18	98	5.37347
1980-07-19	270	327	222	61	20	100	5.64193
1980-07-20	279	344	204	60	15	123	6.04813
1980-07-21	290	358	212	55	18	125	6.44481
1980-07-22	296	366	214	47	25	125	7.06328
1980-07-23	320	382	246	46	23	125	7.25887
1980-07-24	292	374	248	60	40	53	6.06747
1980-07-25	269	330	228	68	35	102	5.93793
1980-07-26	283	358	201	63	18	106	5.7916
1980-07-27	270	317	257	62	23	0	3.58291
1980-07-28	223	261	214	88	30	0	2.30893
1980-07-29	213	236	197	92	28	0	2.04231
1980-07-30	233	268	210	85	20	61	3.67292
1980-07-31	242	287	194	79	33	83	4.45594
1980-08-01	247	288	215	71	40	57	4.51778
1980-08-02	251	288	221	71	35	41	4.12292
1980-08-03	224	261	207	89	25	11	2.42951
1980-08-04	230	275	189	84	15	76	3.92923
1980-08-05	243	287	193	77	23	109	4.92615
1980-08-06	246	295	196	72	38	108	5.31459
1980-08-07	242	287	208	65	35	52	4.51529
1980-08-08	245	287	210	74	25	83	4.53302
1980-08-09	241	281	199	82	20	29	3.03435
1980-08-10	233	306	163	75	13	104	4.6626
1980-08-11	248	298	205	72	25	100	4.95888
1980-08-12	252	312	185	62	23	117	5.53106
1980-08-13	259	323	179	60	18	117	5.46188
1980-08-14	253	305	203	66	23	98	5.04946
1980-08-15	254	315	193	62	18	115	5.33595
1980-08-16	252	320	204	63	28	108	5.58475
1980-08-17	255	300	204	65	23	68	4.41632
1980-08-18	237	269	216	77	20	38	3.26409
1980-08-19	236	280	204	76	13	53	3.45499
1980-08-20	228	247	218	82	18	0	2.24954
1980-08-21	239	297	189	76	23	63	3.85659
1980-08-22	255	307	202	72	18	75	4.2107
1980-08-23	229	274	211	82	33	0	2.49761
1980-08-24	220	264	190	83	23	56	3.28081
1980-08-25	229	286	178	78	18	104	4.36283
1980-08-26	253	305	195	77	15	69	3.83758
1980-08-27	241	271	221	81	23	0	2.37191
1980-08-28	241	304	192	83	15	79	3.86173
1980-08-29	237	275	201	81	23	0	2.32386
1980-08-30	257	327	194	69	25	113	5.18884
1980-08-31	251	318	184	48	25	113	5.5969
1980-09-01	248	337	172	62	25	113	5.34281
1980-09-02	262	327	196	45	45	110	6.85135
1980-09-03	235	282	192	68	45	6	3.50416
1980-09-04	174	195	159	87	43	0	1.84153
1980-09-05	168	209	136	90	10	15	1.86892
1980-09-06	191	251	128	82	18	92	3.41894
1980-09-07	207	264	162	78	33	68	3.44431
1980-09-08	170	227	153	88	25	0	1.74158
1980-09-09	179	232	137	80	10	50	2.57633
1980-09-10	190	268	129	79	18	106	3.69043
1980-09-11	212	288	148	81	18	103	3.81594
1980-09-12	231	300	187	74	20	45	3.19317
1980-09-13	226	269	201	77	33	0	2.51377
1980-09-14	172	203	157	94	15	0	1.48334
1980-09-15	150	160	135	84	38	0	1.70606
1980-09-16	149	205	127	89	5	18	1.72261
1980-09-17	157	204	111	78	20	28	2.13978
1980-09-18	172	237	111	75	8	99	3.11074
1980-09-19	187	268	134	79	18	95	3.32644
1980-09-20	179	214	136	82	20	0	1.74015
1980-09-21	175	198	148	73	20	0	1.9409
1980-09-22	176	233	119	49	25	88	3.79298
1980-09-23	179	255	122	68	15	92	3.22369
1980-09-24	187	263	125	71	28	104	3.64538
1980-09-25	199	288	126	65	15	105	3.63001
1980-09-26	187	255	142	51	38	97	4.56486
1980-09-27	190	261	130	64	20	103	3.55819
1980-09-28	194	277	137	67	15	72	3.04103
1980-09-29	195	252	152	71	28	80	3.27166
1980-09-30	191	254	147	62	23	84	3.41855
1980-10-01	195	261	139	67	28	86	3.44469
1980-10-02	204	255	149	56	23	8	2.71732
1980-10-03	196	228	173	55	25	0	2.70196
1980-10-04	184	220	159	62	20	0	2.2003
1980-10-05	166	222	120	78	10	13	1.63952
1980-10-06	180	268	103	68	23	99	3.25067
1980-10-07	191	287	100	65	20	103	3.39074
1980-10-08	172	212	142	58	53	0	3.31797
1980-10-09	120	144	113	95	30	0	1.00216
1980-10-10	156	211	117	83	15	82	2.25654
1980-10-11	154	188	130	85	25	0	1.41693
1980-10-12	154	192	134	87	8	26	1.51039
1980-10-13	149	215	109	83	28	44	1.9145
1980-10-14	144	209	87	70	15	82	2.27849
1980-10-15	148	173	134	93	25	0	1.11337
1980-10-16	143	222	79	79	18	99	2.32086
1980-10-17	160	207	117	53	23	68	2.76294
1980-10-18	148	233	74	64	25	94	2.76743
1980-10-19	165	248	86	64	18	97	2.68577
1980-10-20	155	197	122	57	40	52	3.02697
1980-10-21	114	161	107	87	33	0	1.19995
1980-10-22	112	156	87	84	15	39	1.38472
1980-10-23	111	146	73	91	13	0	0.956895
1980-10-24	124	150	97	55	35	35	2.44152
1980-10-25	69	132	19	41	30	103	2.5642
1980-10-26	74	166	6	59	23	102	2.1288
1980-10-27	91	190	26	68	20	97	2.00451
1980-10-28	111	176	41	61	20	44	1.83745
1980-10-29	116	142	101	58	18	0	1.61679
1980-10-30	105	143	86	93	15	38	1.10137
1980-10-31	76	99	70	93	25	0	0.771382
1980-11-01	93	143	28	69	25	94	1.77704
1980-11-02	76	145	33	72	28	104	1.77173
1980-11-03	83	112	62	82	23	0	1.01625
1980-11-04	82	152	26	85	18	96	1.38381
1980-11-05	99	181	41	70	25	99	1.90747
1980-11-06	132	207	79	62	23	89	2.21493
1980-11-07	116	166	75	31	60	0	4.1012
1980-11-08	64	85	49	58	28	0	1.52114
1980-11-09	58	138	-6	81	13	94	1.21189
1980-11-10	79	158	18	78	13	90	1.32115
1980-11-11	88	168	23	81	28	81	1.42113
1980-11-12	84	166	49	52	43	96	2.72726
1980-11-13	48	116	-14	52	23	92	1.66076
1980-11-14	56	140	-13	65	20	82	1.43865
1980-11-15	68	146	13	66	15	88	1.37287
1980-11-16	75	153	3	70	18	85	1.38023
1980-11-17	79	153	14	79	20	71	1.22007
1980-11-18	85	155	26	77	20	77	1.28963
1980-11-19	106	130	72	84	20	0	0.919029
1980-11-20	106	153	91	90	10	49	0.9812
1980-11-21	106	153	54	86	35	23	1.05287
1980-11-22	102	112	92	93	20	0	0.714668
1980-11-23	92	135	62	71	20	73	1.33301
1980-11-24	46	115	3	57	23	89	1.48522
1980-11-25	37	103	-22	70	20	89	1.11636
1980-11-26	50	121	-12	74	18	80	1.07472
1980-11-27	61	134	-2	72	23	84	1.2413
1980-11-28	58	138	4	81	18	53	0.95808
1980-11-29	78	153	8	66	35	89	1.68324
1980-11-30	67	138	16	59	30	82	1.69536
1980-12-01	30	91	-11	78	23	0	0.830256
1980-12-02	25	80	-43	44	30	84	1.5841
1980-12-03	39	85	-1	29	45	86	2.48144
1980-12-04	3	63	-53	46	28	84	1.39928
1980-12-05	23	114	-32	63	15	80	1.05112
1980-12-06	32	120	-21	67	33	83	1.37414
1980-12-07	34	117	-17	67	28	85	1.28242
1980-12-08	43	102	-6	50	35	84	1.75875
1980-12-09	33	115	-52	42	45	89	2.18831
1980-12-10	51	131	-47	42	28	86	1.81498
1980-12-11	63	129	23	19	53	75	3.59773
1980-12-12	-17	46	-82	42	28	84	1.31111
1980-12-13	-5	69	-74	41	25	82	1.3752
1980-12-14	-16	52	-77	45	25	63	1.22865
1980-12-15	-2	53	-39	50	15	33	0.961506
1980-12-16	-6	61	-67	60	18	75	0.92374
1980-12-17	19	104	-25	62	25	75	1.23796
1980-12-18	33	67	2	35	45	34	2.18233
1980-12-19	1	57	-58	49	23	54	1.16444
1980-12-20	-2	59	-45	59	20	75	0.994836
1980-12-21	2	66	-73	56	33	44	1.24458
1980-12-22	21	64	-23	18	48	82	2.55824
1980-12-23	-21	28	-61	31	38	83	1.66809
1980-12-24	-32	34	-83	51	13	33	0.792466
1980-12-25	-11	27	-44	34	38	80	1.65305
1980-12-26	-50	13	-100	28	25	84	1.25482
1980-12-27	-41	10	-69	32	20	83	1.12286
1980-12-28	-56	29	-124	44	25	85	1.09262
1980-12-29	-6	90	-83	36	40	75	2.00044
1980-12-30	-20	44	-57	41	23	63	1.25349
1980-12-31	-1	85	-82	43	33	75	1.63058
1981-01-01	-7	66	-48	22	53	83	2.57965
1981-01-02	-39	23	-97	28	23	84	1.26519
1981-01-03	-40	36	-98	37	15	82	0.993293
1981-01-04	-36	34	-101	44	23	81	1.11955
1981-01-05	-23	0	-43	67	18	0	0.703968
1981-01-06	-30	-9	-48	87	10	0	0.44441
1981-01-07	-13	12	-34	86	18	0	0.51784
1981-01-08	-1	29	-23	86	23	0	0.569836
1981-01-09	20	73	-9	48	48	83	1.94991
1981-01-10	-7	46	-63	40	23	90	1.3107
1981-01-11	-16	60	-84	46	20	88	1.19056
1981-01-12	-8	89	-71	55	25	83	1.32021
1981-01-13	13	99	-56	40	13	89	1.22425
1981-01-14	15	131	-71	43	20	86	1.61509
1981-01-15	22	79	-9	28	33	87	2.16348
1981-01-16	-6	52	-48	34	38	87	1.88248
1981-01-17	-12	56	-69	38	18	83	1.27015
1981-01-18	4	59	-51	49	13	60	1.03528
1981-01-19	-12	64	-75	51	18	83	1.16121
1981-01-20	-18	8	-27	75	18	0	0.679623
1981-01-21	-18	6	-35	83	25	0	0.605643
1981-01-22	-28	-14	-38	76	45	0	0.769564
1981-01-23	-34	-12	-61	93	18	0	0.430492
1981-01-24	-31	-8	-56	45	40	83	1.40639
1981-01-25	-45	-30	-61	59	35	0	0.933003
1981-01-26	-55	-19	-69	54	28	75	1.04822
1981-01-27	-52	-9	-86	56	10	78	0.797695
1981-01-28	-31	13	-78	62	13	80	0.893304
1981-01-29	-25	7	-77	67	20	0	0.764697
1981-01-30	-17	33	-68	73	23	48	0.891606
1981-01-31	6	72	-45	63	15	80	1.14996
1981-02-01	7	71	-43	34	18	70	1.54613
1981-02-02	3	82	-40	42	25	66	1.71543
1981-02-03	-12	68	-69	40	38	86	1.94681
1981-02-04	-11	61	-63	48	28	85	1.57391
1981-02-05	3	49	-36	61	23	21	1.14211
1981-02-06	18	104	-52	53	20	94	1.60625
1981-02-07	13	76	-37	42	35	73	1.99088
1981-02-08	33	134	-40	38	35	91	2.58163
1981-02-09	29	69	-13	23	43	87	2.69693
1981-02-10	15	97	-55	31	18	96	1.85689
1981-02-11	22	111	-47	40	25	93	2.07454
1981-02-12	34	90	-26	46	18	0	1.41102
1981-02-13	23	127	-51	53	30	91	2.04999
1981-02-14	63	144	-3	45	25	89	2.32335
1981-02-15	45	88	11	60	30	0	1.51791
1981-02-16	14	42	-2	91	25	0	0.68214
1981-02-17	23	64	-4	79	18	54	1.14867
1981-02-18	35	80	0	87	20	12	0.892677
1981-02-19	36	78	-3	81	25	23	1.07414
1981-02-20	31	64	1	30	35	43	2.35545
1981-02-21	13	71	-27	64	23	74	1.51415
1981-02-22	45	91	0	63	15	35	1.3871
1981-02-23	35	70	12	34	65	8	2.91148
1981-02-24	5	36	-20	17	35	32	2.35895
1981-02-25	-17	18	-53	19	40	99	2.34651
1981-02-26	-19	45	-84	22	30	81	2.11944
1981-02-27	12	69	-53	36	25	78	2.02677
1981-02-28	19	72	-14	54	15	38	1.46094
1981-03-01	42	113	-14	47	33	82	2.43782
1981-03-02	35	62	12	56	38	0	1.72326
1981-03-03	54	120	-2	51	25	52	2.1175
1981-03-04	55	141	-30	38	25	102	2.73431
1981-03-05	62	142	-21	32	25	82	2.7956
1981-03-06	51	146	-26	27	35	105	3.44738
1981-03-07	84	179	-23	34	28	81	3.21397
1981-03-08	129	171	76	14	58	73	5.38936
1981-03-09	94	172	23	20	35	93	4.06866
1981-03-10	108	181	46	33	23	47	3.03278
1981-03-11	107	184	41	45	35	88	3.5013
1981-03-12	115	196	49	43	25	95	3.3969
1981-03-13	133	214	77	48	10	80	2.69212
1981-03-14	126	179	83	13	60	98	5.95858
1981-03-15	96	171	26	27	38	91	4.07711
1981-03-16	113	200	40	34	23	96	3.59834
1981-03-17	115	200	41	44	23	93	3.37975
1981-03-18	129	219	37	57	25	103	3.4028
1981-03-19	118	182	80	60	48	5	2.84888
1981-03-20	116	209	52	64	25	105	3.21691
1981-03-21	131	193	82	68	23	89	2.95992
1981-03-22	146	242	59	64	53	97	4.02017
1981-03-23	96	168	72	89	55	0	1.35604
1981-03-24	101	151	68	65	48	79	2.98563
1981-03-25	99	142	43	31	40	110	4.05989
1981-03-26	87	167	13	61	35	102	3.09423
1981-03-27	95	127	70	74	20	0	1.59984
1981-03-28	107	136	65	68	18	0	1.72662
1981-03-29	94	153	42	72	33	65	2.46269
1981-03-30	112	171	60	65	50	98	3.37094
1981-03-31	88	120	49	80	35	11	1.63773
1981-04-01	89	117	69	91	15	0	1.26907
1981-04-02	84	107	69	78	45	0	1.66448
1981-04-03	71	110	43	86	28	22	1.5119
1981-04-04	116	180	33	74	18	110	3.08788
1981-04-05	140	209	64	75	25	108	3.37684
1981-04-06	159	249	74	57	25	82	3.86613
1981-04-07	148	199	106	60	45	10	3.17158
1981-04-08	117	152	79	74	18	21	2.03126
1981-04-09	119	191	43	79	15	95	2.96057
1981-04-10	163	244	104	63	33	75	3.90572
1981-04-11	167	247	84	58	25	88	4.01626
1981-04-12	170	245	110	54	23	111	4.45354
1981-04-13	138	186	117	60	48	0	3.1435
1981-04-14	113	154	74	77	30	64	2.60275
1981-04-15	131	212	41	79	15	93	3.15228
1981-04-16	185	258	102	46	40	106	5.41526
1981-04-17	144	219	119	73	38	0	2.54047
1981-04-18	152	207	114	85	30	58	2.72242
1981-04-19	150	189	128	73	18	23	2.43583
1981-04-20	127	159	112	86	20	29	2.09273
1981-04-21	136	209	87	83	18	101	3.34671
1981-04-22	167	251	87	65	30	124	4.62161
1981-04-23	185	274	119	50	55	75	5.73921
1981-04-24	141	209	77	38	43	117	5.34748
1981-04-25	146	237	63	52	20	116	4.39919
1981-04-26	168	253	62	58	15	115	4.33713
1981-04-27	196	285	89	53	30	101	5.1242
1981-04-28	203	257	159	31	33	88	5.86579
1981-04-29	190	263	120	37	20	121	5.27513
1981-04-30	169	244	112	57	25	61	3.94278
1981-05-01	218	296	127	48	63	115	7.01783
1981-05-02	155	259	128	18	45	81	7.28866
1981-05-03	132	220	53	36	30	96	4.80989
1981-05-04	164	264	42	34	23	117	5.25809
1981-05-05	198	290	104	35	28	115	6.01274
1981-05-06	220	333	119	42	20	114	5.86368
1981-05-07	260	368	153	43	23	118	6.63
1981-05-08	280	377	177	47	10	121	5.85975
1981-05-09	254	314	201	45	45	91	6.92432
1981-05-10	203	263	147	53	38	35	4.52117
1981-05-11	160	217	111	26	43	111	6.22615
1981-05-12	182	269	71	40	25	121	5.50741
1981-05-13	155	228	128	76	15	0	2.20581
1981-05-14	169	241	115	77	40	92	3.99362
1981-05-15	195	259	145	40	35	117	6.15689
1981-05-16	184	281	107	41	30	120	6.01764
1981-05-17	213	290	85	29	25	77	5.41344
1981-05-18	195	246	129	32	28	112	5.75935
1981-05-19	193	272	99	44	30	112	5.67462
1981-05-20	209	280	114	33	40	112	6.69954
1981-05-21	195	251	130	48	30	73	4.8727
1981-05-22	203	286	121	54	25	93	5.10705
1981-05-23	233	317	130	41	25	115	6.21018
1981-05-24	249	330	137	35	20	109	6.0557
1981-05-25	258	332	172	43	28	111	6.59845
1981-05-26	257	341	184	43	33	86	6.64131
1981-05-27	264	317	223	23	48	80	8.49752
1981-05-28	222	266	199	32	43	20	6.05037
1981-05-29	224	303	158	50	30	88	5.71774
1981-05-30	258	340	149	32	23	119	6.6884
1981-05-31	267	327	194	26	33	105	7.43103
1981-06-01	246	315	172	37	38	109	7.20847
1981-06-02	207	265	192	52	43	0	4.60629
1981-06-03	220	283	166	54	25	98	5.40752
1981-06-04	243	329	139	50	20	121	6.06501
1981-06-05	275	344	184	25	25	118	7.1416
1981-06-06	279	350	188	22	23	78	6.41556
1981-06-07	258	302	215	33	33	0	5.32249
1981-06-08	248	290	212	46	20	83	5.37051
1981-06-09	261	327	199	48	10	90	5.06611
1981-06-10	255	305	205	53	23	75	5.28693
1981-06-11	217	268	179	72	25	91	4.69795
1981-06-12	253	337	166	54	28	131	6.74232
1981-06-13	285	368	201	30	28	124	7.8242
1981-06-14	302	383	199	30	35	127	8.60847
1981-06-15	314	396	213	29	23	120	7.61119
1981-06-16	306	363	267	33	33	32	6.70284
1981-06-17	281	335	234	51	33	9	4.91569
1981-06-18	317	388	229	37	35	114	8.2927
1981-06-19	298	365	262	50	40	36	6.40134
1981-06-20	262	357	206	76	25	70	4.89311
1981-06-21	274	345	209	65	20	126	6.359
1981-06-22	226	300	184	65	20	0	3.17073
1981-06-23	222	268	163	77	15	94	4.52297
1981-06-24	221	252	185	80	25	41	3.41882
1981-06-25	241	300	169	73	15	113	5.25134
1981-06-26	281	362	190	61	20	119	6.36285
1981-06-27	286	332	257	33	25	61	6.20177
1981-06-28	277	345	207	37	23	101	6.55719
1981-06-29	289	353	209	45	33	114	7.32057
1981-06-30	288	345	243	50	30	103	6.86456
1981-07-01	288	345	228	51	35	123	7.39575
1981-07-02	276	338	232	57	40	54	5.89583
1981-07-03	242	276	224	87	30	0	2.52046
1981-07-04	217	244	200	93	38	0	2.08637
1981-07-05	221	239	202	94	10	0	2.15402
1981-07-06	261	317	208	81	28	65	4.35825
1981-07-07	287	350	234	72	35	98	5.99864
1981-07-08	259	290	237	70	25	0	3.22955
1981-07-09	241	280	223	69	18	0	2.95431
1981-07-10	207	224	181	92	20	0	2.08043
1981-07-11	240	292	199	75	35	90	4.9514
1981-07-12	257	299	209	64	48	76	5.6175
1981-07-13	232	290	193	81	50	8	3.15122
1981-07-14	193	209	185	96	33	0	1.81552
1981-07-15	198	227	179	93	13	27	2.59909
1981-07-16	231	295	162	81	18	119	5.09804
1981-07-17	262	315	204	75	15	130	5.81957
1981-07-18	279	330	229	74	33	91	5.45285
1981-07-19	297	353	238	66	43	124	7.07501
1981-07-20	302	360	251	64	38	125	7.22154
1981-07-21	296	347	230	64	18	130	6.44177
1981-07-22	296	353	232	58	18	128	6.51695
1981-07-23	304	360	247	56	33	129	7.406
1981-07-24	308	364	252	57	30	126	7.23799
1981-07-25	298	350	241	52	38	127	7.57118
1981-07-26	293	353	231	58	18	125	6.39996
1981-07-27	301	363	240	57	18	113	6.25852
1981-07-28	308	373	257	59	25	76	5.85434
1981-07-29	288	355	235	67	40	91	6.14804
1981-07-30	303	367	253	64	40	121	7.20865
1981-07-31	304	360	257	62	53	120	7.64537
1981-08-01	308	372	252	59	38	119	7.36734
1981-08-02	315	372	257	59	28	121	6.994
1981-08-03	326	378	262	58	23	120	6.83764
1981-08-04	319	372	272	55	38	121	7.68383
1981-08-05	274	337	230	63	48	115	6.81239
1981-08-06	278	342	225	65	20	74	4.94006
1981-08-07	291	360	250	57	23	41	4.80707
1981-08-08	285	348	239	58	35	69	5.82888
1981-08-09	230	280	202	81	23	19	2.87704
1981-08-10	231	280	194	85	20	113	4.66042
1981-08-11	251	292	203	84	18	79	4.11602
1981-08-12	256	306	208	69	25	107	5.26213
1981-08-13	259	311	203	65	38	109	5.76525
1981-08-14	266	302	230	71	33	50	4.27688
1981-08-15	253	278	236	83	28	2	2.56613
1981-08-16	221	247	215	98	10	0	1.8894
1981-08-17	222	232	214	98	13	0	1.85092
1981-08-18	227	247	213	87	28	0	2.1888
1981-08-19	203	219	192	96	13	0	1.79987
1981-08-20	226	274	190	89	20	98	4.05903
1981-08-21	205	240	185	94	28	0	1.7949
1981-08-22	196	202	185	96	20	0	1.69885
1981-08-23	203	220	193	90	33	0	1.92144
1981-08-24	196	227	175	96	18	0	1.70476
1981-08-25	212	260	182	90	23	35	2.6059
1981-08-26	227	280	161	79	10	89	3.89266
1981-08-27	233	285	186	76	18	89	4.10925
1981-08-28	220	277	176	78	20	38	3.02514
1981-08-29	212	233	198	95	33	3	1.74981
1981-08-30	198	247	166	93	20	43	2.51587
1981-08-31	190	203	179	95	25	0	1.61059
1981-09-01	184	198	172	93	33	0	1.62712
1981-09-02	189	200	178	92	18	0	1.6906
1981-09-03	200	233	174	96	23	3	1.66012
1981-09-04	189	202	177	95	10	0	1.63647
1981-09-05	179	186	170	99	18	0	1.45551
1981-09-06	166	175	153	97	18	0	1.44344
1981-09-07	166	174	154	98	18	0	1.41194
1981-09-08	191	240	147	89	15	73	2.94367
1981-09-09	181	210	162	81	15	12	2.01945
1981-09-10	173	232	121	85	13	80	2.94217
1981-09-11	184	234	139	87	15	25	2.10366
1981-09-12	202	250	159	86	18	84	3.1988
1981-09-13	187	214	173	85	10	0	1.69006
1981-09-14	182	227	150	85	8	42	2.32051
1981-09-15	185	239	132	83	15	99	3.25769
1981-09-16	196	253	150	80	8	104	3.44109
1981-09-17	206	273	137	72	23	96	3.71248
1981-09-18	203	283	137	71	15	81	3.36152
1981-09-19	214	280	148	72	15	107	3.7643
1981-09-20	222	287	180	76	15	86	3.48259
1981-09-21	229	300	174	71	15	109	3.9797
1981-09-22	212	254	185	69	23	0	2.39665
1981-09-23	189	228	167	87	10	12	1.75072
1981-09-24	202	266	154	77	18	107	3.51247
1981-09-25	216	294	152	68	25	111	4.09469
1981-09-26	223	293	158	63	25	101	4.09083
1981-09-27	194	230	161	77	25	0	1.9884
1981-09-28	111	164	90	93	33	0	1.13329
1981-09-29	114	137	99	91	20	3	1.20772
1981-09-30	124	148	106	95	15	0	1.13448
1981-10-01	154	201	125	90	13	60	2.05957
1981-10-02	142	158	118	77	38	0	1.79404
1981-10-03	121	142	97	74	25	0	1.6113
1981-10-04	110	125	94	96	23	0	0.995202
1981-10-05	111	125	92	94	15	0	1.05843
1981-10-06	130	170	100	90	13	25	1.44696
1981-10-07	143	190	116	74	48	18	2.28002
1981-10-08	85	147	50	35	55	75	3.92743
1981-10-09	62	150	-7	70	13	108	1.99377
1981-10-10	90	186	9	65	10	103	2.15036
1981-10-11	121	215	46	68	23	99	2.6027
1981-10-12	150	222	80	49	28	100	3.37679
1981-10-13	140	199	89	40	40	72	3.81087
1981-10-14	132	159	117	64	20	0	1.75861
1981-10-15	129	187	81	77	0	72	1.73272
1981-10-16	142	217	71	77	18	84	2.195
1981-10-17	152	197	121	65	35	59	2.67157
1981-10-18	113	156	85	70	33	3	1.78238
1981-10-19	121	144	105	75	35	3	1.6387
1981-10-20	132	187	107	68	43	25	2.3702
1981-10-21	110	131	94	62	50	0	2.26593
1981-10-22	68	107	32	33	38	100	2.90618
1981-10-23	53	117	-5	33	35	104	2.75496
1981-10-24	62	146	-26	44	10	99	1.75145
1981-10-25	78	167	1	45	20	101	2.30573
1981-10-26	96	157	37	43	28	55	2.48186
1981-10-27	86	122	55	72	23	0	1.29747
1981-10-28	88	164	18	77	38	91	1.82421
1981-10-29	92	184	22	73	23	98	1.89205
1981-10-30	111	192	48	66	23	78	2.03643
1981-10-31	100	139	57	56	33	5	1.99437
1981-11-01	68	95	51	95	20	0	0.704173
1981-11-02	87	161	22	75	23	87	1.63185
1981-11-03	95	149	53	65	30	71	1.91951
1981-11-04	67	97	46	71	35	0	1.35299
1981-11-05	29	50	12	96	23	0	0.557488
1981-11-06	40	57	24	91	25	0	0.669466
1981-11-07	37	52	23	81	23	0	0.834722
1981-11-08	30	78	-30	73	25	97	1.22971
1981-11-09	32	95	-20	57	25	96	1.56423
1981-11-10	31	116	-31	71	23	95	1.32953
1981-11-11	45	121	-7	68	23	86	1.41307
1981-11-12	56	135	-7	70	18	93	1.36145
1981-11-13	59	145	10	79	23	88	1.29364
1981-11-14	65	98	35	76	18	0	0.950194
1981-11-15	88	160	28	44	33	92	2.48463
1981-11-16	67	114	32	39	35	88	2.36436
1981-11-17	27	90	-28	55	45	89	1.8208
1981-11-18	30	85	-25	70	18	83	1.08105
1981-11-19	52	109	-8	75	18	57	1.0448
1981-11-20	70	128	27	59	25	84	1.62794
1981-11-21	72	100	39	48	58	0	2.42715
1981-11-22	44	72	31	85	15	0	0.693028
1981-11-23	42	107	12	79	15	80	0.972984
1981-11-24	60	84	16	70	28	0	1.10174
1981-11-25	27	59	10	83	23	3	0.722557
1981-11-26	27	78	4	63	43	83	1.5276
1981-11-27	6	80	-42	63	18	84	1.04799
1981-11-28	12	46	-35	78	15	0	0.656277
1981-11-29	28	70	-32	89	38	64	0.707695
1981-11-30	12	62	-23	40	30	87	1.63808
1981-12-01	-24	22	-53	41	38	90	1.51017
1981-12-02	-44	10	-84	34	25	82	1.22491
1981-12-03	-36	28	-90	61	20	80	0.85658
1981-12-04	21	55	-24	42	40	9	1.73495
1981-12-05	14	72	-35	38	23	91	1.46179
1981-12-06	-1	82	-63	51	25	87	1.31559
1981-12-07	-1	85	-47	42	30	85	1.6593
1981-12-08	-12	18	-46	56	18	0	0.858098
1981-12-09	4	80	-40	61	13	87	0.903486
1981-12-10	0	70	-40	61	20	79	1.02157
1981-12-11	9	97	-47	66	15	85	0.930201
1981-12-12	6	45	-31	60	18	0	0.893911
1981-12-13	8	32	-7	88	25	0	0.546365
1981-12-14	1	58	-55	73	13	76	0.722484
1981-12-15	17	73	-25	71	23	59	0.928282
1981-12-16	0	82	-58	59	35	88	1.33918
1981-12-17	-20	25	-45	57	50	0	1.30684
1981-12-18	-41	14	-92	45	48	87	1.39529
1981-12-19	-23	30	-68	39	23	85	1.187
1981-12-20	-33	50	-90	60	25	85	0.983172
1981-12-21	5	72	-38	54	28	87	1.3007
1981-12-22	-17	75	-80	52	25	89	1.22513
1981-12-23	-10	69	-70	44	20	86	1.19882
1981-12-24	-22	56	-81	56	30	84	1.16549
1981-12-25	-2	48	-55	61	23	4	0.941698
1981-12-26	-13	76	-83	58	20	84	1.02915
1981-12-27	-8	74	-63	60	13	74	0.858547
1981-12-28	18	77	-43	43	38	48	1.74816
1981-12-29	-14	32	-46	32	33	14	1.61972
1981-12-30	-23	44	-81	78	23	84	0.71447
1981-12-31	-15	60	-60	49	23	83	1.20562
1982-01-01	-11	66	-56	45	18	83	1.15683
1982-01-02	-13	60	-72	53	20	44	1.0487
1982-01-03	7	59	-14	57	13	32	0.90254
1982-01-04	-14	65	-70	50	20	64	1.12783
1982-01-05	-22	45	-83	49	23	81	1.12744
1982-01-06	11	85	-51	46	25	81	1.44695
1982-01-07	-13	50	-75	51	18	85	1.03576
1982-01-08	13	130	-70	56	28	86	1.56505
1982-01-09	13	104	-47	57	20	86	1.25154
1982-01-10	31	105	-36	56	20	70	1.27472
1982-01-11	25	97	-42	56	28	54	1.40657
1982-01-12	15	57	-17	40	33	62	1.71789
1982-01-13	4	87	-50	54	20	87	1.25158
1982-01-14	2	95	-59	65	18	86	1.07632
1982-01-15	5	60	-40	25	55	79	2.53816
1982-01-16	-45	17	-88	29	35	89	1.59431
1982-01-17	-18	60	-83	36	25	76	1.49228
1982-01-18	-52	5	-93	26	35	91	1.57119
1982-01-19	-43	25	-103	33	13	84	1.01328
1982-01-20	-32	50	-95	36	28	89	1.52638
1982-01-21	5	70	-53	45	20	78	1.3554
1982-01-22	21	67	-52	38	30	0	1.62527
1982-01-23	14	50	-10	69	30	0	1.03419
1982-01-24	-10	0	-18	100	8	0	0.458473
1982-01-25	8	34	-15	97	10	0	0.509753
1982-01-26	8	72	-29	72	25	88	1.14419
1982-01-27	-3	21	-33	70	18	0	0.791791
1982-01-28	-17	-4	-24	51	33	0	1.2341
1982-01-29	-35	-8	-54	66	15	7	0.723847
1982-01-30	-33	2	-60	69	20	0	0.746516
1982-01-31	-15	47	-71	75	15	76	0.913675
1982-02-01	6	74	-54	68	20	81	1.17298
1982-02-02	-9	22	-22	87	15	0	0.601245
1982-02-03	-8	18	-23	92	23	0	0.543431
1982-02-04	-7	25	-27	88	13	0	0.599486
1982-02-05	11	58	-13	78	15	65	1.01047
1982-02-06	4	58	-41	54	35	71	1.60344
1982-02-07	1	35	-17	68	20	10	0.969122
1982-02-08	1	45	-44	75	13	8	0.796226
1982-02-09	7	57	-54	69	20	55	1.1244
1982-02-10	5	77	-39	75	23	74	1.19144
1982-02-11	10	85	-47	65	20	76	1.35888
1982-02-12	16	95	-43	60	28	76	1.62863
1982-02-13	37	77	5	54	38	17	1.78935
1982-02-14	35	90	-22	59	25	89	1.71003
1982-02-15	40	94	3	73	18	64	1.35801
1982-02-16	35	108	-17	67	25	72	1.59729
1982-02-17	39	85	-10	64	45	0	1.56535
1982-02-18	61	107	28	67	18	42	1.48237
1982-02-19	68	135	18	64	18	67	1.75625
1982-02-20	73	145	21	50	18	84	2.13525
1982-02-21	74	137	22	63	23	63	1.90589
1982-02-22	72	113	51	78	33	0	1.30292
1982-02-23	60	98	43	76	28	22	1.37391
1982-02-24	42	113	-17	70	40	99	1.9257
1982-02-25	42	72	16	71	38	0	1.35057
1982-02-26	43	82	8	84	23	19	1.07735
1982-02-27	32	87	-22	86	28	42	1.13754
1982-02-28	54	112	9	40	28	106	2.63852
1982-03-01	36	115	-25	44	30	103	2.51424
1982-03-02	71	129	13	49	28	62	2.37939
1982-03-03	79	123	35	58	23	10	1.78467
1982-03-04	81	127	47	62	28	2	1.80468
1982-03-05	61	107	32	54	23	43	2.00749
1982-03-06	45	97	4	58	23	15	1.65056
1982-03-07	58	117	10	36	18	78	2.37804
1982-03-08	56	137	-20	51	28	89	2.52909
1982-03-09	71	170	-37	40	20	109	2.86821
1982-03-10	95	185	17	45	18	104	2.92375
1982-03-11	124	198	56	41	23	89	3.32585
1982-03-12	128	200	63	27	48	50	4.71821
1982-03-13	116	158	84	61	30	0	2.17385
1982-03-14	113	165	80	72	18	36	1.98712
1982-03-15	126	210	33	54	45	86	3.70707
1982-03-16	66	168	5	62	53	0	2.46701
1982-03-17	41	83	8	84	13	32	1.3267
1982-03-18	40	64	25	88	58	0	0.998319
1982-03-19	36	65	13	87	13	0	1.01505
1982-03-20	86	165	31	78	30	107	2.52783
1982-03-21	109	202	28	72	15	108	2.84841
1982-03-22	140	231	75	72	13	104	3.10874
1982-03-23	96	174	45	92	50	0	1.1902
1982-03-24	17	55	-3	91	40	17	0.971161
1982-03-25	22	50	2	75	35	6	1.30647
1982-03-26	16	37	-3	95	10	0	0.917068
1982-03-27	30	84	-9	92	13	32	1.28369
1982-03-28	60	112	17	91	15	0	1.1263
1982-03-29	86	140	45	84	13	73	2.16907
1982-03-30	103	175	38	83	20	97	2.60986
1982-03-31	141	198	57	72	10	105	3.14681
1982-04-01	126	165	93	89	30	0	1.47289
1982-04-02	125	169	100	37	38	44	3.96857
1982-04-03	108	170	63	62	23	98	3.17883
1982-04-04	98	170	28	59	28	104	3.28865
1982-04-05	107	177	29	57	38	109	3.64155
1982-04-06	118	198	33	54	20	112	3.60392
1982-04-07	131	222	41	61	25	110	3.77892
1982-04-08	138	193	100	29	73	96	6.28985
1982-04-09	111	168	44	45	28	79	3.51926
1982-04-10	126	190	77	68	23	83	3.1656
1982-04-11	124	180	63	74	20	36	2.34336
1982-04-12	136	205	65	63	30	83	3.52054
1982-04-13	146	215	72	41	30	113	4.65216
1982-04-14	148	234	55	47	25	108	4.38953
1982-04-15	159	237	82	38	23	115	4.73584
1982-04-16	143	178	92	46	33	0	3.13084
1982-04-17	121	167	90	78	18	38	2.31899
1982-04-18	132	211	55	64	18	104	3.63609
1982-04-19	111	178	71	80	25	30	2.19278
1982-04-20	152	231	85	72	23	109	3.88697
1982-04-21	175	248	85	59	23	112	4.45633
1982-04-22	177	271	102	66	28	109	4.56618
1982-04-23	192	254	115	52	33	67	4.50232
1982-04-24	168	220	120	74	25	8	2.45369
1982-04-25	188	257	121	69	10	110	4.22843
1982-04-26	194	265	118	67	35	104	4.67647
1982-04-27	112	213	69	77	65	0	2.49356
1982-04-28	103	170	33	83	15	61	2.50044
1982-04-29	130	173	100	80	10	30	2.27405
1982-04-30	142	216	70	75	38	97	3.65344
1982-05-01	173	272	78	64	40	101	4.78374
1982-05-02	197	244	160	22	75	59	8.1104
1982-05-03	141	222	68	33	33	110	5.283
1982-05-04	172	272	63	53	20	113	4.7941
1982-05-05	143	238	105	41	28	42	4.32268
1982-05-06	133	242	7	57	20	121	4.36903
1982-05-07	181	283	78	52	23	122	5.25782
1982-05-08	194	247	160	58	15	0	2.75068
1982-05-09	196	270	108	62	18	111	4.74628
1982-05-10	228	300	143	61	18	111	5.17483
1982-05-11	222	310	145	65	38	96	5.40295
1982-05-12	103	167	74	71	43	0	2.38568
1982-05-13	138	210	54	63	28	109	4.14255
1982-05-14	166	238	100	59	13	102	4.21565
1982-05-15	196	267	117	48	28	79	4.94738
1982-05-16	213	285	135	54	15	109	5.01195
1982-05-17	210	263	156	61	23	41	3.84116
1982-05-18	222	317	130	53	33	121	6.28866
1982-05-19	237	288	182	26	30	115	6.81081
1982-05-20	212	308	133	50	18	122	5.64232
1982-05-21	219	318	124	57	28	70	5.03329
1982-05-22	251	341	156	48	28	113	6.51418
1982-05-23	263	345	188	40	15	113	5.98982
1982-05-24	267	352	163	52	15	115	5.91266
1982-05-25	269	345	176	52	20	109	6.0392
1982-05-26	260	334	200	62	23	89	5.49692
1982-05-27	245	303	180	68	23	63	4.45906
1982-05-28	223	278	185	74	28	22	3.38604
1982-05-29	219	270	180	74	25	30	3.4308
1982-05-30	228	280	180	74	18	57	3.91749
1982-05-31	244	320	170	67	30	102	5.57588
1982-06-01	236	297	197	46	25	35	4.76538
1982-06-02	237	305	167	45	38	129	7.0541
1982-06-03	242	320	145	35	23	117	6.38694
1982-06-04	226	275	176	54	25	55	4.60757
1982-06-05	230	278	171	53	15	44	3.96695
1982-06-06	228	302	156	56	23	94	5.33664
1982-06-07	240	344	161	53	23	98	5.9232
1982-06-08	246	337	176	48	35	114	7.02556
1982-06-09	253	311	177	49	30	81	5.78988
1982-06-10	264	328	188	47	38	117	7.16817
1982-06-11	219	293	196	65	28	0	3.5003
1982-06-12	239	341	133	57	15	125	5.89803
1982-06-13	279	369	166	31	23	125	7.23976
1982-06-14	259	322	218	53	48	86	6.87697
1982-06-15	223	286	174	81	13	119	5.11645
1982-06-16	278	347	189	59	18	127	6.36859
1982-06-17	288	372	177	38	18	120	6.68128
1982-06-18	300	369	223	35	33	123	8.14563
1982-06-19	305	367	255	36	38	82	7.90427
1982-06-20	262	321	216	65	35	9	4.12267
1982-06-21	198	240	147	55	35	77	4.89474
1982-06-22	220	293	127	56	15	136	5.68539
1982-06-23	239	303	150	45	18	125	5.92954
1982-06-24	262	339	171	41	25	131	6.97507
1982-06-25	282	351	201	39	30	118	7.37112
1982-06-26	270	316	244	44	30	12	5.0688
1982-06-27	211	265	186	75	18	0	2.65539
1982-06-28	224	283	171	69	8	80	4.26662
1982-06-29	243	306	176	56	23	126	6.09402
1982-06-30	263	333	177	40	23	127	6.73342
1982-07-01	276	336	196	42	30	127	7.22547
1982-07-02	286	341	213	40	25	118	6.91657
1982-07-03	273	326	214	55	20	99	5.78635
1982-07-04	272	331	206	46	28	135	7.15066
1982-07-05	284	359	200	42	30	130	7.58373
1982-07-06	294	362	229	48	38	124	7.90828
1982-07-07	298	349	241	50	35	69	6.40131
1982-07-08	248	323	231	83	18	0	2.66793
1982-07-09	265	319	221	84	15	71	4.3747
1982-07-10	233	296	196	71	48	0	3.72616
1982-07-11	243	325	173	58	20	112	5.75735
1982-07-12	200	278	175	77	18	0	2.57265
1982-07-13	206	258	158	83	20	86	4.0648
1982-07-14	240	305	173	75	8	113	5.10421
1982-07-15	279	341	224	50	30	65	5.8845
1982-07-16	278	345	222	28	28	122	7.57781
1982-07-17	249	301	202	55	23	33	4.28608
1982-07-18	269	347	191	56	18	128	6.30855
1982-07-19	281	341	206	53	28	114	6.55003
1982-07-20	286	343	235	56	33	102	6.59664
1982-07-21	266	311	249	67	38	0	3.93366
1982-07-22	245	278	211	81	18	0	2.53725
1982-07-23	223	256	198	88	23	0	2.26433
1982-07-24	253	306	190	52	33	131	6.62468
1982-07-25	274	362	178	46	33	127	7.39376
1982-07-26	286	345	212	46	30	92	6.45013
1982-07-27	290	357	233	57	25	108	6.40021
1982-07-28	267	326	223	62	33	69	5.37895
1982-07-29	252	305	216	79	35	23	3.46028
1982-07-30	214	254	193	95	15	0	1.99818
1982-07-31	216	230	200	97	18	0	1.91869
1982-08-01	222	246	206	96	23	7	2.08772
1982-08-02	231	277	211	90	20	51	3.31776
1982-08-03	257	299	218	83	5	98	4.7217
1982-08-04	245	278	204	92	30	75	3.74927
1982-08-05	262	316	212	83	15	119	5.31384
1982-08-06	274	322	225	78	23	122	5.64259
1982-08-07	245	298	211	87	18	88	4.31433
1982-08-08	266	314	213	79	18	117	5.31159
1982-08-09	258	296	239	82	25	43	3.57671
1982-08-10	251	303	216	82	15	99	4.68374
1982-08-11	248	296	221	82	18	49	3.54084
1982-08-12	231	284	186	80	8	20	2.64661
1982-08-13	200	240	187	92	15	0	1.9245
1982-08-14	225	264	187	86	23	70	3.59449
1982-08-15	244	284	207	83	20	52	3.47142
1982-08-16	220	254	204	92	23	24	2.4624
1982-08-17	230	291	176	84	15	108	4.48729
1982-08-18	246	314	183	75	23	104	4.8493
1982-08-19	237	284	204	58	25	46	4.17567
1982-08-20	228	269	194	71	25	80	4.21864
1982-08-21	228	270	196	71	20	56	3.66716
1982-08-22	220	278	156	67	18	116	4.68942
1982-08-23	209	240	195	73	48	6	3.14076
1982-08-24	200	224	180	78	28	0	2.33893
1982-08-25	228	281	188	67	20	97	4.48771
1982-08-26	235	303	171	65	18	106	4.71919
1982-08-27	231	287	190	69	28	17	3.24933
1982-08-28	212	235	197	92	10	0	1.83785
1982-08-29	192	211	178	98	18	0	1.59305
1982-08-30	190	201	181	99	15	0	1.57981
1982-08-31	204	229	185	93	15	3	1.8117
1982-09-01	214	243	196	87	23	0	1.98624
1982-09-02	198	224	191	98	13	0	1.62659
1982-09-03	177	196	171	98	25	0	1.44013
1982-09-04	191	225	172	91	10	6	1.81827
1982-09-05	205	261	170	89	18	75	3.1786
1982-09-06	213	270	173	76	23	91	3.85571
1982-09-07	187	215	178	86	18	0	1.8082
1982-09-08	184	233	143	90	18	73	2.85258
1982-09-09	210	261	174	82	13	104	3.76306
1982-09-10	196	235	168	74	28	22	2.66952
1982-09-11	194	223	170	79	13	0	1.87417
1982-09-12	187	219	166	85	18	0	1.77815
1982-09-13	186	243	132	83	18	85	3.11167
1982-09-14	196	257	143	64	23	112	4.09274
1982-09-15	199	263	137	66	20	97	3.76539
1982-09-16	209	255	172	64	25	56	3.44398
1982-09-17	187	223	167	76	38	14	2.51899
1982-09-18	196	247	167	79	15	42	2.52522
1982-09-19	210	272	171	77	15	81	3.28396
1982-09-20	209	285	146	66	20	112	4.04846
1982-09-21	205	253	169	59	25	41	3.30185
1982-09-22	201	268	159	67	18	103	3.7088
1982-09-23	205	261	171	62	38	31	3.56749
1982-09-24	187	216	166	61	25	7	2.59907
1982-09-25	157	178	144	85	33	0	1.62154
1982-09-26	133	163	117	73	28	5	1.90649
1982-09-27	131	170	88	50	30	97	3.34101
1982-09-28	108	146	87	76	15	15	1.57897
1982-09-29	110	143	77	83	15	10	1.39359
1982-09-30	131	149	113	95	15	0	1.15542
1982-10-01	132	143	125	97	13	0	1.12679
1982-10-02	151	208	105	89	20	66	2.09645
1982-10-03	175	213	147	86	5	37	1.86364
1982-10-04	185	226	161	85	18	39	2.04627
1982-10-05	177	247	127	83	13	102	2.79961
1982-10-06	183	248	133	75	25	98	3.05246
1982-10-07	179	254	123	76	18	101	2.9275
1982-10-08	180	264	121	69	25	101	3.26701
1982-10-09	183	247	133	63	33	103	3.5805
1982-10-10	183	242	131	66	20	87	2.91377
1982-10-11	191	243	153	79	13	59	2.26337
1982-10-12	194	253	155	72	25	79	2.90613
1982-10-13	180	221	159	77	25	12	1.91927
1982-10-14	171	231	117	70	23	107	2.88327
1982-10-15	163	229	94	65	23	99	2.82488
1982-10-16	152	177	132	82	30	0	1.49681
1982-10-17	132	184	94	92	13	33	1.36688
1982-10-18	175	264	102	55	50	75	4.12974
1982-10-19	122	189	77	39	30	96	3.31723
1982-10-20	144	220	70	49	20	94	2.77964
1982-10-21	139	214	86	62	20	95	2.51668
1982-10-22	142	205	88	69	15	58	1.93634
1982-10-23	130	175	112	82	18	3	1.27266
1982-10-24	108	141	91	89	13	74	1.49374
1982-10-25	100	137	60	87	18	4	1.01646
1982-10-26	121	161	79	77	33	0	1.47246
1982-10-27	134	188	82	65	30	74	2.31467
1982-10-28	147	180	112	72	15	33	1.59529
1982-10-29	136	159	125	94	18	0	0.9346
1982-10-30	121	144	103	73	30	15	1.60413
1982-10-31	105	178	56	75	15	91	1.70293
1982-11-01	92	149	62	58	30	88	2.22404
1982-11-02	89	151	49	70	18	59	1.53191
1982-11-03	105	155	47	74	10	75	1.42576
1982-11-04	104	171	49	84	15	85	1.44855
1982-11-05	132	177	80	79	30	42	1.55855
1982-11-06	110	149	93	93	23	0	0.838406
1982-11-07	95	126	60	89	25	14	0.932265
1982-11-08	108	145	79	71	50	73	2.02082
1982-11-09	50	123	17	48	38	96	2.33384
1982-11-10	33	96	-23	56	33	94	1.71899
1982-11-11	36	108	-23	73	13	96	1.15169
1982-11-12	56	133	-6	79	15	84	1.1631
1982-11-13	66	112	14	79	20	29	1.01702
1982-11-14	70	105	10	58	33	79	1.71949
1982-11-15	42	65	21	79	20	0	0.831567
1982-11-16	15	92	-37	87	13	88	0.856564
1982-11-17	25	78	-34	81	23	44	0.8631
1982-11-18	55	107	12	69	18	70	1.19001
1982-11-19	45	121	-9	53	25	92	1.66975
1982-11-20	43	71	1	67	18	0	0.959389
1982-11-21	54	95	31	81	28	17	0.943615
1982-11-22	58	90	18	55	35	68	1.69761
1982-11-23	37	104	-6	75	23	78	1.09065
1982-11-24	33	67	4	55	33	0	1.44873
1982-11-25	31	48	20	88	18	0	0.613101
1982-11-26	37	61	21	87	15	0	0.629859
1982-11-27	28	43	17	85	23	0	0.665219
1982-11-28	17	48	1	98	15	0	0.444318
1982-11-29	11	85	-43	86	20	87	0.760678
1982-11-30	21	97	-39	73	15	85	0.915974
1982-12-01	26	76	-38	70	25	79	1.02773
1982-12-02	14	73	-21	61	23	85	1.15433
1982-12-03	7	83	-55	69	25	82	1.03035
1982-12-04	45	100	-6	48	38	60	1.86952
1982-12-05	-32	53	-56	32	38	88	1.88251
1982-12-06	-47	4	-82	55	23	85	0.903086
1982-12-07	-26	-2	-68	64	5	0	0.501189
1982-12-08	-8	17	-26	69	18	0	0.728782
1982-12-09	-4	17	-20	73	13	0	0.630085
1982-12-10	5	43	-30	71	20	0	0.772625
1982-12-11	-17	24	-51	36	28	81	1.36795
1982-12-12	-34	28	-81	49	25	62	1.07211
1982-12-13	-26	56	-74	56	18	76	0.947585
1982-12-14	-23	29	-73	63	18	31	0.774788
1982-12-15	5	56	-17	65	25	16	0.996777
1982-12-16	-5	71	-55	47	25	83	1.32199
1982-12-17	-17	59	-73	51	28	84	1.2392
1982-12-18	-13	76	-72	59	5	85	0.638295
1982-12-19	-5	73	-69	63	15	83	0.865104
1982-12-20	3	91	-63	52	30	80	1.42946
1982-12-21	35	94	-42	36	25	34	1.61568
1982-12-22	10	66	-43	31	23	77	1.4897
1982-12-23	-15	61	-66	59	28	89	1.12411
1982-12-24	4	45	-22	47	33	0	1.44222
1982-12-25	-24	35	-57	48	23	84	1.11543
1982-12-26	-12	75	-84	40	20	77	1.26256
1982-12-27	-13	64	-69	46	25	81	1.29027
1982-12-28	-12	88	-69	54	20	77	1.14853
1982-12-29	-7	71	-57	47	23	79	1.27875
1982-12-30	4	61	-42	46	30	66	1.44015
1982-12-31	-7	12	-30	68	20	0	0.754516
1983-01-01	-8	40	-34	89	20	45	0.554092
1983-01-02	-18	38	-59	78	28	71	0.751251
1983-01-03	-12	14	-47	91	20	0	0.450003
1983-01-04	-6	56	-49	78	28	83	0.826695
1983-01-05	-23	55	-69	71	28	80	0.915201
1983-01-06	-11	61	-64	75	20	0	0.718334
1983-01-07	-53	63	-90	20	43	77	2.31297
1983-01-08	-74	-21	-134	33	30	78	1.11376
1983-01-09	-36	-3	-61	45	25	65	1.09341
1983-01-10	-32	-2	-84	44	20	0	0.93362
1983-01-11	-27	21	-54	71	28	64	0.853787
1983-01-12	-36	31	-91	53	23	81	1.04453
1983-01-13	-27	56	-78	51	23	86	1.19497
1983-01-14	-21	45	-86	43	25	28	1.25349
1983-01-15	-27	34	-66	53	15	11	0.877357
1983-01-16	-7	32	-64	48	30	0	1.23548
1983-01-17	-19	50	-61	66	20	82	0.965502
1983-01-18	-4	45	-53	40	55	49	1.95556
1983-01-19	-51	7	-110	33	20	85	1.13422
1983-01-20	-66	16	-122	49	30	84	1.14182
1983-01-21	-25	23	-67	28	45	85	1.92163
1983-01-22	-49	13	-96	41	25	46	1.17781
1983-01-23	-32	49	-107	42	20	84	1.24342
1983-01-24	-33	56	-98	45	23	86	1.32789
1983-01-25	-29	80	-85	49	20	75	1.31729
1983-01-26	2	92	-66	46	18	84	1.41445
1983-01-27	4	89	-71	47	20	81	1.44438
1983-01-28	18	91	-53	54	18	63	1.3091
1983-01-29	46	108	-13	45	20	78	1.67729
1983-01-30	27	81	-17	41	45	70	2.2388
1983-01-31	-15	36	-20	95	33	0	0.464713
1983-02-01	8	64	-36	74	23	67	1.07318
1983-02-02	-9	35	-45	55	35	68	1.42368
1983-02-03	-14	62	-61	62	25	86	1.28655
1983-02-04	11	106	-57	61	23	85	1.484
1983-02-05	23	113	-61	55	23	87	1.64511
1983-02-06	25	56	-1	35	40	11	2.12847
1983-02-07	14	76	-31	66	43	69	1.52721
1983-02-08	19	145	-74	42	38	89	2.58997
1983-02-09	25	90	-34	29	38	83	2.51386
1983-02-10	8	105	-63	44	25	86	1.89619
1983-02-11	28	102	-17	32	23	90	2.15113
1983-02-12	25	105	-38	38	23	86	2.02053
1983-02-13	17	103	-64	42	25	75	1.92481
1983-02-14	18	102	-30	39	28	85	2.18268
1983-02-15	20	74	-32	40	23	30	1.69257
1983-02-16	44	144	-37	41	43	86	2.89593
1983-02-17	44	88	17	23	48	72	3.22502
1983-02-18	-6	38	-45	25	50	91	2.50912
1983-02-19	-13	83	-76	34	28	94	2.11349
1983-02-20	-30	13	-76	15	40	91	2.21354
1983-02-21	-19	42	-68	31	23	95	1.82217
1983-02-22	-16	74	-81	46	23	62	1.64743
1983-02-23	24	85	-13	50	15	62	1.6164
1983-02-24	17	106	-49	57	25	95	1.90591
1983-02-25	42	114	-31	51	40	80	2.36515
1983-02-26	52	113	-1	50	38	73	2.4258
1983-02-27	39	86	-15	42	45	21	2.3397
1983-02-28	26	63	6	72	23	0	1.14274
1983-03-01	22	57	0	89	15	0	0.821748
1983-03-02	41	101	-28	72	25	74	1.66822
1983-03-03	51	113	-21	45	55	102	2.97497
1983-03-04	24	83	-18	17	50	104	3.47774
1983-03-05	19	107	-47	34	25	104	2.51269
1983-03-06	41	137	-39	28	25	104	2.91007
1983-03-07	59	142	-12	31	40	48	3.25237
1983-03-08	49	88	35	52	43	21	2.28604
1983-03-09	48	115	-7	73	18	63	1.70462
1983-03-10	63	158	2	49	20	95	2.61432
1983-03-11	89	180	24	38	33	88	3.56505
1983-03-12	122	200	71	27	18	83	3.34517
1983-03-13	82	144	50	22	35	98	3.95191
1983-03-14	78	114	56	49	23	18	2.15036
1983-03-15	76	186	-20	56	63	77	3.45114
1983-03-16	79	126	32	21	53	93	4.3087
1983-03-17	56	143	-27	26	33	103	3.51942
1983-03-18	76	142	6	27	28	59	3.15234
1983-03-19	89	178	13	49	25	86	3.05132
1983-03-20	126	198	66	48	33	68	3.54036
1983-03-21	134	159	106	56	58	0	3.13323
1983-03-22	64	128	35	87	63	0	1.25073
1983-03-23	34	47	25	97	33	0	0.789865
1983-03-24	54	99	21	85	25	48	1.58202
1983-03-25	68	114	9	78	25	67	1.97285
1983-03-26	75	111	37	78	30	0	1.46869
1983-03-27	87	139	52	76	18	71	2.2494
1983-03-28	99	148	65	61	50	81	3.19929
1983-03-29	98	143	68	63	35	45	2.6126
1983-03-30	96	141	42	72	20	67	2.35999
1983-03-31	115	210	32	70	23	87	2.99449
1983-04-01	151	205	115	43	40	57	4.31493
1983-04-02	112	165	42	55	33	58	3.05247
1983-04-03	134	177	110	41	33	101	4.30548
1983-04-04	133	225	43	60	20	97	3.51216
1983-04-05	165	259	65	59	20	94	3.86341
1983-04-06	185	248	110	46	30	101	4.73515
1983-04-07	176	244	112	52	28	105	4.5207
1983-04-08	173	223	115	69	25	55	3.15633
1983-04-09	151	190	136	63	43	0	2.95886
1983-04-10	130	148	117	89	30	0	1.54704
1983-04-11	136	175	105	87	15	99	3.06829
1983-04-12	134	184	82	83	20	71	2.70814
1983-04-13	136	167	108	87	23	0	1.65158
1983-04-14	99	135	79	55	58	0	3.03098
1983-04-15	74	136	30	67	23	101	2.89496
1983-04-16	87	172	-6	63	15	113	3.19871
1983-04-17	134	218	36	57	30	101	3.99624
1983-04-18	165	223	84	69	15	82	3.43662
1983-04-19	180	228	120	58	30	98	4.39801
1983-04-20	116	195	79	67	60	0	2.93432
1983-04-21	123	213	64	78	38	97	3.3291
1983-04-22	161	241	61	54	20	111	4.32673
1983-04-23	183	261	93	51	23	112	4.81038
1983-04-24	204	281	119	57	25	106	4.93874
1983-04-25	140	228	110	86	35	0	1.94493
1983-04-26	151	233	70	79	30	99	3.61921
1983-04-27	182	246	97	67	25	108	4.3608
1983-04-28	125	215	88	35	83	0	5.98018
1983-04-29	99	153	20	44	23	37	2.94033
1983-04-30	108	163	67	73	23	72	2.91214
1983-05-01	128	201	54	79	20	72	2.98523
1983-05-02	156	224	96	75	33	21	2.72597
1983-05-03	148	184	128	86	18	0	1.86208
1983-05-04	148	178	125	92	15	0	1.73197
1983-05-05	163	225	103	84	18	102	3.74853
1983-05-06	180	261	105	78	25	80	3.77122
1983-05-07	206	285	123	63	23	89	4.61644
1983-05-08	219	291	139	59	13	123	5.14634
1983-05-09	225	306	128	59	20	121	5.45379
1983-05-10	244	320	140	55	23	121	5.85787
1983-05-11	236	306	159	67	20	107	5.15721
1983-05-12	252	317	188	40	33	101	6.64924
1983-05-13	164	248	156	89	40	0	2.06336
1983-05-14	137	174	121	91	38	0	1.69737
1983-05-15	153	222	74	79	5	122	4.19949
1983-05-16	158	204	92	79	18	57	3.05397
1983-05-17	178	255	87	77	15	121	4.50377
1983-05-18	202	268	144	72	20	105	4.6476
1983-05-19	197	255	136	75	33	61	3.79948
1983-05-20	207	284	137	81	10	110	4.65091
1983-05-21	186	239	150	80	25	0	2.39949
1983-05-22	164	229	116	77	10	51	3.07853
1983-05-23	175	205	134	81	43	0	2.36755
1983-05-24	166	190	159	96	43	0	1.62777
1983-05-25	162	181	144	92	35	0	1.80782
1983-05-26	149	174	138	98	23	0	1.62386
1983-05-27	188	276	102	80	13	113	4.5468
1983-05-28	212	275	133	72	3	68	3.72708
1983-05-29	196	243	157	81	23	26	2.89382
1983-05-30	222	324	132	73	23	112	5.2852
1983-05-31	218	282	166	75	20	0	2.71023
1983-06-01	185	210	171	91	20	0	2.02677
1983-06-02	210	275	168	88	15	54	3.4248
1983-06-03	250	320	174	69	23	105	5.45709
1983-06-04	187	276	154	76	33	0	2.88958
1983-06-05	168	220	126	81	28	0	2.30108
1983-06-06	207	263	129	63	15	107	4.79756
1983-06-07	216	296	147	67	25	91	4.92049
1983-06-08	231	293	169	37	38	106	6.89159
1983-06-09	224	286	172	51	20	36	4.17774
1983-06-10	244	329	153	49	28	90	5.96546
1983-06-11	190	274	178	93	28	0	2.06057
1983-06-12	219	284	168	53	28	113	5.85691
1983-06-13	223	274	144	56	18	60	4.26079
1983-06-14	220	291	163	65	20	90	4.86511
1983-06-15	250	329	159	55	18	116	5.87388
1983-06-16	267	339	192	52	18	115	6.12527
1983-06-17	277	348	183	47	25	114	6.64312
1983-06-18	256	313	223	51	45	0	5.25463
1983-06-19	199	242	170	90	28	5	2.25298
1983-06-20	228	263	190	79	23	0	2.65466
1983-06-21	214	241	202	85	23	0	2.39774
1983-06-22	207	236	191	88	20	0	2.24577
1983-06-23	208	234	187	92	15	0	2.13626
1983-06-24	206	220	192	97	8	0	2.08142
1983-06-25	202	220	192	95	15	0	2.0418
1983-06-26	221	272	194	88	28	31	3.01865
1983-06-27	257	318	195	72	23	111	5.60028
1983-06-28	275	328	213	68	8	61	4.26196
1983-06-29	287	337	217	69	20	95	5.53321
1983-06-30	258	304	225	60	30	0	3.90807
1983-07-01	241	303	206	74	23	68	4.47848
1983-07-02	242	315	193	66	45	111	6.19708
1983-07-03	249	313	166	61	25	112	5.77943
1983-07-04	264	328	216	57	15	91	5.34066
1983-07-05	260	306	230	57	20	17	3.90654
1983-07-06	255	292	224	67	25	0	3.32263
1983-07-07	268	331	197	62	18	116	5.90325
1983-07-08	277	320	235	59	20	0	3.52748
1983-07-09	265	306	244	61	30	0	3.92337
1983-07-10	252	284	221	68	35	0	3.54357
1983-07-11	225	253	205	87	15	0	2.30157
1983-07-12	220	242	203	91	13	0	2.17974
1983-07-13	205	222	187	94	15	0	2.03713
1983-07-14	220	295	160	75	28	113	5.12376
1983-07-15	250	306	196	60	25	71	4.99077
1983-07-16	262	349	166	61	18	127	6.14363
1983-07-17	271	338	184	53	20	86	5.46566
1983-07-18	206	286	178	79	15	0	2.4644
1983-07-19	189	204	178	98	20	0	1.81185
1983-07-20	202	225	187	96	15	0	1.96108
1983-07-21	209	237	187	96	15	12	2.24424
1983-07-22	218	245	183	94	10	0	2.08265
1983-07-23	240	297	198	86	13	55	3.6444
1983-07-24	258	321	203	78	8	114	5.29406
1983-07-25	275	339	208	66	23	123	6.14467
1983-07-26	299	354	234	64	23	120	6.40766
1983-07-27	306	359	249	62	28	122	6.80698
1983-07-28	284	328	231	72	23	8	3.31851
1983-07-29	234	269	215	95	15	10	2.31916
1983-07-30	210	241	197	98	23	0	1.83643
1983-07-31	198	207	189	98	10	0	1.89767
1983-08-01	221	257	188	90	15	14	2.42259
1983-08-02	253	302	212	83	13	98	4.72796
1983-08-03	266	323	222	79	23	82	4.68856
1983-08-04	256	303	213	80	13	107	4.97308
1983-08-05	241	274	211	86	18	24	2.83574
1983-08-06	232	268	209	77	15	19	2.85736
1983-08-07	241	295	181	81	23	112	4.86418
1983-08-08	259	308	218	75	43	112	5.53237
1983-08-09	262	318	221	74	30	108	5.41485
1983-08-10	257	312	223	74	35	94	5.1451
1983-08-11	254	304	228	72	40	83	5.0635
1983-08-12	246	292	199	75	28	91	4.65253
1983-08-13	255	312	213	75	23	51	3.91131
1983-08-14	268	322	216	74	18	105	5.1061
1983-08-15	272	328	216	69	23	106	5.38293
1983-08-16	247	281	230	68	38	0	3.48989
1983-08-17	184	229	169	88	43	0	2.02995
1983-08-18	167	184	157	95	28	0	1.59548
1983-08-19	194	245	161	89	13	46	2.79025
1983-08-20	213	261	164	88	8	40	2.79094
1983-08-21	222	246	190	89	18	0	2.00708
1983-08-22	194	223	175	87	13	0	1.91319
1983-08-23	200	261	140	82	10	105	3.99003
1983-08-24	212	268	182	78	25	40	3.1495
1983-08-25	216	284	153	70	20	89	4.15724
1983-08-26	223	289	164	73	15	105	4.35959
1983-08-27	230	300	173	76	18	99	4.33418
1983-08-28	237	284	196	72	28	41	3.54429
1983-08-29	243	316	173	69	20	108	4.79586
1983-08-30	262	341	191	63	20	112	5.27062
1983-08-31	252	326	217	69	48	87	5.37277
1983-09-01	207	284	174	80	28	95	3.99677
1983-09-02	222	289	148	69	18	108	4.35782
1983-09-03	231	306	157	62	33	116	5.23919
1983-09-04	228	298	179	73	28	69	3.91847
1983-09-05	199	261	150	86	13	107	3.7503
1983-09-06	227	284	186	80	33	53	3.3473
1983-09-07	193	237	168	97	40	0	1.43112
1983-09-08	204	264	156	84	15	94	3.5337
1983-09-09	211	242	193	84	20	0	1.96708
1983-09-10	205	256	170	83	25	63	3.0472
1983-09-11	220	281	146	68	15	110	4.07868
1983-09-12	204	231	187	81	18	0	1.95464
1983-09-13	207	263	165	82	15	80	3.25241
1983-09-14	215	281	157	79	23	103	3.8312
1983-09-15	218	268	185	74	25	42	3.04743
1983-09-16	215	266	174	74	25	37	2.91381
1983-09-17	231	285	187	68	25	100	4.20879
1983-09-18	195	233	167	76	30	0	2.23168
1983-09-19	193	257	140	75	18	78	3.14399
1983-09-20	175	190	163	89	28	0	1.57183
1983-09-21	171	177	162	98	13	0	1.33544
1983-09-22	173	187	165	95	23	0	1.35392
1983-09-23	172	212	154	92	20	49	2.11204
1983-09-24	182	240	126	85	8	55	2.35132
1983-09-25	168	201	157	97	13	0	1.31087
1983-09-26	157	162	149	89	23	0	1.41613
1983-09-27	152	158	146	97	15	0	1.2172
1983-09-28	162	211	140	89	13	46	2.01211
1983-09-29	167	233	112	86	18	88	2.62056
1983-09-30	183	242	127	86	18	88	2.71554
1983-10-01	204	261	145	84	10	70	2.60267
1983-10-02	211	277	163	83	8	78	2.78906
1983-10-03	180	224	156	89	15	0	1.43184
1983-10-04	162	174	150	95	15	0	1.21875
1983-10-05	160	174	147	87	40	0	1.49237
1983-10-06	136	159	117	94	28	0	1.11058
1983-10-07	133	172	111	89	10	7	1.27287
1983-10-08	145	191	100	88	13	46	1.73772
1983-10-09	169	222	127	84	25	95	2.53694
1983-10-10	170	213	136	76	30	4	1.92074
1983-10-11	128	163	107	70	25	0	1.74197
1983-10-12	99	109	91	97	23	0	0.874178
1983-10-13	120	145	102	93	15	0	1.04015
1983-10-14	122	144	107	83	30	0	1.34233
1983-10-15	129	160	106	83	13	0	1.21225
1983-10-16	122	136	117	96	13	0	0.974758
1983-10-17	120	128	109	97	23	0	0.895423
1983-10-18	109	121	95	91	20	0	0.995168
1983-10-19	116	138	101	90	3	0	0.993261
1983-10-20	129	169	102	85	10	23	1.30385
1983-10-21	127	152	103	88	15	0	1.07762
1983-10-22	133	163	107	93	13	8	1.06699
1983-10-23	122	142	105	82	30	0	1.29823
1983-10-24	107	128	90	87	33	0	1.09103
1983-10-25	91	118	74	91	20	0	0.894977
1983-10-26	91	145	40	59	10	98	1.73033
1983-10-27	84	146	44	75	23	94	1.73391
1983-10-28	111	170	52	81	13	81	1.58745
1983-10-29	117	183	67	84	18	48	1.41673
1983-10-30	124	189	73	84	15	81	1.62739
1983-10-31	126	195	85	71	15	68	1.76217
1983-11-01	110	180	55	67	23	84	1.96438
1983-11-02	129	174	103	82	15	30	1.30297
1983-11-03	110	167	73	86	8	23	1.05932
1983-11-04	110	175	52	77	23	81	1.65615
1983-11-05	114	175	59	77	18	35	1.36413
1983-11-06	118	182	63	75	33	70	1.81651
1983-11-07	137	160	120	82	40	0	1.36661
1983-11-08	105	133	100	96	28	0	0.725604
1983-11-09	100	112	89	92	20	0	0.796076
1983-11-10	74	115	39	56	33	76	1.9399
1983-11-11	74	127	35	65	30	61	1.65119
1983-11-12	69	126	10	52	20	87	1.66552
1983-11-13	65	124	23	74	18	83	1.27276
1983-11-14	59	128	-2	89	25	78	1.00061
1983-11-15	77	156	15	73	20	86	1.40619
1983-11-16	76	128	15	65	25	82	1.51933
1983-11-17	50	110	4	71	30	94	1.38346
1983-11-18	35	104	-20	73	18	83	1.09804
1983-11-19	53	133	-6	80	18	85	1.09698
1983-11-20	47	81	13	84	30	0	0.802039
1983-11-21	54	79	27	96	10	8	0.599731
1983-11-22	54	93	22	87	15	18	0.735599
1983-11-23	52	109	-8	84	33	69	0.980947
1983-11-24	56	107	22	52	25	41	1.58362
1983-11-25	42	113	-13	69	25	76	1.2364
1983-11-26	37	116	-9	58	28	90	1.55711
1983-11-27	32	108	-16	65	18	80	1.14365
1983-11-28	42	106	-10	71	15	73	0.99751
1983-11-29	55	137	2	64	30	65	1.52788
1983-11-30	39	81	6	35	38	87	2.1456
1983-12-01	20	71	-32	56	20	66	1.13238
1983-12-02	50	111	3	70	30	71	1.25949
1983-12-03	49	114	7	61	25	84	1.39215
1983-12-04	58	111	-2	58	20	71	1.2744
1983-12-05	59	129	9	71	28	79	1.28117
1983-12-06	43	123	-14	56	33	84	1.68052
1983-12-07	40	94	-8	48	33	79	1.70883
1983-12-08	30	91	-22	62	18	76	1.06254
1983-12-09	32	88	-33	74	20	64	0.896529
1983-12-10	41	99	-13	53	25	82	1.40932
1983-12-11	12	55	-15	44	30	43	1.50659
1983-12-12	7	96	-44	63	28	84	1.22629
1983-12-13	20	87	-36	64	23	75	1.08619
1983-12-14	20	56	-17	59	33	12	1.23628
1983-12-15	5	66	-33	79	23	73	0.778647
1983-12-16	13	63	-33	78	23	78	0.799186
1983-12-17	16	59	-13	43	35	84	1.66097
1983-12-18	14	36	-33	47	33	0	1.35396
1983-12-19	11	40	-5	72	10	0	0.639992
1983-12-20	7	23	-17	79	23	0	0.661692
1983-12-21	8	49	-32	56	25	80	1.12435
1983-12-22	-10	32	-51	41	33	77	1.42298
1983-12-23	-32	32	-82	56	23	82	0.957598
1983-12-24	-19	34	-73	44	15	86	0.932829
1983-12-25	-14	57	-72	56	20	83	1.00026
1983-12-26	2	46	-31	38	18	80	1.1819
1983-12-27	-9	41	-63	52	28	78	1.16501
1983-12-28	-28	7	-56	42	15	0	0.89165
1983-12-29	-32	-6	-54	60	8	0	0.569482
1983-12-30	-36	6	-72	76	23	13	0.613421
1983-12-31	-33	25	-71	74	10	69	0.599301
1984-01-01	-30	38	-83	76	23	69	0.714574
1984-01-02	-13	34	-59	40	43	79	1.63686
1984-01-03	-42	-3	-85	32	38	67	1.43155
1984-01-04	-29	22	-69	39	13	73	0.912092
1984-01-05	-36	33	-88	50	13	71	0.837854
1984-01-06	-22	48	-74	48	23	79	1.16985
1984-01-07	-24	60	-77	47	20	78	1.15939
1984-01-08	5	86	-53	37	23	89	1.5536
1984-01-09	-9	63	-57	44	15	58	1.08572
1984-01-10	1	91	-55	44	30	82	1.67709
1984-01-11	-2	73	-53	43	25	74	1.46394
1984-01-12	30	80	-20	25	28	88	1.96524
1984-01-13	-16	78	-69	51	30	87	1.46043
1984-01-14	21	76	-41	43	35	38	1.7273
1984-01-15	0	43	-38	24	40	85	2.09291
1984-01-16	-34	-4	-62	37	23	0	1.13207
1984-01-17	-20	10	-35	51	18	0	0.950834
1984-01-18	-22	9	-40	83	15	0	0.550382
1984-01-19	-18	20	-65	72	18	17	0.721541
1984-01-20	-16	26	-51	81	25	23	0.686375
1984-01-21	-17	15	-45	28	45	86	1.94791
1984-01-22	-46	-8	-83	30	25	53	1.26372
1984-01-23	-38	10	-84	45	18	59	1.02618
1984-01-24	-32	23	-82	46	23	44	1.14905
1984-01-25	-32	33	-80	51	18	82	1.08961
1984-01-26	-30	22	-75	42	25	38	1.25552
1984-01-27	-46	3	-78	64	18	0	0.741631
1984-01-28	-38	2	-80	62	30	0	0.903228
1984-01-29	-47	-21	-68	64	18	0	0.717097
1984-01-30	-39	-3	-63	73	10	16	0.632727
1984-01-31	-32	27	-74	63	18	68	0.977408
1984-02-01	-24	33	-81	35	45	77	1.86474
1984-02-02	-35	10	-69	29	23	66	1.42762
1984-02-03	-41	3	-90	42	23	0	1.08787
1984-02-04	-14	35	-45	52	15	19	1.03318
1984-02-05	4	38	-40	23	28	29	1.83178
1984-02-06	-26	20	-54	15	33	80	2.04279
1984-02-07	-41	35	-96	26	15	88	1.35532
1984-02-08	-22	55	-90	21	25	70	1.84089
1984-02-09	-3	21	-22	40	38	0	1.68723
1984-02-10	-28	17	-80	58	25	9	1.02467
1984-02-11	-17	34	-57	59	18	40	1.0974
1984-02-12	-3	81	-73	58	23	75	1.45504
1984-02-13	5	78	-40	56	13	63	1.29421
1984-02-14	20	88	-47	56	18	86	1.55074
1984-02-15	11	81	-34	63	23	87	1.52536
1984-02-16	6	53	-26	69	30	32	1.22293
1984-02-17	-1	59	-35	23	58	98	2.96173
1984-02-18	-4	65	-65	31	30	60	2.01921
1984-02-19	24	52	-1	41	18	0	1.43802
1984-02-20	31	68	6	39	20	0	1.61987
1984-02-21	25	42	15	51	33	0	1.63618
1984-02-22	16	55	-14	67	15	31	1.17293
1984-02-23	16	71	-32	41	20	94	1.89905
1984-02-24	20	57	-15	40	18	11	1.51206
1984-02-25	36	78	-2	32	45	58	2.73603
1984-02-26	22	78	-22	22	30	86	2.58655
1984-02-27	31	89	-20	31	23	69	2.22421
1984-02-28	24	61	-12	13	48	87	3.22697
1984-03-01	51	147	-15	14	30	89	3.46656
1984-03-02	64	131	-13	18	30	104	3.25584
1984-03-03	49	119	-27	24	25	99	2.79203
1984-03-04	60	163	-35	32	23	103	2.94646
1984-03-05	59	131	11	26	35	100	3.41567
1984-03-06	34	76	-6	38	28	11	2.02477
1984-03-07	40	104	-21	40	18	72	2.13247
1984-03-08	54	116	9	49	25	72	2.34321
1984-03-09	55	85	26	25	48	38	3.25426
1984-03-10	38	99	-20	33	23	45	2.26939
1984-03-11	50	138	-43	57	20	77	2.16228
1984-03-12	76	104	42	38	40	0	2.69086
1984-03-13	24	77	0	82	28	0	1.06946
1984-03-14	30	62	7	86	18	33	1.2155
1984-03-15	50	123	-12	83	18	87	1.84178
1984-03-16	83	133	30	37	33	97	3.31543
1984-03-17	83	159	18	58	8	100	2.41129
1984-03-18	107	160	75	47	28	70	3.13416
1984-03-19	83	136	38	26	38	90	3.84523
1984-03-20	77	163	2	35	30	111	3.59111
1984-03-21	60	110	28	35	48	47	3.32883
1984-03-22	78	162	-7	54	20	100	2.81492
1984-03-23	120	165	91	30	35	48	3.92346
1984-03-24	63	105	21	46	33	0	2.27862
1984-03-25	72	136	3	68	13	110	2.54521
1984-03-26	108	164	47	57	18	57	2.56006
1984-03-27	121	175	72	63	25	77	2.94839
1984-03-28	124	222	47	52	20	108	3.63946
1984-03-29	179	263	77	44	25	108	4.53206
1984-03-30	162	214	127	42	28	0	3.33623
1984-03-31	124	185	68	66	23	66	2.82648
1984-04-01	139	206	51	54	33	106	3.92595
1984-04-02	137	172	118	59	20	23	2.53807
1984-04-03	108	160	70	79	30	0	1.73069
1984-04-04	90	121	67	87	33	15	1.52431
1984-04-05	98	138	61	55	43	96	3.46288
1984-04-06	94	129	70	71	28	36	2.21761
1984-04-07	98	163	43	82	30	54	2.19492
1984-04-08	102	133	86	97	25	24	1.48442
1984-04-09	121	182	53	77	25	105	3.12209
1984-04-10	143	177	97	71	25	11	2.2463
1984-04-11	137	163	113	72	30	3	2.18257
1984-04-12	139	205	75	80	13	87	3.06424
1984-04-13	168	237	102	71	15	110	3.8724
1984-04-14	196	268	120	68	15	113	4.29929
1984-04-15	210	293	121	61	25	121	5.05895
1984-04-16	175	250	125	61	53	55	4.4224
1984-04-17	115	148	80	84	10	0	1.59008
1984-04-18	111	160	80	82	13	53	2.37906
1984-04-19	136	209	68	77	30	82	3.18165
1984-04-20	142	166	119	46	48	0	3.69433
1984-04-21	145	198	73	40	18	111	4.16149
1984-04-22	146	225	70	58	25	104	4.13233
1984-04-23	152	175	123	67	15	7	2.24401
1984-04-24	169	238	112	79	28	100	3.81079
1984-04-25	193	285	106	71	20	114	4.58073
1984-04-26	159	232	133	31	63	0	6.10706
1984-04-27	118	146	90	32	28	0	3.231
1984-04-28	126	174	82	58	20	81	3.44407
1984-04-29	154	225	100	67	20	85	3.7197
1984-04-30	193	265	122	59	23	105	4.74073
1984-05-01	175	217	157	44	48	0	4.54158
1984-05-02	102	162	88	91	18	0	1.53988
1984-05-03	110	141	91	94	18	0	1.49515
1984-05-04	139	193	84	89	20	91	3.16625
1984-05-05	163	227	100	85	23	76	3.26512
1984-05-06	190	273	108	74	20	120	4.66796
1984-05-07	209	291	112	61	13	124	5.0371
1984-05-08	208	291	113	62	15	127	5.14873
1984-05-09	228	308	145	57	25	124	5.80443
1984-05-10	240	310	181	75	28	100	5.03446
1984-05-11	205	244	165	85	33	55	3.30051
1984-05-12	202	238	168	85	18	60	3.37749
1984-05-13	206	259	146	83	13	117	4.63162
1984-05-14	176	210	136	77	23	0	2.31985
1984-05-15	154	187	128	78	25	57	3.09066
1984-05-16	160	211	90	76	20	59	3.18527
1984-05-17	183	243	112	76	13	126	4.62911
1984-05-18	202	271	132	75	23	119	4.85598
1984-05-19	212	267	142	57	35	92	5.2119
1984-05-20	187	237	153	82	33	69	3.58353
1984-05-21	178	193	154	87	28	0	2.06232
1984-05-22	171	212	138	84	25	31	2.6796
1984-05-23	176	223	125	77	25	46	3.17765
1984-05-24	171	207	146	81	25	17	2.54243
1984-05-25	185	250	115	78	13	114	4.47356
1984-05-26	212	270	157	76	15	89	4.33219
1984-05-27	212	276	163	76	20	88	4.40573
1984-05-28	211	302	132	72	23	115	5.15573
1984-05-29	225	298	166	63	43	81	5.43
1984-05-30	208	258	138	73	23	59	3.80639
1984-05-31	222	269	173	75	20	58	3.86839
1984-06-01	228	303	161	68	43	120	5.89256
1984-06-02	239	324	153	60	23	107	5.67141
1984-06-03	269	333	194	58	43	95	6.4916
1984-06-04	265	346	184	61	18	100	5.64818
1984-06-05	216	295	175	78	48	0	3.19088
1984-06-06	175	228	141	86	25	81	3.60074
1984-06-07	201	261	132	76	8	91	4.21585
1984-06-08	218	281	171	73	23	65	4.16914
1984-06-09	242	318	157	58	23	123	6.02823
1984-06-10	241	323	148	56	13	116	5.5345
1984-06-11	264	335	180	54	20	123	6.27398
1984-06-12	257	296	224	57	35	37	4.94493
1984-06-13	222	247	201	79	40	0	2.86162
1984-06-14	194	212	185	96	20	0	1.94633
1984-06-15	213	287	158	81	18	112	4.86683
1984-06-16	233	302	166	67	18	99	5.07587
1984-06-17	233	283	190	67	25	41	4.0332
1984-06-18	234	314	158	58	28	127	6.23175
1984-06-19	257	316	189	50	20	76	5.25188
1984-06-20	235	269	220	67	48	0	3.93411
1984-06-21	211	223	202	90	38	0	2.20288
1984-06-22	202	220	191	92	23	0	2.08977
1984-06-23	201	212	188	94	18	0	2.038
1984-06-24	225	267	196	88	23	6	2.48648
1984-06-25	214	238	193	88	25	0	2.2838
1984-06-26	197	218	175	87	25	0	2.21659
1984-06-27	199	217	181	86	13	0	2.20165
1984-06-28	216	271	163	80	8	93	4.40488
1984-06-29	250	309	183	70	18	130	5.84609
1984-06-30	282	337	215	64	23	126	6.43299
1984-07-01	270	321	218	73	45	79	5.36897
1984-07-02	211	245	194	92	38	22	2.53326
1984-07-03	247	293	184	78	10	119	5.31726
1984-07-04	241	293	205	66	43	25	4.39386
1984-07-05	187	215	171	92	20	0	2.01189
1984-07-06	183	194	170	98	10	0	1.92871
1984-07-07	222	270	183	87	15	70	3.85404
1984-07-08	250	289	205	78	10	88	4.61227
1984-07-09	243	280	203	83	20	50	3.66007
1984-07-10	234	269	206	87	45	17	2.851
1984-07-11	248	276	223	88	23	21	2.90593
1984-07-12	220	255	205	92	28	0	2.1604
1984-07-13	212	224	199	89	30	0	2.20501
1984-07-14	217	250	188	84	33	0	2.47897
1984-07-15	254	319	171	70	18	120	5.60469
1984-07-16	274	336	206	64	28	89	5.63058
1984-07-17	238	298	208	85	35	0	2.65209
1984-07-18	207	216	198	89	28	0	2.15943
1984-07-19	208	227	177	85	5	0	2.13792
1984-07-20	235	283	198	76	8	62	3.82893
1984-07-21	250	308	181	70	20	121	5.55981
1984-07-22	252	296	211	74	20	16	3.19726
1984-07-23	255	286	217	71	23	21	3.4508
1984-07-24	249	295	226	75	33	57	4.33699
1984-07-25	215	248	205	89	20	0	2.18806
1984-07-26	237	291	176	79	18	122	5.1734
1984-07-27	251	321	177	77	15	122	5.42717
1984-07-28	279	351	206	62	28	120	6.43074
1984-07-29	278	327	229	67	35	108	6.06017
1984-07-30	284	331	235	69	23	99	5.5475
1984-07-31	286	346	237	68	30	89	5.6686
1984-08-01	291	340	250	63	48	102	6.74884
1984-08-02	286	331	237	62	35	87	5.88008
1984-08-03	260	300	208	82	25	0	2.61517
1984-08-04	244	304	194	74	28	116	5.33501
1984-08-05	240	266	198	78	10	20	2.7677
1984-08-06	257	326	196	69	10	106	5.02991
1984-08-07	273	338	203	67	15	121	5.6755
1984-08-08	283	332	224	66	30	116	6.05563
1984-08-09	286	327	238	65	20	85	5.10914
1984-08-10	291	355	223	66	18	121	5.99325
1984-08-11	297	363	248	61	20	115	6.18656
1984-08-12	290	331	251	62	25	102	5.79758
1984-08-13	265	327	208	70	30	27	3.8597
1984-08-14	242	309	203	51	28	121	6.13006
1984-08-15	246	309	161	48	25	123	5.86751
1984-08-16	247	301	184	45	40	115	6.56732
1984-08-17	248	308	188	51	30	113	5.93764
1984-08-18	236	282	183	54	28	85	4.99988
1984-08-19	220	250	188	80	15	0	2.20975
1984-08-20	236	293	167	72	10	110	4.56969
1984-08-21	253	319	175	67	15	113	5.00028
1984-08-22	235	303	170	82	15	114	4.63155
1984-08-23	251	307	187	66	23	110	5.09175
1984-08-24	251	328	198	64	15	86	4.55595
1984-08-25	245	308	167	62	23	118	5.21941
1984-08-26	267	324	213	64	38	112	5.85565
1984-08-27	212	279	183	91	28	0	1.94446
1984-08-28	212	255	187	87	13	22	2.3774
1984-08-29	220	258	190	89	15	0	1.93495
1984-08-30	236	303	176	68	18	68	3.90352
1984-08-31	237	294	168	62	23	86	4.43042
1984-09-01	206	270	179	80	23	70	3.46404
1984-09-02	221	286	160	69	15	108	4.29809
1984-09-03	233	307	158	60	18	109	4.68317
1984-09-04	200	255	183	78	28	0	2.3607
1984-09-05	185	193	172	93	25	0	1.6058
1984-09-06	183	214	161	93	10	0	1.62829
1984-09-07	200	221	175	91	5	0	1.6955
1984-09-08	196	205	171	90	23	0	1.70816
1984-09-09	167	178	156	93	33	0	1.48383
1984-09-10	179	232	147	90	10	50	2.46065
1984-09-11	197	258	145	74	15	65	3.08896
1984-09-12	203	273	147	63	13	97	3.75445
1984-09-13	190	261	143	74	15	62	2.99591
1984-09-14	188	265	114	68	16	112	3.79438
1984-09-15	205	271	149	69	18	103	3.83791
1984-09-16	174	230	156	92	33	20	1.82008
1984-09-17	186	238	147	87	10	46	2.35609
1984-09-18	193	238	150	82	23	49	2.58474
1984-09-19	182	232	128	80	20	100	3.20572
1984-09-20	182	212	163	85	48	57	2.56984
1984-09-21	182	200	163	84	40	0	1.86094
1984-09-22	173	186	161	98	20	0	1.28341
1984-09-23	144	162	128	91	15	0	1.34062
1984-09-24	136	150	127	93	13	0	1.27051
1984-09-25	132	146	125	94	30	0	1.18392
1984-09-26	122	136	113	88	40	0	1.34434
1984-09-27	119	131	110	92	28	0	1.17856
1984-09-28	143	199	109	89	8	70	2.20034
1984-09-29	144	168	105	91	10	0	1.27316
1984-09-30	147	167	132	91	10	0	1.28102
1984-10-01	145	184	117	88	20	2	1.38074
1984-10-02	133	157	117	74	40	0	1.93187
1984-10-03	112	143	100	86	28	37	1.61386
1984-10-04	120	182	58	80	10	81	2.10427
1984-10-05	141	212	87	78	10	97	2.45066
1984-10-06	148	220	90	73	13	91	2.51225
1984-10-07	146	198	105	76	13	45	1.93543
1984-10-08	141	216	88	76	13	88	2.36212
1984-10-09	161	230	103	75	13	100	2.60892
1984-10-10	170	222	122	72	40	50	2.66904
1984-10-11	131	177	90	85	45	0	1.44244
1984-10-12	114	171	75	79	15	23	1.48868
1984-10-13	116	186	54	73	18	65	1.97811
1984-10-14	132	192	67	74	20	94	2.27442
1984-10-15	130	169	89	84	20	0	1.2581
1984-10-16	136	169	110	68	30	0	1.89706
1984-10-17	125	198	45	70	25	79	2.24492
1984-10-18	145	225	85	67	28	92	2.71806
1984-10-19	157	205	109	30	38	98	4.2028
1984-10-20	122	197	45	57	20	98	2.4574
1984-10-21	124	210	45	69	18	89	2.17669
1984-10-22	134	238	65	64	20	96	2.55339
1984-10-23	139	226	67	61	18	96	2.45979
1984-10-24	146	232	70	59	18	98	2.52987
1984-10-25	154	214	100	62	23	72	2.42128
1984-10-26	151	207	117	53	33	78	3.06331
1984-10-27	119	178	67	63	23	64	2.0546
1984-10-28	112	167	59	55	30	87	2.45165
1984-10-29	89	123	70	83	8	0	0.918285
1984-10-30	70	96	16	90	25	36	0.962222
1984-10-31	88	114	70	95	33	0	0.73988
1984-11-01	87	136	50	82	15	13	1.04696
1984-11-02	91	174	45	73	13	97	1.6334
1984-11-03	93	180	34	75	20	90	1.68303
1984-11-04	116	190	57	70	18	89	1.81898
1984-11-05	134	217	75	66	15	81	1.90136
1984-11-06	126	166	100	48	20	0	1.94308
1984-11-07	93	160	34	59	13	81	1.5815
1984-11-08	107	168	56	57	25	65	2.01502
1984-11-09	95	124	82	76	15	0	1.05169
1984-11-10	88	101	74	94	18	0	0.719376
1984-11-11	85	121	47	76	18	5	1.05115
1984-11-12	71	100	37	86	20	0	0.812422
1984-11-13	80	93	70	91	18	0	0.737819
1984-11-14	82	117	68	90	15	31	0.878997
1984-11-15	61	111	22	93	20	33	0.763817
1984-11-16	85	127	50	84	23	5	0.93118
1984-11-17	94	124	53	87	10	0	0.774063
1984-11-18	97	138	67	54	43	82	2.37843
1984-11-19	41	75	-2	65	48	83	1.53576
1984-11-20	30	43	20	79	18	0	0.753887
1984-11-21	37	52	17	90	18	0	0.605886
1984-11-22	47	59	37	89	18	0	0.645685
1984-11-23	57	102	33	89	23	37	0.793019
1984-11-24	54	80	28	82	20	0	0.785149
1984-11-25	42	53	35	90	15	0	0.602657
1984-11-26	50	85	32	76	30	0	1.01166
1984-11-27	11	64	-15	63	25	84	1.16393
1984-11-28	0	66	-43	72	10	78	0.770217
1984-11-29	22	95	-33	82	20	76	0.840965
1984-11-30	57	126	-2	64	18	76	1.21658
1984-12-01	39	111	-7	50	33	86	1.80365
1984-12-02	32	101	-20	66	18	83	1.0756
1984-12-03	34	68	-3	80	15	14	0.709788
1984-12-04	17	77	-7	25	28	32	2.00066
1984-12-05	-19	45	-59	53	23	88	1.10202
1984-12-06	-4	43	-58	57	13	43	0.81801
1984-12-07	22	32	8	73	8	0	0.624232
1984-12-08	14	26	-1	90	5	0	0.488435
1984-12-09	14	32	-5	94	3	0	0.473123
1984-12-10	25	37	15	90	18	0	0.536608
1984-12-11	15	63	-10	95	20	49	0.520856
1984-12-12	13	32	-7	83	33	0	0.6741
1984-12-13	10	21	0	96	8	0	0.443354
1984-12-14	9	22	-6	89	55	0	0.563489
1984-12-15	-17	0	-34	89	43	0	0.483203
1984-12-16	-26	-13	-38	89	18	0	0.433505
1984-12-17	-38	-7	-61	58	21	16	0.798181
1984-12-18	-78	-55	-104	57	25	19	0.678132
1984-12-19	-42	-2	-83	70	15	65	0.613883
1984-12-20	-42	-19	-67	62	30	0	0.807141
1984-12-21	-48	-16	-67	35	38	35	1.35917
1984-12-22	-59	-34	-79	43	33	45	1.05752
1984-12-23	-74	-40	-89	41	30	42	0.999051
1984-12-24	-70	-26	-103	34	23	66	0.981269
1984-12-25	-59	-11	-93	52	15	37	0.710663
1984-12-26	-50	-7	-73	46	25	22	0.995189
1984-12-27	-48	-10	-84	47	23	0	0.910949
1984-12-28	-36	5	-69	36	23	70	1.13737
1984-12-29	-62	15	-111	57	5	81	0.527957
1984-12-30	-49	16	-109	55	8	77	0.621019
1984-12-31	-50	25	-94	58	10	79	0.671312
1985-01-01	-39	-17	-68	68	13	0	0.569044
1985-01-02	-14	22	-52	71	8	0	0.558328
1985-01-03	-6	17	-24	74	8	0	0.561694
1985-01-04	-25	-6	-37	78	13	0	0.538291
1985-01-05	-36	-3	-49	85	5	14	0.445589
1985-01-06	-23	8	-73	87	10	0	0.454716
1985-01-07	-21	30	-54	74	13	75	0.695002
1985-01-08	-44	-7	-69	80	33	30	0.611641
1985-01-09	-26	40	-88	59	40	87	1.20395
1985-01-10	-21	63	-96	44	38	86	1.59842
1985-01-11	-7	34	-38	43	13	0	0.948227
1985-01-12	-34	2	-75	42	30	60	1.21797
1985-01-13	-33	24	-81	41	20	81	1.12201
1985-01-14	-41	34	-96	53	10	76	0.787786
1985-01-15	-21	70	-92	49	20	95	1.21631
1985-01-16	-20	58	-86	47	20	79	1.19198
1985-01-17	-21	62	-74	56	13	75	0.952588
1985-01-18	-16	61	-71	66	13	67	0.864692
1985-01-19	11	83	-63	43	25	83	1.55222
1985-01-20	-8	73	-60	51	23	68	1.3238
1985-01-21	-2	44	-55	57	20	0	0.988916
1985-01-22	23	71	-7	67	23	28	1.09482
1985-01-23	-9	25	-37	85	13	0	0.569575
1985-01-24	-21	12	-46	89	13	36	0.591236
1985-01-25	-18	5	-30	87	20	11	0.574947
1985-01-26	-2	55	-27	85	25	13	0.700145
1985-01-27	2	53	-32	48	20	63	1.31692
1985-01-28	-16	56	-56	62	28	63	1.21141
1985-01-29	6	67	-40	43	30	92	1.74466
1985-01-30	-23	53	-77	59	15	88	1.07828
1985-01-31	7	83	-63	53	33	51	1.58301
1985-02-01	31	113	-44	39	28	93	2.07474
1985-02-02	21	131	-45	42	18	91	1.79338
1985-02-03	26	118	-37	48	15	94	1.57064
1985-02-04	34	109	-24	50	18	81	1.60736
1985-02-05	41	119	-30	62	18	86	1.50613
1985-02-06	41	111	-12	55	18	38	1.45841
1985-02-07	45	98	-10	57	20	11	1.35459
1985-02-08	27	61	12	91	18	0	0.683669
1985-02-09	46	108	3	73	25	80	1.46811
1985-02-10	49	116	-7	54	33	77	2.03976
1985-02-11	63	128	27	72	35	88	1.79212
1985-02-12	47	136	-7	53	33	93	2.27626
1985-02-13	32	120	-26	60	23	87	1.7518
1985-02-14	27	70	-3	71	18	3	1.03155
1985-02-15	44	84	-1	37	60	53	2.81726
1985-02-16	9	56	-11	29	80	28	3.07932
1985-02-17	-50	-7	-61	83	35	0	0.64641
1985-02-18	-62	-40	-93	70	50	24	0.855587
1985-02-19	-46	10	-83	80	23	51	0.850185
1985-02-20	-8	55	-44	65	18	81	1.34326
1985-02-21	-11	38	-37	42	38	78	1.95877
1985-02-22	-22	32	-64	44	20	85	1.53639
1985-02-23	-16	18	-47	37	35	3	1.65784
1985-02-24	-16	25	-30	60	13	23	1.06093
1985-02-25	-20	28	-54	67	15	0	0.899039
1985-02-26	2	48	-36	65	28	4	1.20033
1985-02-27	14	73	-25	65	23	67	1.54859
1985-02-28	16	56	-17	71	28	0	1.14648
1985-03-01	14	37	-5	81	13	0	0.872961
1985-03-02	22	65	-16	81	13	0	0.915604
1985-03-03	25	79	-17	78	13	0	0.977152
1985-03-04	48	104	-3	62	20	9	1.47867
1985-03-05	47	135	-15	57	30	91	2.37761
1985-03-06	22	69	-14	68	25	0	1.25428
1985-03-07	21	58	-14	72	23	0	1.1389
1985-03-08	23	38	0	45	45	0	1.97846
1985-03-09	5	68	-40	60	45	56	1.85163
1985-03-10	0	29	-12	87	18	0	0.826215
1985-03-11	24	73	-7	78	10	40	1.29735
1985-03-12	22	81	-23	78	23	0	1.10026
1985-03-13	49	104	10	37	45	78	3.12744
1985-03-14	25	67	-9	43	30	0	1.90514
1985-03-15	28	76	-14	66	15	7	1.28254
1985-03-16	43	123	-25	65	13	76	1.93423
1985-03-17	74	146	2	53	15	57	2.18679
1985-03-18	86	135	42	54	18	39	2.17106
1985-03-19	78	136	32	58	25	51	2.34185
1985-03-20	89	139	53	37	35	80	3.48128
1985-03-21	84	135	24	42	43	52	3.19432
1985-03-22	88	157	20	58	33	72	2.80367
1985-03-23	98	163	41	63	23	36	2.27747
1985-03-24	99	123	64	54	45	0	2.55241
1985-03-25	77	138	5	55	33	69	2.72091
1985-03-26	68	103	51	79	33	0	1.4516
1985-03-27	84	123	54	83	18	0	1.35547
1985-03-28	84	128	37	32	50	0	3.45551
1985-03-29	53	127	-19	58	30	34	2.20115
1985-03-30	81	159	3	41	25	101	3.34683
1985-03-31	109	185	24	33	45	99	4.56275
1985-04-01	133	198	18	40	23	97	3.71523
1985-04-02	137	178	92	51	20	0	2.40837
1985-04-03	128	168	62	28	18	105	3.69491
1985-04-04	103	151	59	61	18	14	2.09649
1985-04-05	99	152	48	78	18	0	1.59461
1985-04-06	124	206	61	78	35	85	2.96932
1985-04-07	144	245	42	54	28	107	4.23504
1985-04-08	182	271	94	43	35	92	5.17804
1985-04-09	146	208	127	77	38	0	2.26809
1985-04-10	137	183	102	79	40	35	2.44635
1985-04-11	130	179	79	46	73	91	4.89657
1985-04-12	67	142	40	74	45	0	1.91302
1985-04-13	77	128	41	86	13	22	1.65077
1985-04-14	108	172	15	85	15	61	2.35848
1985-04-15	146	211	71	82	35	72	2.90321
1985-04-16	146	214	89	51	40	75	4.3044
1985-04-17	146	213	72	74	28	92	3.44533
1985-04-18	178	261	70	72	23	90	3.82601
1985-04-19	168	234	130	51	43	114	5.31289
1985-04-20	177	224	84	50	30	94	4.42056
1985-04-21	161	227	68	65	33	92	3.95461
1985-04-22	174	234	112	56	30	47	3.79235
1985-04-23	175	253	105	55	33	111	4.9578
1985-04-24	155	198	136	74	33	0	2.40852
1985-04-25	142	178	101	54	55	0	3.49705
1985-04-26	145	187	86	44	35	100	4.53577
1985-04-27	135	211	70	66	35	100	3.91972
1985-04-28	186	257	106	57	20	35	3.42425
1985-04-29	197	293	100	68	25	107	4.73187
1985-04-30	230	314	137	65	28	91	4.97654
1985-05-01	233	309	158	58	40	113	6.0512
1985-05-02	235	285	178	72	25	23	3.30735
1985-05-03	209	238	184	82	53	0	2.60726
1985-05-04	180	199	166	91	28	0	1.88246
1985-05-05	141	176	122	92	33	0	1.65153
1985-05-06	154	194	105	83	18	0	1.95426
1985-05-07	160	226	74	81	18	9	2.20381
1985-05-08	176	243	96	76	25	55	3.30744
1985-05-09	194	271	124	74	30	102	4.5064
1985-05-10	225	289	154	72	50	110	5.28977
1985-05-11	209	263	186	88	25	0	2.22326
1985-05-12	215	262	192	92	30	0	2.0921
1985-05-13	192	211	172	78	65	29	3.24294
1985-05-14	136	175	124	87	30	0	1.85758
1985-05-15	158	208	115	69	20	108	4.14574
1985-05-16	157	185	136	87	28	0	1.95218
1985-05-17	139	157	127	95	30	0	1.58274
1985-05-18	165	209	131	88	15	0	1.96259
1985-05-19	187	242	137	62	25	61	4.01297
1985-05-20	183	256	91	67	20	97	4.34974
1985-05-21	195	262	128	72	23	53	3.64802
1985-05-22	194	250	154	76	28	0	2.65163
1985-05-23	207	280	144	68	25	116	5.15501
1985-05-24	227	301	146	68	23	108	5.20463
1985-05-25	218	263	188	79	38	0	2.83063
1985-05-26	175	195	158	89	45	0	2.01095
1985-05-27	173	207	120	83	28	0	2.18109
1985-05-28	190	250	128	85	15	0	2.18494
1985-05-29	203	228	175	81	18	0	2.35236
1985-05-30	199	256	148	77	28	23	3.06715
1985-05-31	216	278	152	80	23	103	4.643
1985-06-01	229	289	152	66	28	69	4.58061
1985-06-02	239	301	170	64	33	80	5.16736
1985-06-03	207	242	187	66	33	0	3.28304
1985-06-04	207	247	173	64	58	0	3.99036
1985-06-05	181	210	166	89	23	0	2.07444
1985-06-06	202	287	131	74	25	72	4.18244
1985-06-07	232	342	125	57	23	100	5.70181
1985-06-08	253	362	175	59	25	74	5.56233
1985-06-09	221	267	192	66	25	14	3.45116
1985-06-10	208	237	173	81	25	0	2.47859
1985-06-11	185	201	166	95	13	0	1.97186
1985-06-12	194	233	167	86	23	0	2.25143
1985-06-13	222	297	135	66	13	101	4.86197
1985-06-14	217	295	162	65	25	43	4.11442
1985-06-15	221	278	168	78	20	96	4.62964
1985-06-16	254	305	170	55	28	77	5.33666
1985-06-17	266	329	194	54	35	118	6.8142
1985-06-18	266	333	193	50	28	107	6.46882
1985-06-19	272	324	219	50	38	0	4.92637
1985-06-20	241	285	210	76	28	26	3.53833
1985-06-21	250	323	188	74	25	58	4.39447
1985-06-22	265	319	208	62	25	56	4.82126
1985-06-23	281	334	211	49	38	107	7.07413
[truncated: 12,601 more rows]
