# Supplementary material for: Daily reference evapotranspiration prediction for irrigation scheduling decisions based on the hybrid PSO-LSTM model
Source: PLoS One. 2023 Apr 18;18(4):e0281478. doi: 10.1371/journal.pone.0281478 (PMC10112815; doi:10.1371/journal.pone.0281478)
Supplement: S2 File — (XLSX) [file pone.0281478.s002.xlsx]

## Sheet: The first model
						[-35.79404362 -61.56638747]					[ 40.83590732 -16.5072848 ]					[ 64.68352531 -23.65036297]					[ 78.53192437 -29.14649213]						[ 85.45612391 -29.96996664]						[ 86.9936336 -30.38170389]						[ 43.4968168 -15.19085195]						[ 52.54184955 -28.76591676]
						[ 12.35841313 -16.32554133]					[52.83590732 1.4927152 ]					[73.68352531 -1.65036297]					[87.53192437 -7.14649213]						[94.45612391 -7.96996664]						[95.9936336 -8.38170389]						[52.4968168 6.80914805]						[61.54184955 -6.76591676]
						[12. 18.]					[ 9. 22.]					[ 9. 22.]					[ 9. 22.]						[ 9. 22.]						[ 9. 22.]						[ 9. 22.]						[ 9. 22.]
						[ 1.47595908 -0.13532902]					[1.33140406 0.42432595]					[-0.66161891 -0.14769924]					[ 0.09224453 -0.60408237]						[0.46917624 0.91810098]						[0.48727157 0.09918827]						[-3.4222031 1.05269621]						[ 2.08900129 -1.9246301 ]
						[14.60056734 20.33455257]					[16.33140406 20.42432595]					[15.33838109 19.85230076]					[15.09224453 19.39591763]						[15.46917624 19.91810098]						[15.48727157 20.09918827]						[11.5777969 21.05269621]						[14.08900129 19.0753699 ]
						[15. 20.]					[16. 20.]					[15. 20.]					[15. 19.]						[15. 20.]						[15. 20.]						[12. 21.]						[14. 19.]
						[ 10.05242989 -34.70720968]					[ -0.17125603 -66.90184015]					[ -4.08214217 -51.43523378]					[ 5.93322803 -45.70018767]						[ -4.01792116 -40.83440754]						[ -1.01919664 -38.40151748]						[-42.98660813 -21.19901582]						[ 10.38516319 -64.49626143]
						[33.54998426 0.04192502]					[ 33.82874397 -24.90184015]					[ 29.91785783 -28.43523378]					[ 35.93322803 -22.70018767]						[ 31.98207884 -17.83440754]						[ 30.98080336 -15.40151748]						[-11.98660813 1.80098418]						[ 24.38516319 -29.49626143]
						[34. 42.]					[34. 23.]					[30. 23.]					[36. 23.]						[32. 23.]						[31. 23.]						[14. 35.]						[24. 23.]
						[-15.56579752 -10.85475057]					[-7.2981991 -4.94267562]					[ 2.74848072 -28.14981341]					[ 2.0407024 -14.0749067]						[ -0.03720263 -31.113088 ]						[ -1.1367426 -12.90993275]						[-14.70785353 -59.84668172]						[ 4.89594666 -52.45672202]
						[26.12974489 10.85439741]					[18.7018009 6.05732438]					[21.74848072 12.85018659]					[24.0407024 -1.0749067]						[23.96279737 9.886912 ]						[22.8632574 -2.90993275]						[ 8.29214647 -18.84668172]						[ 12.89594666 -13.45672202]
						[26. 11.]					[19. 41.]					[22. 13.]					[24. 41.]						[24. 10.]						[23. 41.]						[ 8. 39.]						[13. 41.]
						[ 13.98793952 -37.75465509]					[ 12.93376209 -16.89739677]					[ -0.56172289 -14.69634632]					[ -6.3043543 -61.76738765]						[ 2.89049594 -37.13134177]						[ 0.12048048 -71.99491999]						[-28.91093155 -35.99745999]						[ 32.28068627 -53.53934251]
						[28.05954511 17.34855993]					[40.93376209 0.10260323]					[40.43827711 7.30365368]					[ 33.6956457 -15.76738765]						[ 36.89049594 -15.13134177]						[ 37.12048048 -25.99491999]						[ 8.08906845 -13.99745999]						[ 40.28068627 -18.53934251]
						[28. 17.]					[41. 22.]					[40. 46.]					[34. 22.]						[37. 46.]						[37. 22.]						[ 8. 35.]						[40. 22.]
						[ 9.00235116 -17.69502088]					[2.0790259 4.17969907]					[ 19.90079399 -45.84247622]					[ 5.92355934 -24.53197317]						[-17.61645846 -67.11013916]						[ -3.97602404 -34.36043711]						[ -7.36024398 -30.73658343]						[ 4.37355332 -14.56292419]
						[15.5751666 41.88509897]					[18.0790259 46.17969907]					[37.90079399 0.15752378]					[43.92355934 -9.53197317]						[ 26.38354154 -26.11013916]						[ 22.02397596 -19.36043711]						[14.63975602 10.26341657]						[19.37355332 -4.56292419]
						[16. 42.]					[18. 46.]					[38. 15.]					[44. 41.]						[26. 15.]						[22. 41.]						[15. 10.]						[19. 41.]
						[-0.30754026 -5.15371526]					[ 4.40037567 -31.41978102]					[ -6.23475382 -91.9550179 ]					[ -2.02071462 -55.11065076]						[ 11.97873014 -36.61776859]						[ 1.96255943 -27.4020435 ]						[-16.09183779 -16.36869636]						[-8.04591889 -8.18434818]
						[31.08068987 37.88844332]					[35.40037567 6.58021898]					[ 28.76524618 -37.9550179 ]					[26.97928538 -1.11065076]						[38.97873014 -9.61776859]						[40.96255943 26.5979565 ]						[24.90816221 10.63130364]						[16.95408111 2.81565182]
						[31. 38.]					[35. 54.]					[29. 54.]					[27. 27.]						[39. 54.]						[41. 27.]						[25. 11.]						[17. 27.]
						[-0.04582468 -0.92139658]					[ -0.83824007 -19.21323599]					[ -2.04977549 -16.94456753]					[ 2.0044696 -39.83776294]						[ 0.18690707 -42.09432013]						[ -1.53720192 -43.22259873]						[-40.63290332 -52.22944756]						[-18.54241929 -87.95719554]
						[34.82790333 41.5646717 ]					[34.16175993 22.78676401]					[31.95022451 6.05543247]					[34.0044696 -5.83776294]						[34.18690707 -8.09432013]						[32.46279808 -9.22259873]						[ -8.63290332 -18.22944756]						[ 6.45758071 -31.95719554]
						[35. 42.]					[34. 23.]					[32. 34.]					[34. 34.]						[34. 34.]						[32. 34.]						[25. 56.]						[ 6. 34.]
						[0.45068748 0.07106899]					[2.34738663 4.97895712]					[-2.46315428 -9.75672158]					[ 2.74619602 -8.85613395]						[-2.9829136 -7.07991574]						[ 1.16039197 -6.19180664]						[-11.01496093 4.46942875]						[ 5.03478506 22.37573912]
						[29.94597818 13.28974385]					[32.34738663 17.97895712]					[29.53684572 8.24327842]					[32.74619602 7.14386605]						[30.0170864 8.92008426]						[31.16039197 9.80819336]						[19.98503907 14.46942875]						[25.03478506 36.37573912]
						[30. 13.]					[32. 18.]					[30. 16.]					[33. 16.]						[30. 16.]						[31. 10.]						[20. 14.]						[25. 36.]
						[ 4.30572486 -33.49083553]					[ 4.73642949 -19.32898483]					[-7.80016395 10.16755553]					[2.93277394 3.69582679]						[ 1.97109641 -7.85138884]						[ 2.22534446 -12.91914763]						[ -9.84840362 -27.80575009]						[-13.5289861 -54.58747049]
						[29.25039954 23.81138071]					[33.73642949 4.67101517]					[26.19983605 24.16755553]					[28.93277394 27.69582679]						[30.97109641 20.14861116]						[33.22534446 7.08085237]						[23.15159638 6.19424991]						[ 9.4710139 -5.58747049]
						[29. 24.]					[34. 14.]					[26. 24.]					[29. 28.]						[31. 20.]						[33. 34.]						[23. 49.]						[ 9. 34.]
						[-3.18186777 -5.38942268]					[-1.59093389 -2.69471134]					[1.6852049 0.86483156]					[ 0.08819218 -0.10455344]						[-0.71031418 0.16516432]						[0.13076857 0.3000232 ]						[-3.44653931 4.54542977]						[-6.56925945 2.32375846]
						[33.53626376 18.89323883]					[32.40906611 16.30528866]					[33.6852049 16.86483156]					[34.08819218 16.89544656]						[33.28968582 17.16516432]						[33.13076857 17.3000232 ]						[29.55346069 21.54542977]						[23.43074055 24.32375846]
						[34. 19.]					[32. 16.]					[34. 17.]					[34. 17.]						[33. 17.]						[33. 17.]						[30. 22.]						[23. 24.]
						[-1.5913836 -4.37581826]					[-1.95677707 -5.43894788]					[ -3.75003324 -13.03297158]					[ -3.90564814 -15.31588906]						[ 4.01079848 14.19798214]						[-0.70210946 0.9750285 ]						[-12.42474432 -1.38783931]						[6.90828726 1.98152104]
						[42.43436512 43.83894671]					[40.04322293 38.56105212]					[36.24996676 25.96702842]					[32.09435186 10.68411094]						[36.01079848 25.19798214]						[35.29789054 25.9750285 ]						[22.57525568 24.61216069]						[29.90828726 26.98152104]
						[42. 44.]					[40. 39.]					[36. 26.]					[32. 11.]						[36. 25.]						[35. 26.]						[23. 25.]						[30. 27.]
						[ -3.58660554 -33.22017413]					[ -1.62119295 -17.98696563]					[ 4.94008902 -83.14467327]					[ -2.67291999 -116.71868816]						[ 0.65386215 -132.51053454]						[ -1.05567007 -140.40645772]						[ -40.27708202 -127.24692867]						[-37.0562792 -59.64282005]
						[31.23227609 24.27981247]					[29.37880705 6.01303437]					[ 33.94008902 -32.14467327]					[ 31.32708001 -65.71868816]						[ 31.65386215 -81.51053454]						[ 30.94432993 -89.40645772]						[ -9.27708202 -76.24692867]						[ -3.0562792 -36.64282005]
						[31. 24.]					[29. 51.]					[34. 51.]					[31. 51.]						[32. 51.]						[31. 51.]						[34. 23.]						[42. 43.]
						[ 3.34758273 -2.95253377]					[ 2.92128931 -1.06043424]					[ 1.46064465 -0.53021712]					[-0.30329995 0.76851372]						[-1.18527225 0.38425686]						[-0.59263613 0.19212843]						[-5.38731605 2.37027188]						[-2.34481631 10.37344009]
						[29.02503152 14.55545965]					[31.92128931 13.93956576]					[33.46064465 13.46978288]					[32.69670005 13.76851372]						[31.81472775 14.38425686]						[31.40736387 14.19212843]						[25.61268395 16.37027188]						[23.65518369 26.37344009]
						[29. 15.]					[32. 14.]					[33. 13.]					[33. 14.]						[32. 14.]						[31. 14.]						[26. 16.]						[24. 26.]
						[ 4.26515619 -41.92130681]					[ 4.55944418 -17.32035427]					[ -8.23107104 -96.39694916]					[ 8.01541897 -134.72181356]						[ -7.71651669 -153.88424576]						[ 5.84583005 -163.46546186]						[ -42.87379479 -127.35015085]						[-23.93665423 -78.80655855]
						[30.24490639 13.2397247 ]					[34.55944418 -4.32035427]					[ 26.76892896 -52.39694916]					[ 35.01541897 -90.72181356]						[ 27.28348331 -109.88424576]						[ 32.84583005 -119.46546186]						[ -9.87379479 -83.35015085]						[ 8.06334577 -24.80655855]
						[30. 13.]					[35. 44.]					[27. 44.]					[35. 44.]						[27. 44.]						[33. 44.]						[32. 54.]						[ 8. 12.]
						[ -9.4152397 -16.46507166]					[ 18.87298144 -85.46478856]					[-20.52486837 -51.16073478]					[ 20.03437382 -33.03137424]						[ -1.71081701 -24.3343564 ]						[ -7.82187304 -19.98584748]						[-51.21315276 -9.99292374]						[-37.65777893 10.59249467]
						[25.94820434 5.72924253]					[ 44.87298144 -38.46478856]					[ 24.47513163 -29.16073478]					[ 44.03437382 -11.03137424]						[42.28918299 -2.3343564 ]						[34.17812696 2.01415252]						[-17.21315276 12.00707626]						[ 0.34222107 22.59249467]
						[26. 47.]					[45. 22.]					[24. 22.]					[44. 22.]						[42. 22.]						[34. 22.]						[38. 12.]						[38. 23.]
						[ 14.78759585 -21.9147699 ]					[ 1.17309005 -62.93787204]					[ -5.93057843 -78.526095 ]					[ 2.6198314 -84.59958139]						[ 3.0305408 -85.3154181]						[ -4.53585163 -85.67333646]						[-23.81752743 -62.7051244 ]						[ 2.11602887 -44.20862207]
						[32.60592843 9.25532294]					[ 34.17309005 -18.93787204]					[ 28.06942157 -39.526095 ]					[ 30.6198314 -45.59958139]						[ 34.0305408 -46.3154181]						[ 29.46414837 -46.67333646]						[ 5.18247257 -23.7051244 ]						[ 7.11602887 -6.20862207]
						[33. 44.]					[34. 39.]					[28. 39.]					[31. 39.]						[34. 39.]						[29. 39.]						[ 5. 38.]						[ 7. 38.]
						[-11.42372113 -5.18619972]					[-2.18802182 0.93073888]					[10.63135178 -4.51635222]					[-18.37678661 10.62103305]						[ 23.31366605 -17.22809951]						[-31.65847967 -53.69128182]						[ -7.68590398 -39.12429222]						[ 20.28513119 -39.83612948]
						[30.45777301 13.57634976]					[27.81197818 14.93073888]					[38.63135178 10.48364778]					[20.62321339 20.62103305]						[44.31366605 3.77190049]						[ 12.34152033 -25.69128182]						[ 4.31409602 -11.12429222]						[24.28513119 -2.83612948]
						[30. 14.]					[28. 15.]					[39. 10.]					[21. 21.]						[44. 28.]						[12. 28.]						[ 4. 37.]						[24. 37.]
						[ 39.66161224 -86.21685635]					[ 7.703117 -65.22362597]					[ 7.41852589 -36.17878037]					[ -1.71666923 -45.35226292]						[ -8.14161437 -83.18611415]						[ 9.53358806 -102.10303976]						[-36.86622179 -79.1094567 ]						[ 2.52177586 -72.55950662]
						[ 48.80451324 -27.47457991]					[ 56.703117 -18.22362597]					[ 35.41852589 -18.17878037]					[33.28333077 -8.35226292]						[ 24.85838563 -46.18611415]						[ 34.53358806 -65.10303976]						[ -1.86622179 -42.1094567 ]						[ 9.52177586 -28.55950662]
						[49. 47.]					[28. 18.]					[35. 37.]					[33. 37.]						[25. 37.]						[35. 37.]						[ 7. 44.]						[10. 16.]
						[-9.90024823 2.8838269 ]					[1.68357179 2.78999764]					[ 5.93906111 -6.43061795]					[-3.14483184 1.37046282]						[-3.81974272 3.47246114]						[ 1.50837949 -0.87216589]						[-24.64268678 6.65715615]						[25.86286887 -3.54214223]
						[28.65701403 13.54470822]					[30.68357179 16.78999764]					[36.93906111 10.56938205]					[33.85516816 12.37046282]						[30.18025728 15.47246114]						[31.50837949 14.12783411]						[ 7.35731322 20.65715615]						[32.86286887 17.45785777]
						[29. 14.]					[31. 17.]					[37. 11.]					[34. 12.]						[30. 15.]						[32. 14.]						[ 7. 21.]						[33. 17.]
1	[48.15245676 45.24084614]					[12. 18.]					[ 9. 22.]					[ 9. 22.]					[ 9. 22.]						[ 9. 22.]						[ 9. 22.]						[ 9. 22.]						[ 9. 22.]
2	1299.67					353.529					321.654					365.066					437.511						499.392						590.509						693.526						772.994
3	Mse_train 0.6620755182986683					Mse_train 0.6466261277320668					Mse_train 0.6749319088376784					Mse_train 0.6646909742975026					Mse_train 0.6359020951497418						Mse_train 0.6472097713199916						Mse_train 0.6687456310391519						Mse_train 0.6635599633008229						Mse_train 0.6700357546027694
4	Rmse_train 0.8136802309867607					Rmse_train 0.8041306658324049					Rmse_train 0.8215423962509046					Rmse_train 0.8152858236824081					Rmse_train 0.7974346964797443						Rmse_train 0.804493487431683						Rmse_train 0.8177686904248364						Rmse_train 0.8145918998497487						Rmse_train 0.8185571174956391
5	Mae_train 0.5589857828360361					Mae_train 0.5576196480118921					Mae_train 0.5613329753801575					Mae_train 0.5651751324222027					Mae_train 0.5522581891343487						Mae_train 0.5555871683017919						Mae_train 0.5675245985679013						Mae_train 0.5596122755651459						Mae_train 0.5650460326070229
6	Mse_test 0.7531416078351728					Mse_test 0.7851317821219878					Mse_test 0.7489281982832293					Mse_test 0.7477526891440025					Mse_test 0.7499570633532373						Mse_test 0.74522827682334						Mse_test 0.734928976237593						Mse_test 0.7449038106208634						Mse_test 0.7529742718698882
7	Rmse_test 0.8678373164569341					Rmse_test 0.8860766231664098					Rmse_test 0.8654063775378763					Rmse_test 0.8647269448467548					Rmse_test 0.8660006139450696						Rmse_test 0.8632660521666191						Rmse_test 0.8572799870739973						Rmse_test 0.8630781022716678						Rmse_test 0.8677409013466452
8	Mae_test 0.6034013657167989					Mae_test 0.6111172451474662					Mae_test 0.5978468253932567					Mae_test 0.6028544495633166					Mae_test 0.6027940467137662						Mae_test 0.6019433251389896						Mae_test 0.5963714299921826						Mae_test 0.5991212486040719						Mae_test 0.6028363103825856
1	[13.12460826 20.46988159]					[15. 20.]					[16. 20.]					[15. 20.]					[15. 19.]						[15. 20.]						[15. 20.]						[12. 21.]						[14. 19.]
2	343.533					425.883					497.272					541.655					599.339						701.053						802.401						830.339						959.448
3	Mse_train 0.6611404523647596					Mse_train 0.6444375090876711					Mse_train 0.6893624391552341					Mse_train 0.6392341898924092					Mse_train 0.6595927047081319						Mse_train 0.6601385180692586						Mse_train 0.6485779897628319						Mse_train 0.6591020544381847						Mse_train 0.6581515752650445
4	Rmse_train 0.8131054374217157					Rmse_train 0.8027686522826306					Rmse_train 0.8302785310696851					Rmse_train 0.7995212254170675					Rmse_train 0.8121531288544863						Rmse_train 0.8124890879693454						Rmse_train 0.8053433986585051						Rmse_train 0.8118510050730889						Rmse_train 0.8112654160415348
5	Mae_train 0.5607124982085595					Mae_train 0.5606782845237369					Mae_train 0.5690619925175461					Mae_train 0.5518740774308368					Mae_train 0.5596295358918124						Mae_train 0.5618003595559581						Mae_train 0.5559550767675883						Mae_train 0.5632434786147147						Mae_train 0.56339266926424
6	Mse_test 0.7547819254462022					Mse_test 0.7505267245638849					Mse_test 0.786159397956003					Mse_test 0.7991156021130513					Mse_test 0.7610592564506972						Mse_test 0.7554535522760635						Mse_test 0.7640401467216719						Mse_test 0.7397599435578147						Mse_test 0.7476338804038388
7	Rmse_test 0.8687818629818432					Rmse_test 0.8663294549788116					Rmse_test 0.8866563020449373					Rmse_test 0.8939326608380809					Rmse_test 0.8723871024096455						Rmse_test 0.8691683106717959						Rmse_test 0.874093900402967						Rmse_test 0.8600929854136788						Rmse_test 0.8646582448596896
8	Mae_test 0.6018198055934134					Mae_test 0.6060851054937569					Mae_test 0.610260511338109					Mae_test 0.6149678083272793					Mae_test 0.6097901123289622						Mae_test 0.6029867460760218						Mae_test 0.6064568383066394						Mae_test 0.6018394229117107						Mae_test 0.6029598839412889
1	[23.49755438 34.74913469]					[34. 42.]					[34. 23.]					[30. 23.]					[36. 23.]						[32. 23.]						[31. 23.]						[14. 35.]						[24. 23.]
2	615.337					968.521					915.496					941.125					1181.97						1218.45						1411.34						991.821						1445.26
3	Mse_train 0.5835151326921443					Mse_train 0.5656000158291014					Mse_train 0.6769205920123785					Mse_train 0.6431825826407027					Mse_train 0.6676374906141046						Mse_train 0.654110989173117						Mse_train 0.6630443213959659						Mse_train 0.5804989026253273						Mse_train 0.624220942309445
4	Rmse_train 0.7638816221720118					Rmse_train 0.7520638376023018					Rmse_train 0.8227518410872008					Rmse_train 0.8019866474204559					Rmse_train 0.8170908704753129						Rmse_train 0.8087712835982229						Rmse_train 0.8142753351268636						Rmse_train 0.7619047858002517						Rmse_train 0.790076542057442
5	Mae_train 0.524267993313846					Mae_train 0.5105800498894191					Mae_train 0.5653231441915246					Mae_train 0.5547622014860711					Mae_train 0.5632662426275666						Mae_train 0.5580490108468454						Mae_train 0.5603254593346728						Mae_train 0.5211272731002318						Mae_train 0.5452566426596848
6	Mse_test 0.8070370611320803					Mse_test 0.8358996459319336					Mse_test 0.758745027361902					Mse_test 0.7684158021712589					Mse_test 0.76250545896116						Mse_test 0.743311275327879						Mse_test 0.7563128221873754						Mse_test 0.8429355274637453						Mse_test 0.7804521559271644
7	Rmse_test 0.8983524147750037					Rmse_test 0.914275475954558					Rmse_test 0.8710597151526995					Rmse_test 0.8765932934783718					Rmse_test 0.8732155856151217						Rmse_test 0.8621550181538579						Rmse_test 0.8696624760143301						Rmse_test 0.9181152038081851						Rmse_test 0.8834320324321302
8	Mae_test 0.6274232241591235					Mae_test 0.6382178078537124					Mae_test 0.6026211129688279					Mae_test 0.6148483277850076					Mae_test 0.60573428285309						Mae_test 0.6056260950609164						Mae_test 0.6039095117579886						Mae_test 0.6274932200334455						Mae_test 0.6175926160311708
1	[41.69554241 21.70914797]					[26. 11.]					[19. 41.]					[22. 13.]					[24. 41.]						[24. 10.]						[23. 41.]						[ 8. 39.]						[13. 41.]
2	986.5					643.325					647.712					723.718					941.273						961.746						1239.24						744.024						1066.13
3	Mse_train 0.6559870155810781					Mse_train 0.6618593059624878					Mse_train 0.5782425824926033					Mse_train 0.6839794624158053					Mse_train 0.5596164660270762						Mse_train 0.674230538464815						Mse_train 0.6336788966692074						Mse_train 0.6346742570064797						Mse_train 0.5577184963612916
4	Rmse_train 0.8099302535287085					Rmse_train 0.8135473593851115					Rmse_train 0.7604226341269724					Rmse_train 0.8270305087575701					Rmse_train 0.7480751740480873						Rmse_train 0.8211154233509531						Rmse_train 0.796039506977642						Rmse_train 0.7966644569745029						Rmse_train 0.7468055278057947
5	Mae_train 0.5585924625841416					Mae_train 0.5692930184606205					Mae_train 0.5204858906888373					Mae_train 0.5721632362686765					Mae_train 0.5178349011830036						Mae_train 0.5670158620723154						Mae_train 0.5428891633329196						Mae_train 0.5512369144071313						Mae_train 0.5130744225842521
6	Mse_test 0.7744316849825923					Mse_test 0.7247686667462874					Mse_test 0.7920082265580776					Mse_test 0.746992009032434					Mse_test 0.8631654651046379						Mse_test 0.7439641658116958						Mse_test 0.8096201887266298						Mse_test 0.7465841700915978						Mse_test 0.8318777061482062
7	Rmse_test 0.8800180026468732					Rmse_test 0.8513334638943117					Rmse_test 0.8899484403930812					Rmse_test 0.8642869945986889					Rmse_test 0.9290669863387881						Rmse_test 0.8625335737301452						Rmse_test 0.8997889689958584						Rmse_test 0.864051022852006						Rmse_test 0.9120733008635908
8	Mae_test 0.6131195624584586					Mae_test 0.5989221489274393					Mae_test 0.6187544132912998					Mae_test 0.5978674161673982					Mae_test 0.6459775718783819						Mae_test 0.5996221391944148						Mae_test 0.6184179533653135						Mae_test 0.6016334085549894						Mae_test 0.637538375551611
1	[14.07160559 55.10321502]					[28. 17.]					[41. 22.]					[40. 46.]					[34. 22.]						[37. 46.]						[37. 22.]						[ 8. 35.]						[40. 22.]
2	472.191					694.701					1117.51					1333					1163.5						1540.77						1676.58						755.608						2182.68
3	Mse_train 0.5478412180958309					Mse_train 0.65942286281308					Mse_train 0.6539701242884735					Mse_train 0.5398701875949504					Mse_train 0.659869746823604						Mse_train 0.5986150992766373						Mse_train 0.6668126271236107						Mse_train 0.6301790378850073						Mse_train 0.6593387583110024
4	Rmse_train 0.7401629672550707					Rmse_train 0.8120485593935132					Rmse_train 0.8086841931733756					Rmse_train 0.7347585913719896					Rmse_train 0.8123236712195478						Rmse_train 0.7737022032259164						Rmse_train 0.8165859581964477						Rmse_train 0.7938381685740534						Rmse_train 0.8119967723525768
5	Mae_train 0.5002993702145985					Mae_train 0.5626231661966867					Mae_train 0.5677597332613792					Mae_train 0.49967940646887793					Mae_train 0.564664761088697						Mae_train 0.532746136913666						Mae_train 0.5631766082039953						Mae_train 0.5410278977983275						Mae_train 0.5604686474913807
6	Mse_test 0.8297241534513524					Mse_test 0.7421650199725192					Mse_test 0.719174866025809					Mse_test 0.8148907396664198					Mse_test 0.7423586959111912						Mse_test 0.7845168908077472						Mse_test 0.7549374489459597						Mse_test 0.7587419212213976						Mse_test 0.7516480465172931
7	Rmse_test 0.9108919548724494					Rmse_test 0.8614899999260114					Rmse_test 0.8480417831839473					Rmse_test 0.9027129885331328					Rmse_test 0.8616024001308209						Rmse_test 0.8857295810842873						Rmse_test 0.8688713650166863						Rmse_test 0.87105793218442						Rmse_test 0.8669763817528671
8	Mae_test 0.6275546154860443					Mae_test 0.602004435125725					Mae_test 0.5987926351702801					Mae_test 0.6358436230098463					Mae_test 0.6067092747455747						Mae_test 0.6245301796612318						Mae_test 0.6054910457321444						Mae_test 0.6042452464849822						Mae_test 0.605414812806761
1	[ 6.57281544 59.58011985]					[16. 42.]					[18. 46.]					[38. 15.]					[44. 41.]						[26. 15.]						[22. 41.]						[15. 10.]						[19. 41.]
2	261.793					517.853					653.52					1146.12					1530.62						1007.1						1247.7						923.916						1407.22
3	Mse_train 0.6084128381459061					Mse_train 0.5476528770381569					Mse_train 0.5355232263053112					Mse_train 0.6496241184394903					Mse_train 0.6245608595226835						Mse_train 0.6760119006635483						Mse_train 0.584235748739858						Mse_train 0.6749125041343991						Mse_train 0.5731550695652156
4	Rmse_train 0.7800082295372954					Rmse_train 0.7400357268660459					Rmse_train 0.7317945246483546					Rmse_train 0.8059926292711928					Rmse_train 0.7902916294145368						Rmse_train 0.8221994287662503						Rmse_train 0.7643531570811086						Rmse_train 0.8215305862439931						Rmse_train 0.75707005591637
5	Mae_train 0.5336070698319415					Mae_train 0.5017718771160082					Mae_train 0.49709072383755964					Mae_train 0.5538533391472866					Mae_train 0.5418367369331865						Mae_train 0.5697238983158285						Mae_train 0.5253559886639868						Mae_train 0.5701426536506262						Mae_train 0.5137387182630689
6	Mse_test 0.7928791817046136					Mse_test 0.876633571742861					Mse_test 0.8136637962172876					Mse_test 0.7846668889318144					Mse_test 0.7978061470485204						Mse_test 0.7419567209204844						Mse_test 0.8419992597359099						Mse_test 0.7351166261625757						Mse_test 0.8458355855056995
7	Rmse_test 0.8904376349327411					Rmse_test 0.9362871203551083					Rmse_test 0.9020331458529046					Rmse_test 0.8858142519353673					Rmse_test 0.8931999479671505						Rmse_test 0.8613690967990925						Rmse_test 0.9176051763890121						Rmse_test 0.8573894250354244						Rmse_test 0.9196932018372754
8	Mae_test 0.6119903850007541					Mae_test 0.6392965443773455					Mae_test 0.6295641587079197					Mae_test 0.6114722600856403					Mae_test 0.6207509132639771						Mae_test 0.6007415389586603						Mae_test 0.6310440609759709						Mae_test 0.5973827392846174						Mae_test 0.637175522913734
1	[31.38823013 43.04215858]					[31. 38.]					[35. 54.]					[29. 54.]					[27. 27.]						[39. 54.]						[41. 27.]						[25. 11.]						[17. 27.]
2	876.269					860.227					1191.54					1085.7					984.271						1700.03						1823.71						1331.5						1184.83
3	Mse_train 0.5232365176075979					Mse_train 0.6718386524681322					Mse_train 0.5098030903145622					Mse_train 0.5224339852529883					Mse_train 0.6018717176096356						Mse_train 0.5613668949988677						Mse_train 0.6581338078973753						Mse_train 0.6817805409623797						Mse_train 0.6545311763086983
4	Rmse_train 0.7233508952144857					Rmse_train 0.8196576434512962					Rmse_train 0.7140049651890119					Rmse_train 0.7227959499422976					Rmse_train 0.7758039169852364						Rmse_train 0.7492442158594671						Rmse_train 0.8112544655639039						Rmse_train 0.8257000308601058						Rmse_train 0.8090310107212815
5	Mae_train 0.48402540685210355					Mae_train 0.5706294272854502					Mae_train 0.4818433697014965					Mae_train 0.48859190287647647					Mae_train 0.5355812620018917						Mae_train 0.5055206100975514						Mae_train 0.5607909168649755						Mae_train 0.5691817421048148						Mae_train 0.5578084668440613
6	Mse_test 0.9374602551178293					Mse_test 0.7388083655796179					Mse_test 0.9208019419064938					Mse_test 0.8620337475164015					Mse_test 0.8273043156059423						Mse_test 0.8172895099426073						Mse_test 0.7347185127067433						Mse_test 0.7427179098634276						Mse_test 0.7885655490752522
7	Rmse_test 0.9682253121654222					Rmse_test 0.8595396242056662					Rmse_test 0.959584254719977					Rmse_test 0.9284577252176868					Rmse_test 0.909562705703099						Rmse_test 0.9040406572398209						Rmse_test 0.8571572275298991						Rmse_test 0.861810831832269						Rmse_test 0.8880121334054238
8	Mae_test 0.6588684308707244					Mae_test 0.6016262260227763					Mae_test 0.659332661256743					Mae_test 0.6532299297698283					Mae_test 0.6308341382203794						Mae_test 0.6320934414101621						Mae_test 0.5991930525070723						Mae_test 0.5963458942250935						Mae_test 0.6097933723499492
1	[34.87372801 42.48606828]					[35. 42.]					[34. 23.]					[32. 34.]					[34. 34.]						[34. 34.]						[32. 34.]						[25. 56.]						[ 6. 34.]
2	938.471					975.924					942.385					1067.31					1211.56						1351.88						1610.89						1661.83						743.167
3	Mse_train 0.5866944859651716					Mse_train 0.608754798224463					Mse_train 0.6590443338717453					Mse_train 0.6164304308193788					Mse_train 0.6138112347207901						Mse_train 0.5882621104423158						Mse_train 0.5890690355947835						Mse_train 0.4893105024583289						Mse_train 0.6491752971765627
4	Rmse_train 0.7659598461833176					Rmse_train 0.7802274016108784					Rmse_train 0.8118154555511649					Rmse_train 0.7851308367523077					Rmse_train 0.783461061394113						Rmse_train 0.7669824707529604						Rmse_train 0.7675083293325119						Rmse_train 0.6995073283807175						Rmse_train 0.8057141535163465
5	Mae_train 0.5256588389451412					Mae_train 0.5348332651782551					Mae_train 0.5588832393083073					Mae_train 0.54030758957384					Mae_train 0.542788235094888						Mae_train 0.5250534907874833						Mae_train 0.5288951174102979						Mae_train 0.47634254547422616						Mae_train 0.5538511799933848
6	Mse_test 0.8021118370769362					Mse_test 0.7716080220757316					Mse_test 0.7545461714109284					Mse_test 0.7645113181664721					Mse_test 0.7680810829852988						Mse_test 0.8033766746382408						Mse_test 0.7982579806696763						Mse_test 0.8844076338136436						Mse_test 0.7486333974772542
7	Rmse_test 0.8956069657371677					Rmse_test 0.878412216488211					Rmse_test 0.8686461715859504					Rmse_test 0.8743633787885172					Rmse_test 0.8764023522248778						Rmse_test 0.8963128218642422						Rmse_test 0.8934528418834854						Rmse_test 0.9404294943341811						Rmse_test 0.8652360357019663
8	Mae_test 0.6226216114512773					Mae_test 0.614417074857445					Mae_test 0.6052957614763655					Mae_test 0.6158906995449661					Mae_test 0.6180949292211393						Mae_test 0.6241594464310607						Mae_test 0.6252852555554367						Mae_test 0.6506465540091694						Mae_test 0.6012939989647502
1	[29.4952907 13.21867486]					[30. 13.]					[32. 18.]					[30. 16.]					[33. 16.]						[30. 16.]						[31. 10.]						[20. 14.]						[25. 36.]
2	705.396					763.246					920.222					965.105					1140.93						1169.44						1576.45						1138						1615
3	Mse_train 0.6755621198275851					Mse_train 0.6680749746704697					Mse_train 0.6678727334330978					Mse_train 0.6725886598745789					Mse_train 0.659587665950088						Mse_train 0.6579240740167653						Mse_train 0.6915212908518483						Mse_train 0.6667029453114096						Mse_train 0.6422944746503436
4	Rmse_train 0.8219258602985947					Rmse_train 0.8173585349590898					Rmse_train 0.81723480923973					Rmse_train 0.820115028440876					Rmse_train 0.8121500267500383						Rmse_train 0.8111251901012354						Rmse_train 0.8315775916003559						Rmse_train 0.8165187966675412						Rmse_train 0.8014327636491683
5	Mae_train 0.5719930611076403					Mae_train 0.5716510739138803					Mae_train 0.5661753080932775					Mae_train 0.565513212966696					Mae_train 0.5687137035098649						Mae_train 0.5581296931058202						Mae_train 0.5717753169882851						Mae_train 0.5667288601242262						Mae_train 0.5524318465075445
6	Mse_test 0.7361974768718097					Mse_test 0.7291825058741828					Mse_test 0.7462119250472268					Mse_test 0.7437154820951624					Mse_test 0.7534692202821643						Mse_test 0.7525627632362499						Mse_test 0.7523563950880888						Mse_test 0.736501107281818						Mse_test 0.7467630639982743
7	Rmse_test 0.8580195084447729					Rmse_test 0.8539218382698635					Rmse_test 0.863835589129799					Rmse_test 0.8623894028193774					Rmse_test 0.868026048158789						Rmse_test 0.8675037540185344						Rmse_test 0.8673848022003203						Rmse_test 0.8581964269803376						Rmse_test 0.8641545371044894
8	Mae_test 0.5991067267894425					Mae_test 0.6015487131267715					Mae_test 0.6007910417800085					Mae_test 0.5979171302075196					Mae_test 0.6118763223991874						Mae_test 0.6060204047513273						Mae_test 0.5987871755991733						Mae_test 0.5996289699391678						Mae_test 0.6031893668296209
1	[24.94467468 57.30221624]					[29. 24.]					[34. 14.]					[26. 24.]					[29. 28.]						[31. 20.]						[33. 34.]						[23. 49.]						[ 9. 34.]
2	766.408					760.954					964.21					876.18					1043.28						1218.82						1778.28						1537.14						866.122
3	Mse_train 0.5259098238650526					Mse_train 0.6625346686765493					Mse_train 0.6847930595040094					Mse_train 0.6410359873370641					Mse_train 0.634492738237402						Mse_train 0.6608952263025143						Mse_train 0.6286497286760827						Mse_train 0.5793320426771075						Mse_train 0.6304545146181008
4	Rmse_train 0.7251964036487306					Rmse_train 0.8139623263250881					Rmse_train 0.8275222410932587					Rmse_train 0.800647230268777					Rmse_train 0.7965505245980333						Rmse_train 0.8129546274562403						Rmse_train 0.7928743460827086						Rmse_train 0.7611386487868734						Rmse_train 0.794011658993809
5	Mae_train 0.49373858985847857					Mae_train 0.5606626385515588					Mae_train 0.5700699583594824					Mae_train 0.5572109952149998					Mae_train 0.549333455538591						Mae_train 0.5610773703477903						Mae_train 0.5438673148482909						Mae_train 0.5194569973767502						Mae_train 0.5486337015035739
6	Mse_test 0.9143967673837902					Mse_test 0.7478520596619301					Mse_test 0.7779835379890592					Mse_test 0.7657731046392298					Mse_test 0.77703399209721						Mse_test 0.7488359554103976						Mse_test 0.775208252081828						Mse_test 0.857836966594356						Mse_test 0.7586421558664452
7	Rmse_test 0.9562409567592209					Rmse_test 0.8647844006814243					Rmse_test 0.8820337510487108					Rmse_test 0.8750846271299878					Rmse_test 0.881495315981435						Rmse_test 0.865353081354887						Rmse_test 0.8804591143726255						Rmse_test 0.9261948858606142						Rmse_test 0.8710006635281314
8	Mae_test 0.6495699063836706					Mae_test 0.6003011523957797					Mae_test 0.6066814911996563					Mae_test 0.6159228834606416					Mae_test 0.6140013107913076						Mae_test 0.6023401031352484						Mae_test 0.6130894837935764						Mae_test 0.6332869466426132						Mae_test 0.606288016422971
1	[36.71813153 24.28266151]					[34. 19.]					[32. 16.]					[34. 17.]					[34. 17.]						[33. 17.]						[33. 17.]						[30. 22.]						[23. 24.]
2	854.79					875.673					936.471					1085.09					1168.35						1321.12						1684.83						1633.63						1430.43
3	Mse_train 0.6529118920583137					Mse_train 0.667770141863354					Mse_train 0.6765237963522068					Mse_train 0.69094644469177					Mse_train 0.6513958034827657						Mse_train 0.6646028363612135						Mse_train 0.6809800930624522						Mse_train 0.6280851713980349						Mse_train 0.6317724682640387
4	Rmse_train 0.8080296356312148					Rmse_train 0.817172039330369					Rmse_train 0.8225106664063432					Rmse_train 0.8312318838277138					Rmse_train 0.8070909511837967						Rmse_train 0.8152317684936067						Rmse_train 0.8252151798545954						Rmse_train 0.7925182467287645						Rmse_train 0.7948411591406416
5	Mae_train 0.5549350339695313					Mae_train 0.5649547430748423					Mae_train 0.5688594590518509					Mae_train 0.571354976800128					Mae_train 0.5615487370710603						Mae_train 0.5649730012654057						Mae_train 0.5711036289107545						Mae_train 0.549090824450695						Mae_train 0.5481425097692947
6	Mse_test 0.7484686348397618					Mse_test 0.7386278351415074					Mse_test 0.7471406328080555					Mse_test 0.7525922719501598					Mse_test 0.756298450251776						Mse_test 0.7471359511102575						Mse_test 0.7454364053504058						Mse_test 0.7612862675349195						Mse_test 0.7697881347484099
7	Rmse_test 0.8651408179248982					Rmse_test 0.8594346020154805					Rmse_test 0.864372970891649					Rmse_test 0.8675207616824855					Rmse_test 0.8696542130362941						Rmse_test 0.8643702627406021						Rmse_test 0.8633865909025955						Rmse_test 0.8725172018561694						Rmse_test 0.877375709002939
8	Mae_test 0.6001535783315339					Mae_test 0.5978049376610192					Mae_test 0.5980446314715431					Mae_test 0.5994015503253093					Mae_test 0.608944299233704						Mae_test 0.6062804866799887						Mae_test 0.6010803319987951						Mae_test 0.6112295287750545						Mae_test 0.6123472050679608
1	[44.02574871 48.21476497]					[42. 44.]					[40. 39.]					[36. 26.]					[32. 11.]						[36. 25.]						[35. 26.]						[23. 25.]						[30. 27.]
2	1184.86					1236.03					1248.73					1128.66					1107.31						1410.85						1732.12						1313.28						1725.33
3	Mse_train 0.6173315869190239					Mse_train 0.6158635879032541					Mse_train 0.6237423612741135					Mse_train 0.6606833673926302					Mse_train 0.6697319494034875						Mse_train 0.6559272570862865						Mse_train 0.656485446703204						Mse_train 0.6452074295216926						Mse_train 0.5843250549588114
4	Rmse_train 0.7857045162903316					Rmse_train 0.7847697674498261					Rmse_train 0.7897736139389018					Rmse_train 0.8128243152075547					Rmse_train 0.8183715228449041						Rmse_train 0.8098933615521777						Rmse_train 0.8102378951290812						Rmse_train 0.8032480498088325						Rmse_train 0.764411574322898
5	Mae_train 0.5394159736073982					Mae_train 0.5330984201864377					Mae_train 0.5401990091061262					Mae_train 0.5601844143534613					Mae_train 0.5698726232128288						Mae_train 0.5587741457852368						Mae_train 0.5594213735402287						Mae_train 0.5524447749825374						Mae_train 0.5256015318500324
6	Mse_test 0.7848866861759636					Mse_test 0.7832099057140706					Mse_test 0.8206607003671808					Mse_test 0.7457705434551529					Mse_test 0.7404516306916084						Mse_test 0.7620756001186552						Mse_test 0.764684626362478						Mse_test 0.7776718529681831						Mse_test 0.7804858613577321
7	Rmse_test 0.8859383083352721					Rmse_test 0.8849914721137546					Rmse_test 0.9059032511075235					Rmse_test 0.8635800735630442					Rmse_test 0.8604949916714265						Rmse_test 0.8729694153397674						Rmse_test 0.874462478533229						Rmse_test 0.8818570479211373						Rmse_test 0.8834511086402757
8	Mae_test 0.6174453768446533					Mae_test 0.6149286341055952					Mae_test 0.6186593151727093					Mae_test 0.6032631553194056					Mae_test 0.6035821421909188						Mae_test 0.6074368180825276						Mae_test 0.6073350348247869						Mae_test 0.6143955905177535						Mae_test 0.6156488828780475
1	[34.81888163 57.49998661]					[31. 24.]					[29. 51.]					[34. 51.]					[31. 51.]						[32. 51.]						[31. 51.]						[34. 23.]						[42. 43.]
2	1064.6					838.226					1009.13					1269.81					1290.56						1498.07						1863.32						1760.55						2416.89
3	Mse_train 0.4914505834145333					Mse_train 0.6506039892461621					Mse_train 0.5633893393617683					Mse_train 0.6172347587987661					Mse_train 0.5742904613061918						Mse_train 0.5152168316189226						Mse_train 0.5938367769420078						Mse_train 0.650328854184921						Mse_train 0.6265917662061314
4	Rmse_train 0.7010353653094352					Rmse_train 0.8066002660836172					Rmse_train 0.7505926587449202					Rmse_train 0.7856428952130644					Rmse_train 0.7578195440249557						Rmse_train 0.7177860625694279						Rmse_train 0.7706080566293139						Rmse_train 0.8064296957484397						Rmse_train 0.7915754962138049
5	Mae_train 0.46999566007731514					Mae_train 0.5581018371954796					Mae_train 0.5111920902649947					Mae_train 0.5366365438342425					Mae_train 0.5155573740177666						Mae_train 0.4855619982495527						Mae_train 0.5300336799650451						Mae_train 0.5517566011576237						Mae_train 0.5446207012127816
6	Mse_test 0.8998656572530942					Mse_test 0.8115470713444108					Mse_test 0.8607560555005094					Mse_test 0.8964944687594655					Mse_test 0.871100892501627						Mse_test 0.8992563758574922						Mse_test 0.7836133104783053						Mse_test 0.7582201500834094						Mse_test 0.7611917244372354
7	Rmse_test 0.9486124905635042					Rmse_test 0.9008590740756353					Rmse_test 0.9277693978034139					Rmse_test 0.9468339182557126					Rmse_test 0.9333278590621985						Rmse_test 0.948291292724705						Rmse_test 0.8852193572659295						Rmse_test 0.8707583764072611						Rmse_test 0.8724630218165326
8	Mae_test 0.6590117988574177					Mae_test 0.6183202139265075					Mae_test 0.6410555791722966					Mae_test 0.6475193764684418					Mae_test 0.6468566488874528						Mae_test 0.6501135947063056						Mae_test 0.6205652950920421						Mae_test 0.6057384879954739						Mae_test 0.6086140729154624
1	[25.6774488 17.50799341]					[29. 15.]					[32. 14.]					[33. 13.]					[33. 14.]						[32. 14.]						[31. 14.]						[26. 16.]						[24. 26.]
2	616.286					806.674					931.521					1056.37					1162.67						1269.69						1552.9						1415.43						1419.06
3	Mse_train 2.206241393144144					Mse_train 0.6635504142609653					Mse_train 0.6752753951868818					Mse_train 0.6770842786228771					Mse_train 0.671322156013529						Mse_train 0.6741245740945132						Mse_train 0.6782352633880379						Mse_train 0.674874003402238						Mse_train 0.6607304908264237
4	Rmse_train 1.4853421804904565					Rmse_train 0.8145860385870637					Rmse_train 0.8217514193397428					Rmse_train 0.8228513101544392					Rmse_train 0.819342514467258						Rmse_train 0.8210508961657086						Rmse_train 0.8235504012433227						Rmse_train 0.8215071535916397						Rmse_train 0.8128533021563138
5	Mae_train 0.5800982506426393					Mae_train 0.5612802823814205					Mae_train 0.5701316728523815					Mae_train 0.5685695112038339					Mae_train 0.5666068939601789						Mae_train 0.5673922133106603						Mae_train 0.5743454881605077						Mae_train 0.5731690778152264						Mae_train 0.5681674448925541
6	Mse_test 54.28360684553809					Mse_test 0.7583057577027333					Mse_test 0.732975048613903					Mse_test 0.7463965191886098					Mse_test 0.7440121082454596						Mse_test 0.7479584530846668						Mse_test 0.759468558754153						Mse_test 0.7314626017123732						Mse_test 0.7290621389739474
7	Rmse_test 7.367740959448702					Rmse_test 0.8708075319510812					Rmse_test 0.8561396198132072					Rmse_test 0.8639424281678785					Rmse_test 0.86256136491583						Rmse_test 0.8648459129143565						Rmse_test 0.8714749329465266						Rmse_test 0.8552558691481592						Rmse_test 0.8538513564865652
8	Mae_test 0.829246750206202					Mae_test 0.6068524834016666					Mae_test 0.5969129675397624					Mae_test 0.5981603564579556					Mae_test 0.6007651932958668						Mae_test 0.6015966629733547						Mae_test 0.6128965869996983						Mae_test 0.5979232468837915						Mae_test 0.6025110879560356
1	[25.9797502 55.16103151]					[30. 13.]					[35. 44.]					[27. 44.]					[35. 44.]						[27. 44.]						[33. 44.]						[32. 54.]						[ 8. 12.]
2	811.75					796.862					1116.55					972.003					1421.47						1291.64						1933.59						2029.79						738.18
3	Mse_train 0.564925428736017					Mse_train 0.6678465263095443					Mse_train 0.6058362439767903					Mse_train 0.5397185221369385					Mse_train 0.5674826146166346						Mse_train 0.543458992719478						Mse_train 0.55701552981297						Mse_train 0.5193634816893591						Mse_train 0.6832075460584256
4	Rmse_train 0.7516152132148584					Rmse_train 0.8172187750593743					Rmse_train 0.7783548316653467					Rmse_train 0.7346553764432263					Rmse_train 0.7533144194933711						Rmse_train 0.7371967123634491						Rmse_train 0.7463347304078579						Rmse_train 0.7206687739102889						Rmse_train 0.8265636975202973
5	Mae_train 0.5136310063426269					Mae_train 0.565660431095354					Mae_train 0.5288216342365082					Mae_train 0.49867207676920167					Mae_train 0.5135751482650222						Mae_train 0.5058646280311688						Mae_train 0.5085105479219336						Mae_train 0.49413638541361676						Mae_train 0.5702607324215161
6	Mse_test 0.8538786144065427					Mse_test 0.7489750086496544					Mse_test 0.7666732096087401					Mse_test 0.8634579958105639					Mse_test 0.8422395529959019						Mse_test 0.8531201812874949						Mse_test 0.821197926395651						Mse_test 0.8321859565160158						Mse_test 0.7463292932560877
7	Rmse_test 0.9240555256079273					Rmse_test 0.8654334224246567					Rmse_test 0.8755987720461582					Rmse_test 0.9292244055181526					Rmse_test 0.9177361020445376						Rmse_test 0.9236450515687803						Rmse_test 0.9061997166164041						Rmse_test 0.9122422685427461						Rmse_test 0.8639035208031552
8	Mae_test 0.6396446910601353					Mae_test 0.6059593940652028					Mae_test 0.6109568592050179					Mae_test 0.6455436448389366					Mae_test 0.6388554237001536						Mae_test 0.6395102269297267						Mae_test 0.6296990892547264						Mae_test 0.6389646021716953						Mae_test 0.5988395187824309
1	[35.36344404 22.19431419]					[26. 47.]					[45. 22.]					[24. 22.]					[44. 22.]						[42. 22.]						[34. 22.]						[38. 12.]						[38. 23.]
2	851.754					846.58					1221.33					814.261					1481.15						1584.52						1717.38						1909.57						2028.16
3	Mse_train 0.6622296306728165					Mse_train 0.5184510557851314					Mse_train 0.6560401554252622					Mse_train 0.63937739672557					Mse_train 0.6768844253763809						Mse_train 0.6684323746949897						Mse_train 0.6676966498117807						Mse_train 0.6892348938629375						Mse_train 0.6490253087716588
4	Rmse_train 0.8137749262989223					Rmse_train 0.720035454533408					Rmse_train 0.8099630580620713					Rmse_train 0.7996107782700094					Rmse_train 0.8227298617264241						Rmse_train 0.8175771368470315						Rmse_train 0.8171270707862889						Rmse_train 0.8302017187785975						Rmse_train 0.8056210702133223
5	Mae_train 0.5622991939847956					Mae_train 0.4861363226328728					Mae_train 0.5612146308143307					Mae_train 0.5516882977528601					Mae_train 0.5672045928469996						Mae_train 0.5705190322427576						Mae_train 0.5691392835705686						Mae_train 0.5750552036359047						Mae_train 0.5555536509253419
6	Mse_test 0.7414339418019903					Mse_test 0.8427260428741865					Mse_test 0.7530176936757983					Mse_test 0.766273830476876					Mse_test 0.7495649758111503						Mse_test 0.728443373398153						Mse_test 0.727319675210865						Mse_test 0.7469099704466339						Mse_test 0.7755087380361514
7	Rmse_test 0.8610655850758352					Rmse_test 0.9180011126758979					Rmse_test 0.8677659210154535					Rmse_test 0.8753706817553785					Rmse_test 0.8657742060209176						Rmse_test 0.8534889415792996						Rmse_test 0.8528303906468537						Rmse_test 0.8642395330269461						Rmse_test 0.8806297394683826
8	Mae_test 0.600526355863286					Mae_test 0.6375522939647178					Mae_test 0.6027319238588911					Mae_test 0.6115449590112892					Mae_test 0.5997068908107915						Mae_test 0.6010271787458779						Mae_test 0.5981839039829789						Mae_test 0.6006259916471306						Mae_test 0.613438619566609
1	[17.81833259 31.17009284]					[33. 44.]					[34. 39.]					[28. 39.]					[31. 39.]						[34. 39.]						[29. 39.]						[ 5. 38.]						[ 7. 38.]
2	487.711					1000.29					1064.21					1005.21					1262.63						1516.65						1717.26						682.82						838.244
3	Mse_train 0.6119040056710854					Mse_train 0.5826790731208248					Mse_train 0.6199108070812837					Mse_train 0.6221845138014453					Mse_train 0.5990404400429364						Mse_train 0.6117225426774304						Mse_train 0.5794222331231395						Mse_train 0.67094674295153						Mse_train 0.6436036275745884
4	Rmse_train 0.7822429326437442					Rmse_train 0.7633341818108401					Rmse_train 0.7873441478040487					Rmse_train 0.7887867353102772					Rmse_train 0.7739770281106129						Rmse_train 0.7821269351437977						Rmse_train 0.7611978935356688						Rmse_train 0.8191133883361509						Rmse_train 0.802249105686375
5	Mae_train 0.5342495488609982					Mae_train 0.5159753827090704					Mae_train 0.5415067065296284					Mae_train 0.5448656816024963					Mae_train 0.5323615576593678						Mae_train 0.5387993518023947						Mae_train 0.5219147150497614						Mae_train 0.5626420527038696						Mae_train 0.5524434158196854
6	Mse_test 0.8072980714852687					Mse_test 0.8442693884073788					Mse_test 0.8289352320810994					Mse_test 0.8080579907610286					Mse_test 0.7774420995781663						Mse_test 0.7964430494355276						Mse_test 0.8197111550640869						Mse_test 0.749933754318548						Mse_test 0.7471005574314528
7	Rmse_test 0.898497674724464					Rmse_test 0.918841329287804					Rmse_test 0.9104588030663987					Rmse_test 0.8989204585284666					Rmse_test 0.8817267714990661						Rmse_test 0.8924365800635514						Rmse_test 0.9053790118310049						Rmse_test 0.8659871559778171						Rmse_test 0.8643497888190017
8	Mae_test 0.6228965978456176					Mae_test 0.6390998055035811					Mae_test 0.6344197107796133					Mae_test 0.6263899449942762					Mae_test 0.6149614291246831						Mae_test 0.6187661155989881						Mae_test 0.6309703117087867						Mae_test 0.6017322948553683						Mae_test 0.604128622493175
1	[41.88149413 18.76254948]					[30. 14.]					[28. 15.]					[39. 10.]					[21. 21.]						[44. 28.]						[12. 28.]						[ 4. 37.]						[24. 37.]
2	968.153					824.965					868.086					1260.21					843.939						1723.66						836.573						636.348						1544.78
3	Mse_train 0.6586110481740763					Mse_train 0.6809507438154658					Mse_train 0.6774283402884265					Mse_train 0.6636473997881598					Mse_train 0.6813542876319723						Mse_train 36242238248.64861						Mse_train 0.6449543556553377						Mse_train 0.674250786218429						Mse_train 0.5969159161705303
4	Rmse_train 0.8115485494867675					Rmse_train 0.8251973968787504					Rmse_train 0.8230603503318735					Rmse_train 0.8146455669726312					Rmse_train 0.8254418741692066						Rmse_train 190373.94319771972						Rmse_train 0.8030905027799405						Rmse_train 0.8211277526782474						Rmse_train 0.7726033368880375
5	Mae_train 0.5604200768939336					Mae_train 0.5741653209129461					Mae_train 0.567104201044041					Mae_train 0.5648613507302126					Mae_train 0.5652818113285374						Mae_train 110469.49549317175						Mae_train 0.5561930956109323						Mae_train 0.5719584090846787						Mae_train 0.5293341260352096
6	Mse_test 0.7430302902195609					Mse_test 0.7398769463397535					Mse_test 0.7498065638279676					Mse_test 0.742890330896926					Mse_test 0.7691876275541653						Mse_test 36479615567.803986						Mse_test 0.7701447440236062						Mse_test 0.7454694395322746						Mse_test 0.8401959013165491
7	Rmse_test 0.8619920476544786					Rmse_test 0.8601610002434158					Rmse_test 0.8659137161565046					Rmse_test 0.8619108601804052					Rmse_test 0.8770334244224477						Rmse_test 190996.3757975632						Rmse_test 0.8775789104254992						Rmse_test 0.8634057212760838						Rmse_test 0.9166220056907586
8	Mae_test 0.6007553663040891					Mae_test 0.5997589971972724					Mae_test 0.6003509554310958					Mae_test 0.6016281301130223					Mae_test 0.6063948168916212						Mae_test 111185.82890757927						Mae_test 0.6093046430604151						Mae_test 0.6062304430264022						Mae_test 0.6336322240730201
1	[ 9.14290101 58.74227644]					[49. 47.]					[28. 18.]					[35. 37.]					[33. 37.]						[25. 37.]						[35. 37.]						[ 7. 44.]						[10. 16.]
2	366.57					1469.6					861.96					1172.13					1316.22						1231.51						1867.87						880.089						867.284
3	Mse_train 0.6091020864872914					Mse_train 0.6568785419844342					Mse_train 0.6648324731153294					Mse_train 0.6555210152900429					Mse_train 0.6228865385240709						Mse_train 0.6375889586588348						Mse_train 0.6031320192797345						Mse_train 0.6021700602907258						Mse_train 0.6692061894159802
4	Rmse_train 0.7804499256757549					Rmse_train 0.8104804389893899					Rmse_train 0.8153725977216364					Rmse_train 0.8096425231483602					Rmse_train 0.7892316127247254						Rmse_train 0.798491677263348						Rmse_train 0.7766157475094968						Rmse_train 0.7759961728582982						Rmse_train 0.818050236486721
5	Mae_train 0.5333182629691278					Mae_train 0.5608980978630751					Mae_train 0.5676986987609075					Mae_train 0.5640020619522272					Mae_train 0.5508680083223721						Mae_train 0.5453018316743499						Mae_train 0.5322571201694972						Mae_train 0.5350883786460751						Mae_train 0.5682298101414498
6	Mse_test 0.7776904103943703					Mse_test 0.7385753405502102					Mse_test 0.7293985773081929					Mse_test 0.7466707646246784					Mse_test 0.7704216199859949						Mse_test 0.780202603874442						Mse_test 0.8043475819235246						Mse_test 0.7616924188220175						Mse_test 0.7385866679890232
7	Rmse_test 0.8818675696465826					Rmse_test 0.8594040612832885					Rmse_test 0.8540483460016728					Rmse_test 0.8641011310168958					Rmse_test 0.8777366461450695						Rmse_test 0.8832907810423711						Rmse_test 0.8968542701707589						Rmse_test 0.8727499176866289						Rmse_test 0.8594106515450126
8	Mae_test 0.6096105410018188					Mae_test 0.6019308905579628					Mae_test 0.5972324934531159					Mae_test 0.6092588723026661					Mae_test 0.6199353659442614						Mae_test 0.6099995409028293						Mae_test 0.6273156423303395						Mae_test 0.6072992898225402						Mae_test 0.599392979254187
1	[38.55726226 10.66088132]					[29. 14.]					[31. 17.]					[37. 11.]					[34. 12.]						[30. 15.]						[32. 14.]						[ 7. 21.]						[33. 17.]
2	898.375					786.235					995.035					1162.06					1265.9						1284.22						1586.53						734.532						1829.55
3	Mse_train 0.6872213670403671					Mse_train 0.6725551739610395					Mse_train 0.6808091442594674					Mse_train 0.6809523294199307					Mse_train 0.6659549971980023						Mse_train 0.6666311213216171						Mse_train 0.6765966416379757						Mse_train 0.6558523795860025						Mse_train 0.6745396156921818
4	Rmse_train 0.8289881585646245					Rmse_train 0.8200946128106437					Rmse_train 0.8251115950339489					Rmse_train 0.8251983576207181					Rmse_train 0.816060657793281						Rmse_train 0.8164748136480494						Rmse_train 0.8225549474886014						Rmse_train 0.8098471334677937						Rmse_train 0.8213036074997977
5	Mae_train 0.5722124594226241					Mae_train 0.5635548890332237					Mae_train 0.5705786382302924					Mae_train 0.5707040250136244					Mae_train 0.566126869593374						Mae_train 0.5610325961359075						Mae_train 0.5686297648072175						Mae_train 0.557091562196993						Mae_train 0.5677528668640756
6	Mse_test 0.7566991996039559					Mse_test 0.775848845180614					Mse_test 0.7466621752932098					Mse_test 0.7450075134801555					Mse_test 0.7484976907175288						Mse_test 0.7538678027679652						Mse_test 0.7538780234296147						Mse_test 0.7617005027544259						Mse_test 0.7468180631739032
7	Rmse_test 0.8698845898186471					Rmse_test 0.8808228228086589					Rmse_test 0.8640961609064177					Rmse_test 0.8631381775128218					Rmse_test 0.8651576103332438						Rmse_test 0.8682556091197828						Rmse_test 0.8682614948445052						Rmse_test 0.8727545489737799						Rmse_test 0.8641863590533602
8	Mae_test 0.6016483107685414					Mae_test 0.6086822504324692					Mae_test 0.6018403720506874					Mae_test 0.6001085302996892					Mae_test 0.6026716574673012						Mae_test 0.6016130623333372						Mae_test 0.604423002884597						Mae_test 0.6072421162237448						Mae_test 0.5991070865825124
	X [[48.15245676 45.24084614]					pbest：[[48.15245676 45.24084614]					pbest：[[ 9. 22. ]					pbest：[[ 9. 22. ]					pbest：[[ 9. 22. ]						pbest：[[ 9. 22. ]						pbest：[[ 9. 22. ]						pbest：[[ 9. 22. ]						pbest：[[ 9. 22. ]
	[13.12460826 20.46988159]					[13.12460826 20.46988159]					[13.12460826 20.46988159]					[13.12460826 20.46988159]					[13.12460826 20.46988159]						[13.12460826 20.46988159]						[13.12460826 20.46988159]						[13.12460826 20.46988159]						[13.12460826 20.46988159]
	[23.49755438 34.74913469]					[23.49755438 34.74913469]					[34. 23. ]					[34. 23. ]					[34. 23. ]						[34. 23. ]						[34. 23. ]						[34. 23. ]						[34. 23. ]
	[41.69554241 21.70914797]					[26. 11. ]					[26. 11. ]					[22. 13. ]					[22. 13. ]						[22. 13. ]						[22. 13. ]						[22. 13. ]						[22. 13. ]
	[14.07160559 55.10321502]					[28. 17. ]					[41. 22. ]					[41. 22. ]					[41. 22. ]						[41. 22. ]						[41. 22. ]						[41. 22. ]						[41. 22. ]
	[ 6.57281544 59.58011985]					[ 6.57281544 59.58011985]					[ 6.57281544 59.58011985]					[38. 15. ]					[38. 15. ]						[26. 15. ]						[26. 15. ]						[15. 10. ]						[15. 10. ]
	[31.38823013 43.04215858]					[31. 38. ]					[31. 38. ]					[31. 38. ]					[31. 38. ]						[31. 38. ]						[41. 27. ]						[25. 11. ]						[25. 11. ]
	[34.87372801 42.48606828]					[35. 42. ]					[34. 23. ]					[34. 23. ]					[34. 23. ]						[34. 23. ]						[34. 23. ]						[34. 23. ]						[ 6. 34. ]
	[29.4952907 13.21867486]					[29.4952907 13.21867486]					[29.4952907 13.21867486]					[30. 16. ]					[30. 16. ]						[30. 16. ]						[30. 16. ]						[30. 16. ]						[30. 16. ]
	[24.94467468 57.30221624]					[29. 24. ]					[29. 24. ]					[29. 24. ]					[29. 24. ]						[29. 24. ]						[29. 24. ]						[29. 24. ]						[29. 24. ]
	[36.71813153 24.28266151]					[34. 19. ]					[34. 19. ]					[34. 19. ]					[34. 19. ]						[34. 19. ]						[34. 19. ]						[34. 19. ]						[34. 19. ]
	[44.02574871 48.21476497]					[42. 44. ]					[42. 44. ]					[36. 26. ]					[36. 26. ]						[36. 26. ]						[36. 26. ]						[36. 26. ]						[36. 26. ]
	[34.81888163 57.49998661]					[31. 24. ]					[31. 24. ]					[31. 24. ]					[31. 24. ]						[31. 24. ]						[31. 24. ]						[34. 23. ]						[34. 23. ]
	[25.6774488 17.50799341]					[29. 15. ]					[32. 14. ]					[32. 14. ]					[32. 14. ]						[32. 14. ]						[32. 14. ]						[32. 14. ]						[32. 14. ]
	[25.9797502 55.16103151]					[30. 13. ]					[30. 13. ]					[30. 13. ]					[30. 13. ]						[30. 13. ]						[30. 13. ]						[30. 13. ]						[ 8. 12. ]
	[35.36344404 22.19431419]					[35.36344404 22.19431419]					[35.36344404 22.19431419]					[35.36344404 22.19431419]					[44. 22. ]						[44. 22. ]						[34. 22. ]						[34. 22. ]						[34. 22. ]
	[17.81833259 31.17009284]					[17.81833259 31.17009284]					[17.81833259 31.17009284]					[17.81833259 31.17009284]					[31. 39. ]						[31. 39. ]						[31. 39. ]						[ 5. 38. ]						[ 5. 38. ]
	[41.88149413 18.76254948]					[30. 14. ]					[30. 14. ]					[30. 14. ]					[30. 14. ]						[30. 14. ]						[30. 14. ]						[30. 14. ]						[30. 14. ]
	[ 9.14290101 58.74227644]					[49. 47. ]					[28. 18. ]					[28. 18. ]					[28. 18. ]						[28. 18. ]						[28. 18. ]						[28. 18. ]						[28. 18. ]
	[38.55726226 10.66088132]]					[38.55726226 10.66088132]]					[38.55726226 10.66088132]]					[37. 11. ]]					[37. 11. ]]						[37. 11. ]]						[37. 11. ]]						[37. 11. ]]						[33. 17. ]]
	v [[0.22670586 0.1263309 ]					gbest：[34. 19.]					gbest：[32. 14.]					gbest：[33. 13.]					gbest：[33. 14.]						gbest：[32. 14.]						gbest：[ 9. 22.]						gbest：[25. 11.]						gbest：[17. 27.]
	[0.08518527 0.99912854]
	[0.64186844 0.45313243]					wancheng					wancheng					wancheng					wancheng						wancheng						wancheng						wancheng						wancheng
	[0.19223084 0.08956562]					x 12. 18.					x 9. 22.					x 9. 22.					x 9. 22.						x 9. 22.						x 9. 22.						x 9. 22.						x 9. 22.
	[0.01999131 0.40766386]					15. 20.					16. 20.					15. 20.					15. 19.						15. 20.						15. 20.						12. 21.						14. 19.
	[0.37907542 0.25835671]					34. 42.					34. 23.					30. 23.					36. 23.						32. 23.						31. 23.						14. 35.						24. 23.
	[0.06308868 0.37720513]					26. 11.					19. 41.					22. 13.					24. 41.						24. 10.						23. 41.						8. 39.						13. 41.
	[0.33843859 0.49758053]					28. 17.					41. 22.					40. 46.					34. 22.						37. 46.						37. 22.						8. 35.						40. 22.
	[0.90137496 0.14213798]					16. 42.					18. 46.					38. 15.					44. 41.						26. 15.						22. 41.						15. 10.						19. 41.
	[0.94605143 0.193854 ]					31. 38.					35. 54.					29. 54.					27. 27.						39. 54.						41. 27.						25. 11.						17. 27.
	[0.57896179 0.88095969]					35. 42.					34. 23.					32. 34.					34. 34.						34. 34.						32. 34.						25. 56.						6. 34.
	[0.35669674 0.13497573]					30. 13.					32. 18.					30. 16.					33. 16.						30. 16.						31. 10.						20. 14.						25. 36.
	[0.09761649 0.70214542]					29. 24.					34. 14.					26. 24.					29. 28.						31. 20.						33. 34.						23. 49.						9. 34.
	[0.84349297 0.19764816]					34. 19.					32. 16.					34. 17.					34. 17.						33. 17.						33. 17.						30. 22.						23. 24.
	[0.52872019 0.07142083]					42. 44.					40. 39.					36. 26.					32. 11.						36. 25.						35. 26.						23. 25.						30. 27.
	[0.50741723 0.21995503]					31. 24.					29. 51.					34. 51.					31. 51.						32. 51.						31. 51.						34. 23.						42. 43.
	[0.01191618 0.2668423 ]					29. 15.					32. 14.					33. 13.					33. 14.						32. 14.						31. 14.						26. 16.						24. 26.
	[0.37692605 0.89146772]					30. 13.					35. 44.					27. 44.					35. 44.						27. 44.						33. 44.						32. 54.						8. 12.
	[0.39626394 0.66317142]					26. 47.					45. 22.					24. 22.					44. 22.						42. 22.						34. 22.						38. 12.						38. 23.
	[0.20180826 0.30004475]]					33. 44.					34. 39.					28. 39.					31. 39.						34. 39.						29. 39.						5. 38.						7. 38.
	pbest [[48.15245676 45.24084614]					30. 14.					28. 15.					39. 10.					21. 21.						44. 28.						12. 28.						4. 37.						24. 37.
	[13.12460826 20.46988159]					49. 47.					28. 18.					35. 37.					33. 37.						25. 37.						35. 37.						7. 44.						10. 16.
	[23.49755438 34.74913469]					29. 14.					31. 17.					37. 11.					34. 12.						30. 15.						32. 14.						7. 21.						33. 17.
	[41.69554241 21.70914797]					0.5978049376610192, 0.5978049376610192					0.5969129675397624, 0.5969129675397624					0.5969129675397624, 0.5969129675397624					0.5969129675397624, 0.5969129675397624						0.5969129675397624, 0.5969129675397624						0.5963714299921826, 0.5963714299921826						0.5963458942250935, 0.5963458942250935						0.5963458942250935, 0.5963458942250935
	[14.07160559 55.10321502]
	[ 6.57281544 59.58011985]
	[31.38823013 43.04215858]
	[34.87372801 42.48606828]
	[29.4952907 13.21867486]
	[24.94467468 57.30221624]
	[36.71813153 24.28266151]
	[44.02574871 48.21476497]
	[34.81888163 57.49998661]
	[25.6774488 17.50799341]
	[25.9797502 55.16103151]
	[35.36344404 22.19431419]
	[17.81833259 31.17009284]
	[41.88149413 18.76254948]
	[ 9.14290101 58.74227644]
	[38.55726226 10.66088132]]
	gbest [29.4952907 13.21867486]

## Sheet: The second model
2022-08-12 16:55:58
																	44.5752	160.6	-241.487	0.285974								-18.5137	306.439	-343.803	0.335446							-9.25684	153.22	-171.902	0.167723							-0.411693	7.14717
																	49.308	220.342	-90.7274	0.544095								30.7863	332.539	-202.503	0.435446							21.5432	179.32	-30.6017	0.267723							21.0883	186.447
																	49.3	26.1	141.3	0.1								30.8	26.1	141.3	0.1							21.5	179.3	26.1	0.3							21.1	186.4
																	-53.0544	83.4671	-18.8144	-0.167077								52.8778	-82.3177	18.893	0.192085							20.8337	-28.1085	7.96429	0.0960424							-28.1206	44.6039
																	1.49132	184.966	15.9119	0.0860861								54.3778	102.682	34.793	0.292085							75.2337	74.5915	42.7643	0.396042							47.0794	119.204
																	1.5	185	15.9	0.1								54.4	102.7	34.8	0.3							75.2	74.6	42.8	0.1							47.1	119.2
																	-58.7277	157.674	-195.073	0.187539								-12.4185	34.4199	-183.547	-0.0346043							26.5262	225.054	-116.639	-0.0173021							-18.2208	235.605
																	14.8623	178.164	-17.7054	0.289218								2.48149	212.62	-91.1469	0.265396							29.0262	317.454	-25.4391	0.282698							10.7792	364.305
																	14.9	178.2	92.4	0.3								2.5	92.4	91.2	0.3							29	128.7	92.4	0.3							10.8	128.7
																	-10.629	74.1022	-36.6262	0.226105								-5.27604	37.4356	-18.4669	0.151499							0.977225	-15.8695	26.1438	-0.105504							-1.86768	12.275
																	27.9744	142.594	25.805	0.396161								22.724	180.036	7.3331	0.251499							23.6772	164.13	33.4438	0.194496							21.8323	176.375
																	28	142.6	25.8	0.1								22.7	180	7.3	0.3							23.7	164.1	33.4	0.2							21.8	176.4
																	-2.16339	-7.81692	-13.4083	0.103438								0.267406	2.61762	4.19919	-0.0964605							-30.8895	-1.18077	-106.296	0.288127							-11.0619	1.5626
																	40.2645	179.373	89.347	0.21423								40.5674	182.018	93.4992	0.103539							9.71054	180.819	-12.7964	0.388127							-1.36187	182.363
																	40.3	179.4	89.3	0.2								40.6	182	93.5	0.1							9.7	180.8	18.8	0.1							83.2	182.4
																	0.289481	0.44048	0.178348	0.0674879								0.0205277	0.0118204	0.024903	0.00898655							-3.52167	19.0353	0.380439	0.0557333							-0.385706	1.36187
																	28.1243	143.595	25.4411	0.214629								28.1205	143.612	25.4249	0.208987							24.5783	162.635	25.7804	0.255733							24.2143	163.962
																	28.1	143.6	25.4	0.2								28.1	143.6	25.4	0.2							24.6	162.6	25.8	0.3							24.2	164
																	-2.86359	108.504	-60.2218	0.0417772								-2.00252	73.9015	-41.6885	-0.0606442							-8.93249	-48.7402	-414.281	0.231624							3.95834	-3.816
																	28.8085	119.454	39.5575	0.311745								26.7975	193.402	-2.08855	0.239356							17.8675	144.66	-233.781	0.431624							21.8583	140.884
																	28.8	119.5	39.6	0.3								26.8	193.4	180.5	0.2							17.9	144.7	76.4	0.1							21.9	140.9
																	-15.9833	93.5467	-26.3137	0.0711429								-9.21997	53.5517	-15.1358	0.0128253							-10.163	50.376	6.51288	0.00641264							0.855626	149.46
																	33.5474	113.806	34.1287	0.322366								24.28	167.352	18.9642	0.312825							14.137	217.776	25.5129	0.306413							14.9556	163.06
																	33.5	113.8	34.1	0.3								24.3	167.4	19	0.3							14.1	13.6	25.5	0.3							15	163.1
																	-19.5879	14.5275	-4.24033	0.412173								-46.0866	33.6404	-10.6479	0.00776623							-12.2552	28.4381	-0.0431	0.00388312							-129.249	-42.8484
																	46.4322	130.271	29.7307	0.677123								0.313418	163.94	19.0521	0.307766							-5.05522	192.338	19.0569	0.303883							-62.8492	149.452
																	46.4	130.3	29.7	0.3								7.2	163.9	19.1	0.3							66.4	192.3	19.1	0.3							62.4	149.5
																	-68.576	170.995	-27.2752	0.0292676								-24.4052	60.3	-9.71467	-0.0608072							-109.073	257.195	23.277	0.175544							-93.1297	202.744
																	14.972	177	20.1963	0.326624								-9.40524	237.3	10.4853	0.239193							-42.6729	325.495	33.777	0.375544							-42.8297	333.044
																	15	177	20.2	0.3								66.4	68.3	10.5	0.2							50.3	130.3	33.8	0.3							34.5	138.6
																	-49.9215	40.1135	-122.788	0.201341								-13.1183	10.3042	-104.086	0.10067							13.9078	-2.39287	-153.775	-0.0659721							13.3056	33.787
																	16.2387	153.428	-4.39772	0.417749								3.08165	163.704	-35.7862	0.30067							17.0078	161.307	-23.4752	0.234028							30.3056	195.087
																	16.2	153.4	68.3	0.2								3.1	163.7	130.3	0.3							17	161.3	13.8	0.2							30.3	195.1
																	-55.9902	-51.1948	-92.1189	0.26005								87.7557	80.4891	144.689	-0.277499							156.685	522.202	-147.136	-0.4444							138.164	252.989
																	15.4241	131.839	4.21318	0.39851								103.156	212.289	148.889	0.0225013							171.785	536.002	1.76381	-0.1444							158.364	442.289
																	15.4	131.8	4.2	0.3								15.1	13.8	148.9	0.3							20.2	189.3	1.8	0.2							7.4	189.3
																	-0.256518	-11.9806	-41.6841	0.197355								-0.425961	-6.66129	-20.8335	0.220781							-12.7732	42.3856	-66.4744	-0.0568783							7.73658	314.789
																	29.6339	175.488	130.378	0.382621								29.174	168.839	109.567	0.320781							16.4268	211.186	43.1256	0.243122							24.1366	372.589
																	29.6	175.5	130.4	0.1								29.2	168.8	109.6	0.3							16.4	57.8	43.1	0.2							24.1	116.2
																	-35.8941	-54.0673	-129.366	0.34633								-19.3365	-29.0021	-68.6199	0.288958							10.5275	96.1366	-245.048	0.144479							-12.8936	294.374
																	29.313	145.348	28.8278	0.639706								9.96346	116.298	-39.8199	0.388958							20.5275	212.437	-98.9483	0.444479							7.60638	322.274
																	29.3	145.3	28.8	0.1								10	116.3	146.1	0.3							20.5	27.9	153.1	0.1							7.6	72
																	4.27873	68.8377	21.3992	0.124273								1.42597	27.4276	8.55942	0.0621366							-13.8581	-26.2146	-22.8982	-0.106968							13.0569	-8.73319
																	29.1003	153.416	28.3953	0.407602								30.526	180.828	36.9594	0.262137							16.6419	154.585	14.1018	0.193032							29.6569	145.867
																	29.1	153.4	28.4	0.2								30.5	180.8	37	0.3							16.6	154.6	14.1	0.2							29.7	145.9
																	-12.6525	-14.4178	-33.6652	0.183663								-9.02575	-10.2323	-23.6894	0.0918313							-0.233974	72.8022	31.4983	-0.144084							-11.0705	156.047
																	38.1239	154.833	50.7683	0.458372								29.0742	144.568	27.1106	0.291831							28.866	217.402	58.5983	0.155916							17.8295	257.247
																	38.1	154.8	50.8	0.2								29.1	144.6	27.1	0.3							28.9	101.2	58.6	0.2							17.8	190
																	0.200008	10.4508	-27.5539	0.0964281								0.041434	10.4772	-28.4585	0.0286908							-2.05149	20.8852	-28.0439	0.0143454							-2.72074	13.762
																	28.3731	116.662	100.645	0.356927								28.4414	127.177	72.1415	0.328691							26.3485	148.085	44.0561	0.314345							23.5793	161.862
																	28.4	116.7	100.6	0.3								28.4	127.2	72.1	0.3							26.3	148.1	44.1	0.3							23.6	161.9
																	-84.2411	117.08	-234.493	0.163392								-9.68143	12.9007	-279.161	-0.058733							-174.95	-17.0806	-314.997	0.178336							-83.5706	-4.18564
																	5.04877	176.124	-38.9936	0.376908								-4.68143	189.001	-138.461	0.241267							-79.9496	171.919	-146.097	0.378336							-75.4706	167.714
																	5	176.1	140.7	0.3								95	189	168.9	0.2							8.1	171.9	180.7	0.2							53.3	167.7
																	24.1306	44.3076	-135.288	0.119903								11.9863	21.8771	-67.4069	0.0204217							-19.1083	-14.0153	-44.3708	0.0102108							-9.73477	54.7726
																	28.3198	144.294	24.7772	0.314754								40.2863	166.177	-42.6069	0.320422							21.1917	152.185	-13.4708	0.310211							11.4652	206.973
																	28.3	144.3	24.8	0.3								40.3	166.2	30.9	0.3							21.2	152.2	49.5	0.3							11.5	102
																	-1.97655	19.7105	-7.55969	0.492725								-6.90185	56.654	-23.2539	0.246362							-7.06203	44.0686	-7.70797	0.262857							3.21305	-28.2107
																	33.9435	97.6899	44.5256	0.596378								26.9981	154.354	21.2461	0.446362							19.938	198.469	13.492	0.362857							23.1131	170.289
																	33.9	97.7	44.5	0.2								27	154.4	21.2	0.1							19.9	198.5	13.5	0.2							23.1	170.3
			1	4.73279	59.7414	150.759	0.25812										49.3	26.1	141.3	0.1								30.8	26.1	141.3	0.1							21.5	179.3	26.1	0.3							21.1	186.4
			2	208.805													4605.76											5450.65										7100.01										10343.1
			3	Mse_train	0.671927												Mse_train	0.695124										Mse_train	0.672667									Mse_train	0.657536									Mse_train	0.655487
			4	Rmse_train	0.819712												Rmse_train	0.833741										Rmse_train	0.820163									Rmse_train	0.810886									Rmse_train	0.809622
			5	Mae_train	0.577284												Mae_train	0.577095										Mae_train	0.569703									Mae_train	0.571192									Mae_train	0.576229
			6	Mse_test	0.735486												Mse_test	0.766664										Mse_test	0.735967									Mse_test	0.718734									Mse_test	0.7173
			7	Rmse_test	0.857605												Rmse_test	0.875594										Rmse_test	0.857885									Rmse_test	0.847782									Rmse_test	0.846936
			8	Mae_test	0.607429												Mae_test	0.605764										Mae_test	0.598981									Mae_test	0.601229									Mae_test	0.606195
			1	54.5458	101.498	34.7263	0.253163										1.5	185	15.9	0.1								54.4	102.7	34.8	0.3							75.2	74.6	42.8	0.1							47.1	119.2
			2	1375.62													230.561											2912.94										4486.84										14585.2
			3	Mse_train	0.664829												Mse_train	0.749144										Mse_train	0.667358									Mse_train	0.65455									Mse_train	0.658327
			4	Rmse_train	0.81537												Rmse_train	0.865531										Rmse_train	0.81692									Rmse_train	0.809043									Rmse_train	0.811373
			5	Mae_train	0.57947												Mae_train	0.592356										Mae_train	0.571251									Mae_train	0.573698									Mae_train	0.568677
			6	Mse_test	0.727034												Mse_test	0.807679										Mse_test	0.734745									Mse_test	0.720664									Mse_test	0.728888
			7	Rmse_test	0.852663												Rmse_test	0.898709										Rmse_test	0.857172									Rmse_test	0.848919									Rmse_test	0.853749
			8	Mae_test	0.609989												Mae_test	0.616651										Mae_test	0.603923									Mae_test	0.605884									Mae_test	0.603502
			1	73.59	20.4892	177.368	0.10168										14.9	178.2	92.4	0.3								2.5	92.4	91.2	0.3							29	128.7	92.4	0.3							10.8	128.7
			2	2832.78													2176.27											467.067										9926.59										4580.36
			3	Mse_train	0.662431												Mse_train	0.674909										Mse_train	0.715822									Mse_train	0.663139									Mse_train	0.679104
			4	Rmse_train	0.813899												Rmse_train	0.821529										Rmse_train	0.846062									Rmse_train	0.814334									Rmse_train	0.824078
			5	Mae_train	0.573757												Mae_train	0.571552										Mae_train	0.581908									Mae_train	0.57497									Mae_train	0.589694
			6	Mse_test	0.727854												Mse_test	0.738974										Mse_test	0.775856									Mse_test	0.729278									Mse_test	0.743638
			7	Rmse_test	0.853144												Rmse_test	0.859636										Rmse_test	0.880827									Rmse_test	0.853978									Rmse_test	0.862345
			8	Mae_test	0.605377												Mae_test	0.603971										Mae_test	0.607293									Mae_test	0.605311									Mae_test	0.620613
			1	38.6034	68.4922	62.4312	0.170056										28	142.6	25.8	0.1								22.7	180	7.3	0.3							23.7	164.1	33.4	0.2							21.8	176.4
			2	818.281													2845.97											4583.12										7881.08										11244.6
			3	Mse_train	0.675308												Mse_train	0.685279										Mse_train	0.658004									Mse_train	0.657615									Mse_train	0.665202
			4	Rmse_train	0.821771												Rmse_train	0.827816										Rmse_train	0.811175									Rmse_train	0.810935									Rmse_train	0.815599
			5	Mae_train	0.576016												Mae_train	0.572847										Mae_train	0.585329									Mae_train	0.568935									Mae_train	0.566565
			6	Mse_test	0.742225												Mse_test	0.755535										Mse_test	0.723205									Mse_test	0.722495									Mse_test	0.728491
			7	Rmse_test	0.861525												Rmse_test	0.869215										Rmse_test	0.850415									Rmse_test	0.849997									Rmse_test	0.853517
			8	Mae_test	0.608614												Mae_test	0.603568										Mae_test	0.617079									Mae_test	0.600727									Mae_test	0.597508
			1	42.4279	187.19	102.755	0.110791										40.3	179.4	89.3	0.2								40.6	182	93.5	0.1							9.7	180.8	18.8	0.1							83.2	182.4
			2	3218.01													7817.52											13366.1										3538.82										45380.4
			3	Mse_train	0.662708												Mse_train	0.664024										Mse_train	0.681756									Mse_train	0.657566									Mse_train	0.675045
			4	Rmse_train	0.814069												Rmse_train	0.814877										Rmse_train	0.825685									Rmse_train	0.810904									Rmse_train	0.821611
			5	Mae_train	0.567301												Mae_train	0.574578										Mae_train	0.584805									Mae_train	0.569424									Mae_train	0.574528
			6	Mse_test	0.733107												Mse_test	0.727714										Mse_test	0.749875									Mse_test	0.721284									Mse_test	0.746408
			7	Rmse_test	0.856217												Rmse_test	0.853061										Rmse_test	0.865953									Rmse_test	0.849284									Rmse_test	0.863949
			8	Mae_test	0.601998												Mae_test	0.606653										Mae_test	0.618371									Mae_test	0.599613									Mae_test	0.607326
			1	27.8348	143.155	25.2628	0.147141										28.1	143.6	25.4	0.2								28.1	143.6	25.4	0.2							24.6	162.6	25.8	0.3							24.2	164
			2	1350.81													3213.16											5964.22										7749.67										13142.2
			3	Mse_train	0.662294												Mse_train	0.677476										Mse_train	0.665031									Mse_train	0.66157									Mse_train	0.658102
			4	Rmse_train	0.813815												Rmse_train	0.823089										Rmse_train	0.815494									Rmse_train	0.81337									Rmse_train	0.811235
			5	Mae_train	0.567725												Mae_train	0.573356										Mae_train	0.571089									Mae_train	0.576986									Mae_train	0.576743
			6	Mse_test	0.72754												Mse_test	0.738145										Mse_test	0.726706									Mse_test	0.721869									Mse_test	0.715976
			7	Rmse_test	0.852959												Rmse_test	0.859154										Rmse_test	0.85247									Rmse_test	0.849629									Rmse_test	0.846153
			8	Mae_test	0.600062												Mae_test	0.600667										Mae_test	0.601212									Mae_test	0.606844									Mae_test	0.603531
			1	31.6721	10.9501	99.7793	0.269968										28.8	119.5	39.6	0.3								26.8	193.4	180.5	0.2							17.9	144.7	76.4	0.1							21.9	140.9
			2	647.921													2366.07											13333.7										7096.06										28035.6
			3	Mse_train	0.658355												Mse_train	0.659405										Mse_train	0.678043									Mse_train	0.657922									Mse_train	0.662892
			4	Rmse_train	0.811391												Rmse_train	0.812038										Rmse_train	0.823434									Rmse_train	0.811124									Rmse_train	0.814182
			5	Mae_train	0.582239												Mae_train	0.570368										Mae_train	0.572801									Mae_train	0.563934									Mae_train	0.567851
			6	Mse_test	0.714521												Mse_test	0.722074										Mse_test	0.753855									Mse_test	0.739483									Mse_test	0.732594
			7	Rmse_test	0.845293												Rmse_test	0.849749										Rmse_test	0.868248									Rmse_test	0.859932									Rmse_test	0.855917
			8	Mae_test	0.607946												Mae_test	0.600088										Mae_test	0.609399									Mae_test	0.602538									Mae_test	0.601447
			1	49.5307	20.2591	60.4423	0.251223										33.5	113.8	34.1	0.3								24.3	167.4	19	0.3							14.1	13.6	25.5	0.3							15	163.1
			2	780.341													2713.58											4778.67										372.093										9000.58
			3	Mse_train	0.665639												Mse_train	0.687423										Mse_train	0.650674									Mse_train	0.667077									Mse_train	0.65838
			4	Rmse_train	0.815867												Rmse_train	0.82911										Rmse_train	0.806644									Rmse_train	0.816748									Rmse_train	0.811406
			5	Mae_train	0.579821												Mae_train	0.577217										Mae_train	0.575529									Mae_train	0.591731									Mae_train	0.573773
			6	Mse_test	0.730319												Mse_test	0.753565										Mse_test	0.710311									Mse_test	0.724122									Mse_test	0.719982
			7	Rmse_test	0.854587												Rmse_test	0.868081										Rmse_test	0.8428									Rmse_test	0.850954									Rmse_test	0.848518
			8	Mae_test	0.611553												Mae_test	0.606117										Mae_test	0.605052									Mae_test	0.617179									Mae_test	0.603114
			1	66.0201	115.743	33.9711	0.26495										46.4	130.3	29.7	0.3								7.2	163.9	19.1	0.3							66.4	192.3	19.1	0.3							62.4	149.5
			2	2967.51													5301.27											2073.02										23178.3										36719.8
			3	Mse_train	0.658656												Mse_train	0.659006										Mse_train	0.654087									Mse_train	0.660249									Mse_train	0.670427
			4	Rmse_train	0.811576												Rmse_train	0.811792										Rmse_train	0.808756									Rmse_train	0.812557									Rmse_train	0.818796
			5	Mae_train	0.573585												Mae_train	0.575191										Mae_train	0.575735									Mae_train	0.576007									Mae_train	0.574953
			6	Mse_test	0.724271												Mse_test	0.720782										Mse_test	0.712668									Mse_test	0.725987									Mse_test	0.736264
			7	Rmse_test	0.851041												Rmse_test	0.848989										Rmse_test	0.844197									Rmse_test	0.852049									Rmse_test	0.858058
			8	Mae_test	0.605448												Mae_test	0.604193										Mae_test	0.604159									Mae_test	0.608726									Mae_test	0.604255
			1	83.548	6.00574	47.4715	0.297356										15	177	20.2	0.3								66.4	68.3	10.5	0.2							50.3	130.3	33.8	0.3							34.5	138.6
			2	1165.07													2306.87											2880.02										16309.5										19346
			3	Mse_train	0.658074												Mse_train	0.657745										Mse_train	0.654979									Mse_train	0.663089									Mse_train	0.651847
			4	Rmse_train	0.811218												Rmse_train	0.811015										Rmse_train	0.809308									Rmse_train	0.814303									Rmse_train	0.807371
			5	Mae_train	0.592468												Mae_train	0.570624										Mae_train	0.578571									Mae_train	0.571193									Mae_train	0.575445
			6	Mse_test	0.730288												Mse_test	0.725688										Mse_test	0.716072									Mse_test	0.727529									Mse_test	0.715234
			7	Rmse_test	0.854569												Rmse_test	0.851873										Rmse_test	0.84621									Rmse_test	0.852953									Rmse_test	0.845715
			8	Mae_test	0.62286												Mae_test	0.604252										Mae_test	0.608005									Mae_test	0.60248									Mae_test	0.606423
			1	66.1602	113.314	118.39	0.216408										16.2	153.4	68.3	0.2								3.1	163.7	130.3	0.3							17	161.3	13.8	0.2							30.3	195.1
			2	6304.64													2719.03											2587.35										6686.16										18218.1
			3	Mse_train	0.677236												Mse_train	0.661831										Mse_train	0.699932									Mse_train	0.65709									Mse_train	0.676009
			4	Rmse_train	0.822944												Rmse_train	0.81353										Rmse_train	0.836619									Rmse_train	0.810611									Rmse_train	0.822198
			5	Mae_train	0.573177												Mae_train	0.571188										Mae_train	0.578418									Mae_train	0.565828									Mae_train	0.577394
			6	Mse_test	0.748268												Mse_test	0.726167										Mse_test	0.763577									Mse_test	0.74343									Mse_test	0.745491
			7	Rmse_test	0.865025												Rmse_test	0.852154										Rmse_test	0.873829									Rmse_test	0.862224									Rmse_test	0.863418
			8	Mae_test	0.60531												Mae_test	0.601213										Mae_test	0.606883									Mae_test	0.605415									Mae_test	0.612293
			1	71.4143	183.034	96.332	0.13846										15.4	131.8	4.2	0.3								15.1	13.8	148.9	0.3							20.2	189.3	1.8	0.2							7.4	189.3
			2	9982.21													1859.44											4336.49										8076.39										5409.99
			3	Mse_train	0.665922												Mse_train	0.673538										Mse_train	0.863599									Mse_train	0.683971									Mse_train	0.665667
			4	Rmse_train	0.81604												Rmse_train	0.820694										Rmse_train	0.9293									Rmse_train	0.827025									Rmse_train	0.815884
			5	Mae_train	0.567192												Mae_train	0.591544										Mae_train	0.651322									Mae_train	0.619389									Mae_train	0.567126
			6	Mse_test	0.754189												Mse_test	0.741642										Mse_test	0.932536									Mse_test	0.762167									Mse_test	0.729404
			7	Rmse_test	0.868441												Rmse_test	0.861187										Rmse_test	0.965679									Rmse_test	0.873022									Rmse_test	0.854051
			8	Mae_test	0.608779												Mae_test	0.623654										Mae_test	0.677453									Mae_test	0.656098									Mae_test	0.598042
			1	29.8904	187.468	172.062	0.185266										29.6	175.5	130.4	0.1								29.2	168.8	109.6	0.3							16.4	57.8	43.1	0.2							24.1	116.2
			2	4693.98													9841.12											13063.1										695.916										9892.11
			3	Mse_train	0.660607												Mse_train	0.674294										Mse_train	0.676529									Mse_train	0.651791									Mse_train	0.706056
			4	Rmse_train	0.812777												Rmse_train	0.821154										Rmse_train	0.822514									Rmse_train	0.807336									Rmse_train	0.840271
			5	Mae_train	0.56524												Mae_train	0.571065										Mae_train	0.570935									Mae_train	0.574424									Mae_train	0.585407
			6	Mse_test	0.730784												Mse_test	0.748619										Mse_test	0.744114									Mse_test	0.713942									Mse_test	0.770906
			7	Rmse_test	0.854859												Rmse_test	0.865228										Rmse_test	0.86262									Rmse_test	0.844951									Rmse_test	0.878012
			8	Mae_test	0.600471												Mae_test	0.606439										Mae_test	0.603249									Mae_test	0.603423									Mae_test	0.611831
			1	65.207	199.415	158.194	0.293376										29.3	145.3	28.8	0.1								10	116.3	146.1	0.3							20.5	27.9	153.1	0.1							7.6	72
			2	9928.78													4486.13											5787.94										8746.39										6987.91
			3	Mse_train	0.675681												Mse_train	0.659491										Mse_train	0.661107									Mse_train	0.672381									Mse_train	0.679686
			4	Rmse_train	0.821998												Rmse_train	0.812091										Rmse_train	0.813085									Rmse_train	0.819988									Rmse_train	0.824431
			5	Mae_train	0.570539												Mae_train	0.566811										Mae_train	0.572237									Mae_train	0.574616									Mae_train	0.570247
			6	Mse_test	0.74637												Mse_test	0.730991										Mse_test	0.725885									Mse_test	0.733969									Mse_test	0.740908
			7	Rmse_test	0.863927												Rmse_test	0.85498										Rmse_test	0.851989									Rmse_test	0.85672									Rmse_test	0.86076
			8	Mae_test	0.604612												Mae_test	0.603249										Mae_test	0.600976									Mae_test	0.601578									Mae_test	0.599071
			1	24.8216	84.5784	6.99611	0.283329										29.1	153.4	28.4	0.2								30.5	180.8	37	0.3							16.6	154.6	14.1	0.2							29.7	145.9
			2	581.625													4766.15											7603.64										7282.14										17509.3
			3	Mse_train	0.658388												Mse_train	0.655895										Mse_train	0.661955									Mse_train	0.661574									Mse_train	0.666231
			4	Rmse_train	0.811411												Rmse_train	0.809873										Rmse_train	0.813606									Rmse_train	0.813372									Rmse_train	0.81623
			5	Mae_train	0.586729												Mae_train	0.57065										Mae_train	0.579614									Mae_train	0.578426									Mae_train	0.571977
			6	Mse_test	0.717317												Mse_test	0.718673										Mse_test	0.731629									Mse_test	0.726394									Mse_test	0.730631
			7	Rmse_test	0.846946												Rmse_test	0.847746										Rmse_test	0.855353									Rmse_test	0.852288									Rmse_test	0.85477
			8	Mae_test	0.615429												Mae_test	0.602884										Mae_test	0.61398									Mae_test	0.610612									Mae_test	0.603942
			1	50.7764	169.251	84.4334	0.27471										38.1	154.8	50.8	0.2								29.1	144.6	27.1	0.3							28.9	101.2	58.6	0.2							17.8	190
			2	5989.31													7230.48											7524.08										3923.88										10934.1
			3	Mse_train	0.661975												Mse_train	0.670253										Mse_train	0.658682									Mse_train	0.661982									Mse_train	0.661617
			4	Rmse_train	0.813618												Rmse_train	0.81869										Rmse_train	0.811592									Rmse_train	0.813622									Rmse_train	0.813398
			5	Mae_train	0.572751												Mae_train	0.568523										Mae_train	0.574581									Mae_train	0.572117									Mae_train	0.571195
			6	Mse_test	0.728264												Mse_test	0.739845										Mse_test	0.724061									Mse_test	0.72363									Mse_test	0.732473
			7	Rmse_test	0.853384												Rmse_test	0.860142										Rmse_test	0.850918									Rmse_test	0.850665									Rmse_test	0.855846
			8	Mae_test	0.606928												Mae_test	0.603366										Mae_test	0.605954									Mae_test	0.601429									Mae_test	0.605746
			1	28.1731	106.212	128.199	0.260499										28.4	116.7	100.6	0.3								28.4	127.2	72.1	0.3							26.3	148.1	44.1	0.3							23.6	161.9
			2	3073.42													4081.17											7121.36										12114.6										15231.5
			3	Mse_train	0.654812												Mse_train	0.683887										Mse_train	0.664684									Mse_train	0.666882									Mse_train	0.663981
			4	Rmse_train	0.809205												Rmse_train	0.826975										Rmse_train	0.815282									Rmse_train	0.816628									Rmse_train	0.81485
			5	Mae_train	0.578622												Mae_train	0.57073										Mae_train	0.570412									Mae_train	0.57221									Mae_train	0.574486
			6	Mse_test	0.717466												Mse_test	0.749133										Mse_test	0.72714									Mse_test	0.732147									Mse_test	0.724599
			7	Rmse_test	0.847034												Rmse_test	0.865524										Rmse_test	0.852725									Rmse_test	0.855656									Rmse_test	0.851234
			8	Mae_test	0.609301												Mae_test	0.601302										Mae_test	0.599904									Mae_test	0.603565									Mae_test	0.602837
			1	89.2899	59.0441	195.499	0.213516										5	176.1	140.7	0.3								95	189	168.9	0.2							8.1	171.9	180.7	0.2							53.3	167.7
			2	7911.1													2414.47											74331.8										9932.46										59741.6
			3	Mse_train	0.697147												Mse_train	0.685999										Mse_train	0.669107									Mse_train	0.667506									Mse_train	0.665194
			4	Rmse_train	0.834953												Rmse_train	0.828251										Rmse_train	0.817989									Rmse_train	0.81701									Rmse_train	0.815594
			5	Mae_train	0.581166												Mae_train	0.570882										Mae_train	0.575886									Mae_train	0.568784									Mae_train	0.569999
			6	Mse_test	0.769066												Mse_test	0.755518										Mse_test	0.742187									Mse_test	0.73851									Mse_test	0.732767
			7	Rmse_test	0.876964												Rmse_test	0.869205										Rmse_test	0.861503									Rmse_test	0.859366									Rmse_test	0.856018
			8	Mae_test	0.611602												Mae_test	0.601477										Mae_test	0.612826									Mae_test	0.600918									Mae_test	0.602523
			1	4.18923	99.9861	160.065	0.194852										28.3	144.3	24.8	0.3								40.3	166.2	30.9	0.3							21.2	152.2	49.5	0.3							11.5	102
			2	665.316													5248.04											12667.6										10477.4										11130.5
			3	Mse_train	0.676503												Mse_train	0.663806										Mse_train	0.683243									Mse_train	0.660282									Mse_train	0.692951
			4	Rmse_train	0.822498												Rmse_train	0.814743										Rmse_train	0.826585									Rmse_train	0.812577									Rmse_train	0.832437
			5	Mae_train	0.576614												Mae_train	0.576479										Mae_train	0.576575									Mae_train	0.575748									Mae_train	0.577508
			6	Mse_test	0.739399												Mse_test	0.721549										Mse_test	0.747632									Mse_test	0.719819									Mse_test	0.75801
			7	Rmse_test	0.859883												Rmse_test	0.849441										Rmse_test	0.864657									Rmse_test	0.848421									Rmse_test	0.870638
			8	Mae_test	0.605838												Mae_test	0.605322										Mae_test	0.605362									Mae_test	0.603304									Mae_test	0.605139
			1	35.9201	77.9794	52.0853	0.103654										33.9	97.7	44.5	0.2								27	154.4	21.2	0.1							19.9	198.5	13.5	0.2							23.1	170.3
			2	1034.13													1831.36											8749.67										9250.96										15908.9
			3	Mse_train	0.691948												Mse_train	0.658829										Mse_train	0.650125									Mse_train	0.670658									Mse_train	0.668798
			4	Rmse_train	0.831834												Rmse_train	0.811683										Rmse_train	0.806304									Rmse_train	0.818937									Rmse_train	0.817801
			5	Mae_train	0.580172												Mae_train	0.570039										Mae_train	0.568132									Mae_train	0.583777									Mae_train	0.576289
			6	Mse_test	0.7551												Mse_test	0.725102										Mse_test	0.719715									Mse_test	0.734032									Mse_test	0.736812
			7	Rmse_test	0.868965												Rmse_test	0.851529										Rmse_test	0.84836									Rmse_test	0.856757									Rmse_test	0.858377
			8	Mae_test	0.605849												Mae_test	0.602565										Mae_test	0.604169									Mae_test	0.614761									Mae_test	0.610558
																pbest	49.3	26.1	141.3	0.1							pbest	30.8	26.1	141.3	0.1						pbest	30.8	26.1	141.3	0.1						pbest	30.8	26.1
X	4.73279	59.7414	150.759	0.25812													54.5458	101.498	34.7263	0.253163								54.4	102.7	34.8	0.3							54.4	102.7	34.8	0.3							47.1	119.2
	54.5458	101.498	34.7263	0.253163													14.9	178.2	92.4	0.3								14.9	178.2	92.4	0.3							14.9	178.2	92.4	0.3							14.9	178.2
	73.59	20.4892	177.368	0.10168													28	142.6	25.8	0.1								28	142.6	25.8	0.1							23.7	164.1	33.4	0.2							21.8	176.4
	38.6034	68.4922	62.4312	0.170056													42.4279	187.19	102.755	0.110791								42.4279	187.19	102.755	0.110791							9.7	180.8	18.8	0.1							9.7	180.8
	42.4279	187.19	102.755	0.110791													27.8348	143.155	25.2628	0.147141								27.8348	143.155	25.2628	0.147141							27.8348	143.155	25.2628	0.147141							27.8348	143.155
	27.8348	143.155	25.2628	0.147141													28.8	119.5	39.6	0.3								28.8	119.5	39.6	0.3							28.8	119.5	39.6	0.3							28.8	119.5
	31.6721	10.9501	99.7793	0.269968													33.5	113.8	34.1	0.3								24.3	167.4	19	0.3							24.3	167.4	19	0.3							15	163.1
	49.5307	20.2591	60.4423	0.251223													46.4	130.3	29.7	0.3								7.2	163.9	19.1	0.3							7.2	163.9	19.1	0.3							7.2	163.9
	66.0201	115.743	33.9711	0.26495													15	177	20.2	0.3								15	177	20.2	0.3							50.3	130.3	33.8	0.3							50.3	130.3
	83.548	6.00574	47.4715	0.297356													16.2	153.4	68.3	0.2								16.2	153.4	68.3	0.2							16.2	153.4	68.3	0.2							16.2	153.4
	66.1602	113.314	118.39	0.216408													71.4143	183.034	96.332	0.13846								71.4143	183.034	96.332	0.13846							71.4143	183.034	96.332	0.13846							7.4	189.3
	71.4143	183.034	96.332	0.13846													29.8904	187.468	172.062	0.185266								29.8904	187.468	172.062	0.185266							29.8904	187.468	172.062	0.185266							29.8904	187.468
	29.8904	187.468	172.062	0.185266													29.3	145.3	28.8	0.1								10	116.3	146.1	0.3							10	116.3	146.1	0.3							7.6	72
	65.207	199.415	158.194	0.293376													29.1	153.4	28.4	0.2								29.1	153.4	28.4	0.2							29.1	153.4	28.4	0.2							29.1	153.4
	24.8216	84.5784	6.99611	0.283329													38.1	154.8	50.8	0.2								38.1	154.8	50.8	0.2							28.9	101.2	58.6	0.2							28.9	101.2
	50.7764	169.251	84.4334	0.27471													28.4	116.7	100.6	0.3								28.4	127.2	72.1	0.3							28.4	127.2	72.1	0.3							28.4	127.2
	28.1731	106.212	128.199	0.260499													5	176.1	140.7	0.3								5	176.1	140.7	0.3							8.1	171.9	180.7	0.2							8.1	171.9
	89.2899	59.0441	195.499	0.213516													28.3	144.3	24.8	0.3								28.3	144.3	24.8	0.3							21.2	152.2	49.5	0.3							21.2	152.2
	4.18923	99.9861	160.065	0.194852													33.9	97.7	44.5	0.2								33.9	97.7	44.5	0.2							33.9	97.7	44.5	0.2							33.9	97.7
	35.9201	77.9794	52.0853	0.103654												gbest	28.1	143.6	25.4	0.2							gbest	30.8	26.1	141.3	0.1						gbest	21.5	179.3	26.1	0.3						gbest	21.8	176.4
v	0.226706	0.126331	0.0851853	0.999129
	0.641868	0.453132	0.192231	0.0895656
	0.0199913	0.407664	0.379075	0.258357
	0.0630887	0.377205	0.338439	0.497581		X	4.73279	59.7414	150.759	0.25812						x	49.3	26.1	141.3	0.1							x	30.8	26.1	141.3	0.1						x	21.5	179.3	26.1	0.3						x	21.1	186.4
	0.901375	0.142138	0.946051	0.193854			54.5458	101.498	34.7263	0.253163							1.5	185	15.9	0.1								54.4	102.7	34.8	0.3							75.2	74.6	42.8	0.1							47.1	119.2
	0.578962	0.88096	0.356697	0.134976			73.59	20.4892	177.368	0.10168							14.9	178.2	92.4	0.3								2.5	92.4	91.2	0.3							29	128.7	92.4	0.3							10.8	128.7
	0.0976165	0.702145	0.843493	0.197648			38.6034	68.4922	62.4312	0.170056							28	142.6	25.8	0.1								22.7	180	7.3	0.3							23.7	164.1	33.4	0.2							21.8	176.4
	0.52872	0.0714208	0.507417	0.219955			42.4279	187.19	102.755	0.110791							40.3	179.4	89.3	0.2								40.6	182	93.5	0.1							9.7	180.8	18.8	0.1							83.2	182.4
	0.0119162	0.266842	0.376926	0.891468			27.8348	143.155	25.2628	0.147141							28.1	143.6	25.4	0.2								28.1	143.6	25.4	0.2							24.6	162.6	25.8	0.3							24.2	164
	0.396264	0.663171	0.201808	0.300045			31.6721	10.9501	99.7793	0.269968							28.8	119.5	39.6	0.3								26.8	193.4	180.5	0.2							17.9	144.7	76.4	0.1							21.9	140.9
	0.764298	0.170157	0.231719	0.446053			49.5307	20.2591	60.4423	0.251223							33.5	113.8	34.1	0.3								24.3	167.4	19	0.3							14.1	13.6	25.5	0.3							15	163.1
	0.588509	0.0951117	0.106523	0.360164			66.0201	115.743	33.9711	0.26495							46.4	130.3	29.7	0.3								7.2	163.9	19.1	0.3							66.4	192.3	19.1	0.3							62.4	149.5
	0.504923	0.980072	0.0169422	0.386333			83.548	6.00574	47.4715	0.297356							15	177	20.2	0.3								66.4	68.3	10.5	0.2							50.3	130.3	33.8	0.3							34.5	138.6
	0.743752	0.964962	0.835678	0.875179			66.1602	113.314	118.39	0.216408							16.2	153.4	68.3	0.2								3.1	163.7	130.3	0.3							17	161.3	13.8	0.2							30.3	195.1
	0.965163	0.99046	0.177798	0.441524			71.4143	183.034	96.332	0.13846							15.4	131.8	4.2	0.3								15.1	13.8	148.9	0.3							20.2	189.3	1.8	0.2							7.4	189.3
	0.605402	0.473188	0.122022	0.452689			29.8904	187.468	172.062	0.185266							29.6	175.5	130.4	0.1								29.2	168.8	109.6	0.3							16.4	57.8	43.1	0.2							24.1	116.2
	0.439484	0.715489	0.393753	0.22552			65.207	199.415	158.194	0.293376							29.3	145.3	28.8	0.1								10	116.3	146.1	0.3							20.5	27.9	153.1	0.1							7.6	72
	0.446221	0.725141	0.611518	0.364098			24.8216	84.5784	6.99611	0.283329							29.1	153.4	28.4	0.2								30.5	180.8	37	0.3							16.6	154.6	14.1	0.2							29.7	145.9
	0.0933357	0.755631	0.705171	0.229434			50.7764	169.251	84.4334	0.27471							38.1	154.8	50.8	0.2								29.1	144.6	27.1	0.3							28.9	101.2	58.6	0.2							17.8	190
	0.743951	0.00668523	0.908851	0.92758			28.1731	106.212	128.199	0.260499							28.4	116.7	100.6	0.3								28.4	127.2	72.1	0.3							26.3	148.1	44.1	0.3							23.6	161.9
							89.2899	59.0441	195.499	0.213516							5	176.1	140.7	0.3								95	189	168.9	0.2							8.1	171.9	180.7	0.2							53.3	167.7
pbest	4.73279	59.7414	150.759	0.25812			4.18923	99.9861	160.065	0.194852							28.3	144.3	24.8	0.3								40.3	166.2	30.9	0.3							21.2	152.2	49.5	0.3							11.5	102
	54.5458	101.498	34.7263	0.253163			35.9201	77.9794	52.0853	0.103654							33.9	97.7	44.5	0.2								27	154.4	21.2	0.1							19.9	198.5	13.5	0.2							23.1	170.3
	73.59	20.4892	177.368	0.10168
	38.6034	68.4922	62.4312	0.170056
	42.4279	187.19	102.755	0.110791
	27.8348	143.155	25.2628	0.147141
	31.6721	10.9501	99.7793	0.269968
	49.5307	20.2591	60.4423	0.251223
	66.0201	115.743	33.9711	0.26495
	83.548	6.00574	47.4715	0.297356
	66.1602	113.314	118.39	0.216408
	71.4143	183.034	96.332	0.13846
	29.8904	187.468	172.062	0.185266
	65.207	199.415	158.194	0.293376
	24.8216	84.5784	6.99611	0.283329
	50.7764	169.251	84.4334	0.27471
	28.1731	106.212	128.199	0.260499
	89.2899	59.0441	195.499	0.213516
	4.18923	99.9861	160.065	0.194852
	35.9201	77.9794	52.0853	0.103654
gbest	27.8348	143.155	25.2628	0.147141
[truncated: 72 more columns]
