# Supplementary material for: Daily reference evapotranspiration prediction for irrigation scheduling decisions based on the hybrid PSO-LSTM model
Source: PLoS One. 2023 Apr 18;18(4):e0281478. doi: 10.1371/journal.pone.0281478 (PMC10112815; doi:10.1371/journal.pone.0281478)
Supplement: S3 File — (XLSX) [file pone.0281478.s003.xlsx]

## Sheet: wugong
Type A	training set	500	Mse_train	0.669682		Type B	Mse_train	0.675542		Type C	Mse_train	0.661451		Type D	Mse_train	0.683659
			Rmse_train	0.818341			Rmse_train	0.821914			Rmse_train	0.813296			Rmse_train	0.826837
			Mae_train	0.572105			Mae_train	0.575258			Mae_train	0.555121			Mae_train	0.576513
	test set		Mse_test	0.725997			Mse_test	0.674043			Mse_test	0.812635			Mse_test	0.812977
			Rmse_test	0.852055			Rmse_test	0.821001			Rmse_test	0.901463			Rmse_test	0.901652
			Mae_test	0.599374			Mae_test	0.574457			Mae_test	0.649065			Mae_test	0.650776
		1000	Mse_train	0.655263			Mse_train	0.659371			Mse_train	0.658544			Mse_train	0.655818
			Rmse_train	0.809483			Rmse_train	0.812017			Rmse_train	0.811507			Rmse_train	0.809826
			Mae_train	0.561574			Mae_train	0.56528			Mae_train	0.552815			Mae_train	0.567259
			Mse_test	0.73582			Mse_test	0.658724			Mse_test	0.826281			Mse_test	0.835837
			Rmse_test	0.8578			Rmse_test	0.811618			Rmse_test	0.909			Rmse_test	0.914241
			Mae_test	0.599957			Mae_test	0.565075			Mae_test	0.655069			Mae_test	0.662906
		1500	Mse_train	0.652418			Mse_train	0.654585			Mse_train	0.640521			Mse_train	0.652745
			Rmse_train	0.807724			Rmse_train	0.809065			Rmse_train	0.800326			Rmse_train	0.807927
			Mae_train	0.564349			Mae_train	0.563278			Mae_train	0.549564			Mae_train	0.561881
			Mse_test	0.741544			Mse_test	0.654268			Mse_test	0.831978			Mse_test	0.83032
			Rmse_test	0.86113			Rmse_test	0.808868			Rmse_test	0.912128			Rmse_test	0.911219
			Mae_test	0.606323			Mae_test	0.563052			Mae_test	0.658248			Mae_test	0.652824
		2000	Mse_train	0.646963			Mse_train	0.668277			Mse_train	0.642563			Mse_train	0.616983
			Rmse_train	0.80434			Rmse_train	0.817482			Rmse_train	0.8016			Rmse_train	0.785483
			Mae_train	0.560383			Mae_train	0.569905			Mae_train	0.553355			Mae_train	0.534865
			Mse_test	0.737003			Mse_test	0.667737			Mse_test	0.82292			Mse_test	0.901372
			Rmse_test	0.858489			Rmse_test	0.817152			Rmse_test	0.907149			Rmse_test	0.949406
			Mae_test	0.604767			Mae_test	0.56933			Mae_test	0.657824			Mae_test	0.685356

## Sheet: fengxiang
Type A	500	Mse_train	0.719828		Type B	Mse_train	0.759286		Type C	Mse_train	0.790831		Type D	Mse_train	0.888961
		Rmse_train	0.848427			Rmse_train	0.87137			Rmse_train	0.889287			Rmse_train	0.942848
		Mae_train	0.608744			Mae_train	0.623893			Mae_train	0.632815			Mae_train	0.67645
		Mse_test	0.862088			Mse_test	0.7606			Mse_test	0.898926			Mse_test	0.886335
		Rmse_test	0.928487			Rmse_test	0.872124			Rmse_test	0.948117			Rmse_test	0.941453
		Mae_test	0.674846			Mae_test	0.624559			Mae_test	0.686306			Mae_test	0.686568
	1000	Mse_train	0.699605			Mse_train	0.76515			Mse_train	0.768319			Mse_train	0.823479
		Rmse_train	0.836424			Rmse_train	0.874728			Rmse_train	0.876538			Rmse_train	0.907457
		Mae_train	0.601041			Mae_train	0.62851			Mae_train	0.616006			Mae_train	0.641144
		Mse_test	0.862438			Mse_test	0.766185			Mse_test	0.932453			Mse_test	0.90723
		Rmse_test	0.928675			Rmse_test	0.87532			Rmse_test	0.965636			Rmse_test	0.952486
		Mae_test	0.680369			Mae_test	0.629225			Mae_test	0.699303			Mae_test	0.687722
	1500	Mse_train	0.703089			Mse_train	0.718023			Mse_train	0.786488			Mse_train	0.837431
		Rmse_train	0.838504			Rmse_train	0.847362			Rmse_train	0.886842			Rmse_train	0.915112
		Mae_train	0.595449			Mae_train	0.603363			Mae_train	0.627449			Mae_train	0.646422
		Mse_test	0.898805			Mse_test	0.720683			Mse_test	0.92033			Mse_test	0.956556
		Rmse_test	0.948053			Rmse_test	0.84893			Rmse_test	0.959338			Rmse_test	0.978037
		Mae_test	0.687727			Mae_test	0.604916			Mae_test	0.693865			Mae_test	0.698795
	2000	Mse_train	0.691255			Mse_train	0.725606			Mse_train	0.764373			Mse_train	0.809599
		Rmse_train	0.831418			Rmse_train	0.851825			Rmse_train	0.874285			Rmse_train	0.899777
		Mae_train	0.588652			Mae_train	0.607418			Mae_train	0.622534			Mae_train	0.640515
		Mse_test	0.902722			Mse_test	0.728562			Mse_test	0.933049			Mse_test	0.900139
		Rmse_test	0.950117			Rmse_test	0.853559			Rmse_test	0.965945			Rmse_test	0.948757
		Mae_test	0.690653			Mae_test	0.608893			Mae_test	0.700873			Mae_test	0.688766

## Sheet: puchegn
Type A	500	Mse_train	0.895702		Type B	Mse_train	0.916675		Type C	Mse_train	0.855986		Type D	Mse_train	0.850799
		Rmse_train	0.946415			Rmse_train	0.957431			Rmse_train	0.925195			Rmse_train	0.922388
		Mae_train	0.678428			Mae_train	0.675074			Mae_train	0.662371			Mae_train	0.660161
		Mse_test	0.865314			Mse_test	0.912121			Mse_test	0.829899			Mse_test	0.844645
		Rmse_test	0.930222			Rmse_test	0.95505			Rmse_test	0.910988			Rmse_test	0.919046
		Mae_test	0.672936			Mae_test	0.67308			Mae_test	0.655085			Mae_test	0.653611
	1000	Mse_train	0.885327			Mse_train	0.89833			Mse_train	0.848221			Mse_train	0.830852
		Rmse_train	0.940918			Rmse_train	0.947803			Rmse_train	0.920989			Rmse_train	0.911511
		Mae_train	0.664977			Mae_train	0.66644			Mae_train	0.641431			Mae_train	0.640427
		Mse_test	0.889007			Mse_test	0.894382			Mse_test	0.859989			Mse_test	0.891414
		Rmse_test	0.942872			Rmse_test	0.945717			Rmse_test	0.927356			Rmse_test	0.944147
		Mae_test	0.673594			Mae_test	0.664958			Mae_test	0.655605			Mae_test	0.663317
	1500	Mse_train	0.889984			Mse_train	0.881323			Mse_train	0.832356			Mse_train	0.826236
		Rmse_train	0.943389			Rmse_train	0.938788			Rmse_train	0.912336			Rmse_train	0.908975
		Mae_train	0.667504			Mae_train	0.657873			Mae_train	0.643756			Mae_train	0.634207
		Mse_test	0.88838			Mse_test	0.87837			Mse_test	0.839423			Mse_test	0.88446
		Rmse_test	0.942539			Rmse_test	0.937214			Rmse_test	0.9162			Rmse_test	0.940457
		Mae_test	0.673357			Mae_test	0.656485			Mae_test	0.656626			Mae_test	0.654707
	2000	Mse_train	0.853695			Mse_train	0.833004			Mse_train	0.824688			Mse_train	0.813646
		Rmse_train	0.923956			Rmse_train	0.91269			Rmse_train	0.908123			Rmse_train	0.902023
		Mae_train	0.652835			Mae_train	0.641881			Mae_train	0.634192			Mae_train	0.638438
		Mse_test	0.880262			Mse_test	0.833366			Mse_test	0.846289			Mse_test	0.89817
		Rmse_test	0.938223			Rmse_test	0.912889			Rmse_test	0.91994			Rmse_test	0.947719
		Mae_test	0.672713			Mae_test	0.642055			Mae_test	0.652977			Mae_test	0.670859

## Sheet: xianyang
Type Ａ	500	Mse_train	0.84481		Type B	Mse_train	0.839659		Type C	Mse_train	0.815957		Type D	Mse_train	0.879581
		Rmse_train	0.919135			Rmse_train	0.916329			Rmse_train	0.903303			Rmse_train	0.93786
		Mae_train	0.648345			Mae_train	0.644067			Mae_train	0.625827			Mae_train	0.650792
		Mse_test	0.886034			Mse_test	0.841281			Mse_test	0.959201			Mse_test	1.03613
		Rmse_test	0.941294			Rmse_test	0.917214			Rmse_test	0.979388			Rmse_test	1.0179
		Mae_test	0.664051			Mae_test	0.644122			Mae_test	0.69334			Mae_test	0.720336
	1000	Mse_train	0.829185			Mse_train	0.842952			Mse_train	0.800324			Mse_train	0.8558
		Rmse_train	0.910596			Rmse_train	0.918124			Rmse_train	0.894608			Rmse_train	0.925095
		Mae_train	0.64348			Mae_train	0.650721			Mae_train	0.6255			Mae_train	0.652907
		Mse_test	0.872517			Mse_test	0.844793			Mse_test	0.962094			Mse_test	1.01193
		Rmse_test	0.934086			Rmse_test	0.919126			Rmse_test	0.980864			Rmse_test	1.00595
		Mae_test	0.665253			Mae_test	0.65093			Mae_test	0.702768			Mae_test	0.724768
	1500	Mse_train	0.813951			Mse_train	0.841925			Mse_train	0.805604			Mse_train	0.734762
		Rmse_train	0.902193			Rmse_train	0.917565			Rmse_train	0.897554			Rmse_train	0.857183
		Mae_train	0.626277			Mae_train	0.635927			Mae_train	0.620435			Mae_train	0.601072
		Mse_test	0.920589			Mse_test	0.845238			Mse_test	0.976339			Mse_test	1.12999
		Rmse_test	0.959474			Rmse_test	0.919368			Rmse_test	0.988099			Rmse_test	1.06301
		Mae_test	0.674262			Mae_test	0.636718			Mae_test	0.700251			Mae_test	0.755232
	2000	Mse_train	0.801967			Mse_train	0.811302			Mse_train	0.777155			Mse_train	0.817799
		Rmse_train	0.895526			Rmse_train	0.900723			Rmse_train	0.881564			Rmse_train	0.904322
		Mae_train	0.623432			Mae_train	0.634513			Mae_train	0.60304			Mae_train	0.635067
		Mse_test	0.911667			Mse_test	0.813678			Mse_test	0.993962			Mse_test	1.07822
		Rmse_test	0.954812			Rmse_test	0.902041			Rmse_test	0.996977			Rmse_test	1.03837
		Mae_test	0.671015			Mae_test	0.63519			Mae_test	0.702497			Mae_test	0.73886
