# Supplementary material for: Daily reference evapotranspiration prediction for irrigation scheduling decisions based on the hybrid PSO-LSTM model
Source: PLoS One. 2023 Apr 18;18(4):e0281478. doi: 10.1371/journal.pone.0281478 (PMC10112815; doi:10.1371/journal.pone.0281478)
Supplement: S4 File — (XLSX) [file pone.0281478.s004.xlsx]

## Sheet: wugong
Type A	500	Mse_test	0.744739			Type B	Mse_test	0.680085			Type C	Mse_test	0.873031			Type D	Mse_test	0.843498
		Rmse_test	0.862983				Rmse_test	0.824673				Rmse_test	0.934361				Rmse_test	0.918421
		Mae_test	0.606741				Mae_test	0.576612				Mae_test	0.666153				Mae_test	0.649436
		Mse_test_2019	0.895188				Mse_test_2019	0.890933				Mse_test_2019	0.934903				Mse_test_2019	0.956037
		Rmse_test_2019	0.946144				Rmse_test_2019	0.943892				Rmse_test_2019	0.966904				Rmse_test_2019	0.977771
		Mae_test_2019	0.660921				Mae_test_2019	0.660095				Mae_test_2019	0.678435				Mae_test_2019	0.679498
		R2	0.814				R2	0.816				R2	0.806				R2	0.804
		actual value	prediction value	prediction -actual			actual value	prediction value	prediction -actual			actual value	prediction value	prediction -actual			actual value	prediction value	prediction -actual
	1	0.59533	0.783578	0.188248		1	0.59533	0.798301	0.20297		1	0.59533	0.813625	0.218294		1	0.59533	0.887318	0.291987
	2	0.510992	0.668618	0.157626		2	0.510992	0.642812	0.13182		2	0.510992	0.649307	0.138315		2	0.510992	0.679477	0.168485
	3	0.558249	0.595127	0.0368774		3	0.558249	0.583958	0.0257088		3	0.558249	0.59951	0.0412604		3	0.558249	0.629492	0.0712429
	4	0.553417	0.605589	0.0521715		4	0.553417	0.607831	0.054414		4	0.553417	0.599323	0.0459056		4	0.553417	0.630228	0.0768109
	5	0.698952	0.614415	-0.0845364		5	0.698952	0.609076	-0.089876		5	0.698952	0.611645	-0.0873068		5	0.698952	0.633931	-0.0650204
	6	0.716958	0.698023	-0.0189347		6	0.716958	0.682111	-0.0348469		6	0.716958	0.671333	-0.0456252		6	0.716958	0.709356	-0.00760222
	7	0.526925	0.729534	0.202609		7	0.526925	0.719265	0.19234		7	0.526925	0.702568	0.175643		7	0.526925	0.729397	0.202472
	8	1.20682	0.615604	-0.59122		8	1.20682	0.618234	-0.588589		8	1.20682	0.615906	-0.590918		8	1.20682	0.631045	-0.575779
	9	0.970685	0.858818	-0.111867		9	0.970685	0.899566	-0.0711191		9	0.970685	0.896666	-0.0740186		9	0.970685	0.960332	-0.0103525
	10	0.95831	0.866486	-0.0918241		10	0.95831	0.882976	-0.0753339		10	0.95831	0.89506	-0.0632499		10	0.95831	0.899715	-0.0585947
	11	0.714187	0.920524	0.206337		11	0.714187	0.910795	0.196608		11	0.714187	0.930256	0.216069		11	0.714187	0.943411	0.229224
	12	0.552889	0.774607	0.221718		12	0.552889	0.789346	0.236456		12	0.552889	0.772027	0.219137		12	0.552889	0.802969	0.25008
	13	0.849381	0.668751	-0.18063		13	0.849381	0.684702	-0.164679		13	0.849381	0.695662	-0.153719		13	0.849381	0.727119	-0.122262
	14	0.71766	0.787068	0.0694081		14	0.71766	0.794288	0.0766284		14	0.71766	0.781673	0.0640127		14	0.71766	0.845728	0.128068
	15	1.11437	0.761601	-0.352766		15	1.11437	0.750704	-0.363663		15	1.11437	0.744013	-0.370354		15	1.11437	0.762859	-0.351508
	16	1.51257	0.921695	-0.590873		16	1.51257	0.908925	-0.603642		16	1.51257	0.92378	-0.588787		16	1.51257	0.961557	-0.55101
	17	1.16342	1.12116	-0.0422594		17	1.16342	1.12035	-0.0430677		17	1.16342	1.11591	-0.0475107		17	1.16342	1.14805	-0.0153702
	18	0.947114	1.01374	0.0666268		18	0.947114	1.05168	0.104571		18	0.947114	1.05136	0.104242		18	0.947114	1.08084	0.133725
	19	0.946598	0.949945	0.00334742		19	0.946598	0.982945	0.0363473		19	0.946598	0.960924	0.0143265		19	0.946598	0.99172	0.045122
	20	1.37454	0.993314	-0.381227		20	1.37454	1.01304	-0.361499		20	1.37454	0.985261	-0.38928		20	1.37454	0.997523	-0.377018
	21	1.8236	1.22088	-0.602712		21	1.8236	1.21022	-0.613377		21	1.8236	1.27134	-0.552254		21	1.8236	1.23227	-0.591326
	22	1.19573	1.51343	0.317695		22	1.19573	1.52607	0.330337		22	1.19573	1.43101	0.235273		22	1.19573	1.45621	0.260479
	23	1.37871	1.18015	-0.198558		23	1.37871	1.17544	-0.203273		23	1.37871	1.13089	-0.247818		23	1.37871	1.19341	-0.185301
	24	1.44898	1.31044	-0.138543		24	1.44898	1.28023	-0.168748		24	1.44898	1.31242	-0.136556		24	1.44898	1.27655	-0.17243
	25	1.16779	1.38043	0.212647		25	1.16779	1.36485	0.197066		25	1.16779	1.3851	0.217314		25	1.16779	1.37791	0.210126
	26	1.70968	1.23124	-0.478438		26	1.70968	1.25321	-0.45647		26	1.70968	1.23818	-0.471502		26	1.70968	1.32112	-0.388561
	27	1.17195	1.53802	0.366069		27	1.17195	1.50007	0.328119		27	1.17195	1.45083	0.278884		27	1.17195	1.50533	0.333387
	28	0.943592	1.21676	0.273165		28	0.943592	1.16935	0.225762		28	0.943592	1.18203	0.238438		28	0.943592	1.25163	0.308034
	29	1.03758	1.03266	-0.00492737		29	1.03758	1.05486	0.0172745		29	1.03758	1.04383	0.006251		29	1.03758	1.08824	0.0506555
	30	1.472	1.05618	-0.415814		30	1.472	1.06151	-0.410489		30	1.472	1.05007	-0.421926		30	1.472	1.0655	-0.406495
	31	1.00747	1.32007	0.312596		31	1.00747	1.30265	0.29518		31	1.00747	1.39232	0.384843		31	1.00747	1.34588	0.338405
	32	1.22418	1.03477	-0.189402		32	1.22418	1.00416	-0.220014		32	1.22418	1.00291	-0.221268		32	1.22418	1.03228	-0.191897
	33	1.00698	1.12085	0.113861		33	1.00698	1.09635	0.0893707		33	1.00698	1.13274	0.125756		33	1.00698	1.13716	0.130179
	34	2.17377	1.02612	-1.14764		34	2.17377	1.00998	-1.16378		34	2.17377	1.02104	-1.15272		34	2.17377	1.02612	-1.14764
	35	1.86692	1.79638	-0.0705361		35	1.86692	1.68951	-0.177408		35	1.86692	1.61365	-0.253266		35	1.86692	1.7321	-0.134816
	36	1.57974	1.64252	0.062783		36	1.57974	1.65507	0.075334		36	1.57974	1.6113	0.0315662		36	1.57974	1.55309	-0.0266422
	37	1.6095	1.556	-0.0534981		37	1.6095	1.55296	-0.0565382		37	1.6095	1.4839	-0.125598		37	1.6095	1.50842	-0.101074
	38	1.87413	1.66132	-0.212807		38	1.87413	1.62439	-0.249735		38	1.87413	1.58932	-0.284805		38	1.87413	1.55391	-0.320212
	39	1.68433	1.84783	0.163503		39	1.68433	1.90528	0.220957		39	1.68433	1.98882	0.304497		39	1.68433	2.00888	0.324554
	40	0.819715	1.63937	0.819656		40	0.819715	1.68814	0.86843		40	0.819715	1.71814	0.898422		40	0.819715	1.79905	0.979332
	41	0.979835	0.973212	-0.00662325		41	0.979835	0.97885	-0.000984949		41	0.979835	0.995193	0.015358		41	0.979835	0.972528	-0.00730787
	42	0.645712	1.00191	0.356202		42	0.645712	1.01319	0.367479		42	0.645712	1.01917	0.373462		42	0.645712	1.05978	0.41407
	43	0.601242	0.787822	0.18658		43	0.601242	0.777612	0.17637		43	0.601242	0.781385	0.180143		43	0.601242	0.815834	0.214593
	44	1.05189	0.713267	-0.338624		44	1.05189	0.706855	-0.345037		44	1.05189	0.733439	-0.318453		44	1.05189	0.773711	-0.278181
	45	0.801694	0.842804	0.0411107		45	0.801694	0.86459	0.0628966		45	0.801694	0.87118	0.0694862		45	0.801694	0.925626	0.123932
	46	0.812274	0.81537	0.0030952		46	0.812274	0.812613	0.000338484		46	0.812274	0.81033	-0.0019442		46	0.812274	0.825642	0.0133678
	47	0.761548	0.823608	0.0620603		47	0.761548	0.829539	0.067991		47	0.761548	0.818783	0.0572357		47	0.761548	0.836274	0.0747262
	48	1.20241	0.792554	-0.409854		48	1.20241	0.816781	-0.385627		48	1.20241	0.783729	-0.418678		48	1.20241	0.802215	-0.400193
	49	0.777644	1.00533	0.22769		49	0.777644	1.01145	0.233802		49	0.777644	1.02722	0.249572		49	0.777644	1.03733	0.259689
	50	0.684795	0.802611	0.117816		50	0.684795	0.811334	0.126539		50	0.684795	0.815462	0.130667		50	0.684795	0.834071	0.149276
	51	0.737685	0.746947	0.00926173		51	0.737685	0.753897	0.0162117		51	0.737685	0.753091	0.0154061		51	0.737685	0.783816	0.0461307
	52	0.905647	0.764713	-0.140934		52	0.905647	0.783017	-0.12263		52	0.905647	0.760557	-0.145091		52	0.905647	0.783451	-0.122196
	53	1.01319	0.87134	-0.141851		53	1.01319	0.876909	-0.136282		53	1.01319	0.872658	-0.140533		53	1.01319	0.90528	-0.107911
	54	1.10601	0.945979	-0.16003		54	1.10601	0.921779	-0.18423		54	1.10601	0.929073	-0.176936		54	1.10601	0.951125	-0.154885
	55	1.44329	1.00726	-0.436036		55	1.44329	0.986598	-0.456697		55	1.44329	1.01561	-0.427685		55	1.44329	1.02302	-0.420272
	56	1.5517	1.22042	-0.331283		56	1.5517	1.15384	-0.397861		56	1.5517	1.23799	-0.313719		56	1.5517	1.18577	-0.365935
	57	1.41356	1.34608	-0.0674799		57	1.41356	1.33545	-0.0781067		57	1.41356	1.34244	-0.0711235		57	1.41356	1.30573	-0.107825
	58	0.946467	1.31739	0.370925		58	0.946467	1.32862	0.382154		58	0.946467	1.2765	0.330028		58	0.946467	1.34313	0.396663
	59	0.963869	1.02697	0.0631005		59	0.963869	1.01977	0.0559043		59	0.963869	0.999839	0.0359694		59	0.963869	1.05455	0.0906835
	60	1.16401	1.03796	-0.126055		60	1.16401	1.03656	-0.127455		60	1.16401	1.03485	-0.129167		60	1.16401	1.05888	-0.105139
	61	1.11003	1.1253	0.015274		61	1.11003	1.11389	0.00385837		61	1.11003	1.15703	0.0470008		61	1.11003	1.14895	0.0389221
	62	0.954049	1.0722	0.118152		62	0.954049	1.07904	0.12499		62	0.954049	1.11809	0.16404		62	0.954049	1.10486	0.150813
	63	1.54071	0.972606	-0.568104		63	1.54071	0.990316	-0.550394		63	1.54071	0.97901	-0.561701		63	1.54071	0.986735	-0.553975
	64	1.25997	1.30241	0.0424477		64	1.25997	1.26064	0.000671211		64	1.25997	1.24412	-0.0158461		64	1.25997	1.22977	-0.0301909
	65	1.72056	1.13203	-0.588528		65	1.72056	1.16951	-0.551054		65	1.72056	1.15455	-0.566014		65	1.72056	1.19679	-0.523773
	66	2.27404	1.48609	-0.787951		66	2.27404	1.49544	-0.778593		66	2.27404	1.3972	-0.876836		66	2.27404	1.46365	-0.810383
	67	3.08183	1.90564	-1.17619		67	3.08183	1.89145	-1.19038		67	3.08183	1.78664	-1.29519		67	3.08183	1.91012	-1.17171
	68	1.94105	2.71149	0.770437		68	1.94105	2.74893	0.807879		68	1.94105	2.63773	0.696683		68	1.94105	2.77321	0.832158
	69	2.45133	1.94417	-0.507162		69	2.45133	2.05823	-0.393102		69	2.45133	2.11313	-0.338208		69	2.45133	1.99058	-0.460757
	70	1.77204	2.39781	0.625773		70	1.77204	2.46243	0.690385		70	1.77204	2.4625	0.690463		70	1.77204	2.44559	0.673553
	71	2.63846	1.86196	-0.776508		71	2.63846	1.99207	-0.646393		71	2.63846	1.9773	-0.661162		71	2.63846	2.05012	-0.588347
	72	2.92278	2.60082	-0.321962		72	2.92278	2.61053	-0.31225		72	2.92278	2.69642	-0.226362		72	2.92278	2.70172	-0.221062
	73	2.03253	2.75049	0.717967		73	2.03253	2.74514	0.71261		73	2.03253	2.8165	0.783973		73	2.03253	2.75123	0.7187
	74	2.75321	2.06205	-0.691164		74	2.75321	2.18648	-0.566735		74	2.75321	2.15944	-0.59377		74	2.75321	2.11019	-0.643023
	75	2.93616	2.60839	-0.327772		75	2.93616	2.66992	-0.266243		75	2.93616	2.6058	-0.330355		75	2.93616	2.64629	-0.289865
	76	3.28151	2.77134	-0.510175		76	3.28151	2.82168	-0.459837		76	3.28151	2.88451	-0.397005		76	3.28151	2.95141	-0.330107
	77	2.46346	3.03464	0.571186		77	2.46346	3.05563	0.592167		77	2.46346	3.08924	0.625779		77	2.46346	3.13616	0.672705
	78	3.59175	2.33984	-1.25191		78	3.59175	2.46203	-1.12972		78	3.59175	2.5226	-1.06915		78	3.59175	2.6581	-0.933646
	79	3.94881	3.27359	-0.675226		79	3.94881	3.34469	-0.604125		79	3.94881	3.30524	-0.643576		79	3.94881	3.41823	-0.530581
	80	4.36901	3.67907	-0.689941		80	4.36901	3.69001	-0.679001		80	4.36901	3.66934	-0.699671		80	4.36901	3.68428	-0.684725
	81	3.13082	3.98238	0.851562		81	3.13082	3.95322	0.822403		81	3.13082	3.97453	0.843709		81	3.13082	3.90303	0.772214
	82	1.93557	3.13105	1.19548		82	1.93557	3.17643	1.24087		82	1.93557	3.15945	1.22388		82	1.93557	3.4464	1.51084
	83	3.12009	2.28083	-0.839263		83	3.12009	2.23849	-0.881601		83	3.12009	2.08007	-1.04003		83	3.12009	2.17327	-0.946827
	84	3.04086	3.07828	0.0374228		84	3.04086	3.19778	0.156924		84	3.04086	3.05754	0.016683		84	3.04086	3.38383	0.34297
	85	3.74788	3.03748	-0.710398		85	3.74788	3.17958	-0.568294		85	3.74788	3.21847	-0.529404		85	3.74788	3.29741	-0.450467
	86	2.80569	3.51215	0.706456		86	2.80569	3.5172	0.711509		86	2.80569	3.4852	0.679501		86	2.80569	3.49123	0.685537
	87	3.00945	2.75929	-0.250163		87	3.00945	2.83606	-0.173398		87	3.00945	2.86749	-0.141965		87	3.00945	3.10099	0.0915406
	88	4.06842	2.87578	-1.19264		88	4.06842	2.98998	-1.07844		88	4.06842	2.9018	-1.16661		88	4.06842	3.01774	-1.05068
	89	3.73694	3.66956	-0.0673843		89	3.73694	3.7116	-0.0253401		89	3.73694	3.66936	-0.0675793		89	3.73694	3.86447	0.127526
	90	3.85419	3.50801	-0.34618		90	3.85419	3.54988	-0.304304		90	3.85419	3.53545	-0.318737		90	3.85419	3.58895	-0.265237
	91	3.39199	3.48942	0.0974274		91	3.39199	3.54786	0.15587		91	3.39199	3.55115	0.159156		91	3.39199	3.59572	0.203727
	92	3.88248	3.18617	-0.696313		92	3.88248	3.27013	-0.612354		92	3.88248	3.24975	-0.632732		92	3.88248	3.38735	-0.49513
	93	2.09467	3.56091	1.46624		93	2.09467	3.67732	1.58266		93	2.09467	3.55693	1.46226		93	2.09467	3.69425	1.59959
	94	3.56291	2.42858	-1.13433		94	3.56291	2.49342	-1.0695		94	3.56291	2.32785	-1.23506		94	3.56291	2.41645	-1.14647
	95	3.79944	3.45947	-0.33997		95	3.79944	3.54785	-0.25159		95	3.79944	3.39882	-0.400615		95	3.79944	3.65425	-0.145185
	96	5.15761	3.64469	-1.51292		96	5.15761	3.70749	-1.45012		96	5.15761	3.73463	-1.42298		96	5.15761	3.64989	-1.50772
	97	4.16621	4.61996	0.453752		97	4.16621	4.61868	0.452472		97	4.16621	4.64125	0.475042		97	4.16621	4.54879	0.38258
	98	4.42723	3.97018	-0.457044		98	4.42723	3.99029	-0.436939		98	4.42723	4.03422	-0.393004		98	4.42723	4.19761	-0.22962
	99	3.56821	4.12268	0.554474		99	3.56821	4.16445	0.596242		99	3.56821	4.05594	0.487733		99	3.56821	4.07959	0.511377
	100	2.60396	3.55643	0.952468		100	2.60396	3.63534	1.03139		100	2.60396	3.51025	0.906288		100	2.60396	3.73966	1.1357
	101	1.39856	2.92544	1.52689		101	1.39856	3.00618	1.60762		101	1.39856	2.73852	1.33996		101	1.39856	2.98558	1.58702
	102	3.21966	1.78028	-1.43937		102	3.21966	1.65659	-1.56307		102	3.21966	1.64464	-1.57502		102	3.21966	1.53612	-1.68353
	103	1.46688	2.85997	1.3931		103	1.46688	2.90553	1.43866		103	1.46688	2.82316	1.35628		103	1.46688	3.19684	1.72996
	104	1.7778	1.90311	0.125309		104	1.7778	1.90304	0.125237		104	1.7778	1.9271	0.149294		104	1.7778	2.13316	0.355357
	105	3.17737	1.90395	-1.27342		105	3.17737	1.75101	-1.42636		105	3.17737	1.7933	-1.38407		105	3.17737	1.92895	-1.24842
	106	3.44818	3.11148	-0.336701		106	3.44818	2.98179	-0.46639		106	3.44818	2.8022	-0.645983		106	3.44818	2.73145	-0.716733
	107	3.93033	3.30418	-0.626154		107	3.93033	3.24431	-0.686022		107	3.93033	3.25909	-0.671241		107	3.93033	3.24464	-0.685693
	108	4.63213	3.59215	-1.03998		108	4.63213	3.50912	-1.12301		108	4.63213	3.45526	-1.17688		108	4.63213	3.64228	-0.989852
	109	5.00737	4.14004	-0.867324		109	5.00737	4.1409	-0.866464		109	5.00737	4.12513	-0.882233		109	5.00737	4.11249	-0.894874
	110	5.24278	4.4925	-0.750282		110	5.24278	4.50298	-0.739802		110	5.24278	4.49208	-0.750702		110	5.24278	4.40734	-0.835436
	111	1.76806	4.73369	2.96564		111	1.76806	4.72563	2.95758		111	1.76806	4.69285	2.92479		111	1.76806	4.6278	2.85974
	112	1.65191	2.71011	1.05821		112	1.65191	2.61729	0.965384		112	1.65191	2.07287	0.42096		112	1.65191	1.83141	0.179505
	113	2.20294	2.16059	-0.0423491		113	2.20294	2.10547	-0.0974693		113	2.20294	1.38505	-0.817887		113	2.20294	2.3425	0.139563
	114	2.54958	2.56036	0.0107788		114	2.54958	2.7248	0.175218		114	2.54958	1.63098	-0.918604		114	2.54958	2.50562	-0.0439567
	115	4.34179	2.54048	-1.80131		115	4.34179	2.97171	-1.37008		115	4.34179	2.15298	-2.18881		115	4.34179	3.05165	-1.29014
	116	4.94255	3.86191	-1.08064		116	4.94255	3.94062	-1.00193		116	4.94255	3.73861	-1.20394		116	4.94255	3.90743	-1.03512
	117	2.12145	4.42156	2.30011		117	2.12145	4.41717	2.29572		117	2.12145	4.37166	2.25022		117	2.12145	4.54795	2.4265
	118	1.56331	2.8627	1.29939		118	1.56331	2.93371	1.3704		118	1.56331	2.66051	1.0972		118	1.56331	3.16944	1.60613
	119	1.43662	2.14751	0.710889		119	1.43662	2.02368	0.587052		119	1.43662	1.61439	0.17777		119	1.43662	2.23509	0.798465
	120	3.44787	1.83833	-1.60953		120	3.44787	1.73952	-1.70835		120	3.44787	1.50184	-1.94603		120	3.44787	1.87362	-1.57425
	121	4.86155	3.27167	-1.58988		121	4.86155	3.33597	-1.52558		121	4.86155	2.50072	-2.36083		121	4.86155	3.65105	-1.2105
	122	3.01408	4.46259	1.44851		122	3.01408	4.38981	1.37574		122	3.01408	4.26028	1.2462		122	3.01408	4.5438	1.52973
	123	3.45605	3.28086	-0.175193		123	3.45605	3.183	-0.273055		123	3.45605	3.33333	-0.12272		123	3.45605	3.49333	0.0372787
	124	2.02031	3.42236	1.40205		124	2.02031	3.49503	1.47472		124	2.02031	3.2202	1.19989		124	2.02031	3.435	1.41469
	125	3.85281	2.50524	-1.34757		125	3.85281	2.50307	-1.34974		125	3.85281	2.35573	-1.49708		125	3.85281	2.80803	-1.04478
	126	2.09121	3.81487	1.72365		126	2.09121	3.89742	1.80621		126	2.09121	3.86891	1.7777		126	2.09121	4.01906	1.92785
	127	1.55234	2.61431	1.06198		127	1.55234	2.75262	1.20029		127	1.55234	2.77748	1.22515		127	1.55234	3.02696	1.47462
	128	1.41172	2.13564	0.72392		128	1.41172	2.12853	0.716808		128	1.41172	2.12702	0.715297		128	1.41172	2.09037	0.678645
	129	2.43616	1.65845	-0.777707		129	2.43616	1.61882	-0.817338		129	2.43616	1.58946	-0.846703		129	2.43616	1.71447	-0.721687
	130	3.81894	2.55313	-1.26581		130	3.81894	2.42003	-1.39891		130	3.81894	2.26168	-1.55726		130	3.81894	2.64472	-1.17423
	131	4.32455	3.51782	-0.80673		131	4.32455	3.43227	-0.892285		131	4.32455	3.34924	-0.975317		131	4.32455	3.50113	-0.823427
	132	4.56877	3.96805	-0.600722		132	4.56877	3.79092	-0.777851		132	4.56877	3.77338	-0.795389		132	4.56877	4.03014	-0.538637
	133	3.99356	4.16016	0.166596		133	3.99356	4.07189	0.0783219		133	3.99356	4.00981	0.0162429		133	3.99356	4.10267	0.109108
	134	3.96159	3.76406	-0.197531		134	3.96159	3.77333	-0.188257		134	3.96159	3.74724	-0.21435		134	3.96159	3.84879	-0.112802
	135	1.98633	3.66382	1.6775		135	1.98633	3.70529	1.71896		135	1.98633	3.67523	1.6889		135	1.98633	3.71939	1.73306
	136	3.58865	2.42203	-1.16661		136	3.58865	2.3545	-1.23415		136	3.58865	2.17539	-1.41325		136	3.58865	2.01966	-1.56899
	137	1.88517	3.54247	1.6573		137	1.88517	3.6428	1.75763		137	1.88517	3.45032	1.56515		137	1.88517	3.76075	1.87558
	138	4.25787	2.42777	-1.8301		138	4.25787	2.60484	-1.65302		138	4.25787	2.54784	-1.71002		138	4.25787	2.73512	-1.52275
	139	2.27091	4.20721	1.9363		139	2.27091	4.18005	1.90914		139	2.27091	3.80103	1.53012		139	2.27091	3.91075	1.63984
	140	3.4424	2.91024	-0.532156		140	3.4424	3.03313	-0.409267		140	3.4424	3.09448	-0.347917		140	3.4424	3.23672	-0.205681
	141	4.09476	3.62582	-0.468938		141	4.09476	3.68656	-0.408199		141	4.09476	3.67692	-0.417841		141	4.09476	3.4299	-0.664858
	142	4.79732	3.9057	-0.891627		142	4.79732	3.88808	-0.909245		142	4.79732	3.86216	-0.935165		142	4.79732	3.90908	-0.888245
	143	3.40745	4.3752	0.967757		143	3.40745	4.3218	0.91435		143	3.40745	4.41353	1.00608		143	3.40745	4.29368	0.886237
	144	6.00546	3.43337	-2.57209		144	6.00546	3.44884	-2.55662		144	6.00546	3.471	-2.53446		144	6.00546	3.73855	-2.26691
	145	5.30133	5.2365	-0.0648369		145	5.30133	5.35048	0.049142		145	5.30133	5.19824	-0.103096		145	5.30133	5.45551	0.154176
	146	5.78437	5.02276	-0.761619		146	5.78437	5.07512	-0.709252		146	5.78437	5.03463	-0.749745		146	5.78437	5.1348	-0.649578
	147	7.57411	5.35513	-2.21898		147	7.57411	5.40949	-2.16462		147	7.57411	5.22101	-2.3531		147	7.57411	5.18412	-2.38999
	148	3.7814	6.40145	2.62005		148	3.7814	6.5289	2.7475		148	3.7814	6.59716	2.81576		148	3.7814	6.86666	3.08526
	149	1.69657	4.42595	2.72938		149	1.69657	4.62645	2.92988		149	1.69657	3.88628	2.18972		149	1.69657	5.29111	3.59455
	150	2.72112	3.05771	0.336599		150	2.72112	3.04848	0.327369		150	2.72112	2.21535	-0.505765		150	2.72112	2.02437	-0.696743
	151	5.1479	3.24376	-1.90415		151	5.1479	3.46393	-1.68398		151	5.1479	1.87865	-3.26926		151	5.1479	3.27744	-1.87046
	152	4.61683	5.2205	0.603667		152	4.61683	5.37824	0.761412		152	4.61683	3.42352	-1.19331		152	4.61683	5.2012	0.584374
	153	5.63587	4.37135	-1.26453		153	5.63587	4.36327	-1.2726		153	5.63587	4.49291	-1.14296		153	5.63587	4.37032	-1.26556
	154	6.25485	4.94729	-1.30756		154	6.25485	4.92733	-1.32752		154	6.25485	4.95156	-1.30329		154	6.25485	5.05598	-1.19888
	155	6.61227	5.5397	-1.07257		155	6.61227	5.61744	-0.99483		155	6.61227	5.56211	-1.05016		155	6.61227	5.60985	-1.00242
	156	5.85299	5.83392	-0.019069		156	5.85299	5.85319	0.000204736		156	5.85299	5.8396	-0.0133856		156	5.85299	5.82864	-0.0243433
	157	2.0274	5.42946	3.40205		157	2.0274	5.41744	3.39003		157	2.0274	5.21424	3.18684		157	2.0274	5.38367	3.35626
	158	3.62451	3.23028	-0.394227		158	3.62451	3.0607	-0.563805		158	3.62451	2.18146	-1.44305		158	3.62451	1.16823	-2.45627
	159	4.75402	4.05238	-0.701649		159	4.75402	4.09027	-0.663757		159	4.75402	4.29555	-0.458474		159	4.75402	3.58504	-1.16899
	160	4.59358	4.63777	0.0441862		160	4.59358	4.82614	0.232552		160	4.59358	4.75069	0.15711		160	4.59358	4.49616	-0.0974215
	161	3.86813	4.21589	0.347767		161	3.86813	4.37936	0.511237		161	3.86813	4.60026	0.732137		161	3.86813	4.1891	0.320974
	162	5.43974	3.69963	-1.74012		162	5.43974	3.68982	-1.74992		162	5.43974	3.66458	-1.77516		162	5.43974	3.7755	-1.66424
	163	3.64083	4.74002	1.09919		163	3.64083	4.78071	1.13989		163	3.64083	4.77099	1.13016		163	3.64083	4.98895	1.34812
	164	4.49326	3.8076	-0.685667		164	4.49326	3.94975	-0.543518		164	4.49326	3.85683	-0.636438		164	4.49326	4.17137	-0.321898
	165	5.78302	4.43285	-1.35017		165	5.78302	4.48233	-1.30069		165	5.78302	4.18898	-1.59404		165	5.78302	4.16413	-1.61889
	166	5.27272	5.20242	-0.0703041		166	5.27272	5.23337	-0.0393511		166	5.27272	5.17058	-0.102149		166	5.27272	5.30934	0.0366176
	167	2.91128	4.93282	2.02154		167	2.91128	4.89493	1.98366		167	2.91128	4.94246	2.03119		167	2.91128	4.92228	2.011
	168	3.77516	3.42931	-0.34585		168	3.77516	3.39374	-0.381419		168	3.77516	3.06659	-0.70857		168	3.77516	3.2607	-0.514461
	169	2.91896	3.79408	0.875119		169	2.91896	3.90959	0.990628		169	2.91896	3.47386	0.554903		169	2.91896	4.17273	1.25377
	170	4.14444	3.21086	-0.933583		170	4.14444	3.41563	-0.728811		170	4.14444	3.38116	-0.76328		170	4.14444	3.53886	-0.60558
	171	2.40793	4.10579	1.69786		171	2.40793	4.16042	1.75248		171	2.40793	4.28905	1.88112		171	2.40793	4.1803	1.77237
	172	1.88175	2.80905	0.9273		172	1.88175	2.91542	1.03367		172	1.88175	2.77802	0.89627		172	1.88175	3.26715	1.3854
	173	1.85901	2.27334	0.414327		173	1.85901	2.31323	0.454222		173	1.85901	2.3299	0.470885		173	1.85901	2.43796	0.578943
	174	2.07108	2.01405	-0.0570334		174	2.07108	2.12168	0.0505942		174	2.07108	2.05019	-0.020892		174	2.07108	2.31106	0.239979
	175	3.26204	2.25089	-1.01115		175	3.26204	2.43512	-0.826921		175	3.26204	2.48903	-0.773008		175	3.26204	2.5508	-0.71124
	176	2.55094	3.09318	0.542244		176	2.55094	3.09641	0.545466		176	2.55094	3.0191	0.468163		176	2.55094	3.0794	0.528457
	177	5.02589	2.49309	-2.5328		177	5.02589	2.53496	-2.49093		177	5.02589	2.63684	-2.38905		177	5.02589	2.5572	-2.46869
	178	3.43478	4.53879	1.10401		178	3.43478	4.69473	1.25995		178	3.43478	4.30669	0.871908		178	3.43478	4.76089	1.32612
	179	1.8407	3.62365	1.78295		179	1.8407	3.67988	1.83918		179	1.8407	3.66757	1.82687		179	1.8407	4.02982	2.18912
	180	2.91306	2.61773	-0.295327		180	2.91306	2.61288	-0.30018		180	2.91306	2.30115	-0.611909		180	2.91306	2.59767	-0.315393
	181	2.98261	2.94528	-0.0373314		181	2.98261	3.08095	0.0983405		181	2.98261	2.42958	-0.553031		181	2.98261	3.39454	0.411926
	182	4.12088	3.05865	-1.06223		182	4.12088	3.26504	-0.855839		182	4.12088	3.09427	-1.02661		182	4.12088	3.32679	-0.794094
	183	5.22679	3.81396	-1.41283		183	5.22679	3.7976	-1.42919		183	5.22679	3.78138	-1.44541		183	5.22679	3.80048	-1.42631
	184	3.18337	4.61999	1.43662		184	3.18337	4.66002	1.47665		184	3.18337	4.60627	1.4229		184	3.18337	4.69222	1.50885
	185	2.48275	3.43506	0.952304		185	2.48275	3.45864	0.975887		185	2.48275	3.53252	1.04977		185	2.48275	3.86124	1.37849
	186	6.18027	2.79324	-3.38703		186	6.18027	2.85678	-3.32349		186	6.18027	2.64232	-3.53795		186	6.18027	3.09537	-3.0849
	187	6.37946	5.47351	-0.905951		187	6.37946	5.64445	-0.735011		187	6.37946	5.4891	-0.890364		187	6.37946	6.10445	-0.275013
	188	7.06246	5.78642	-1.27603		188	7.06246	5.83338	-1.22908		188	7.06246	5.99391	-1.06855		188	7.06246	5.95971	-1.10275
	189	6.09175	6.19846	0.106714		189	6.09175	6.16451	0.0727605		189	6.09175	6.21972	0.12797		189	6.09175	6.27091	0.17916
	190	2.2987	5.72153	3.42284		190	2.2987	5.71358	3.41489		190	2.2987	5.46746	3.16876		190	2.2987	5.75669	3.45799
	191	3.29446	3.45853	0.164076		191	3.29446	3.4591	0.16464		191	3.29446	2.51298	-0.781483		191	3.29446	1.68971	-1.60475
	192	5.55402	3.90929	-1.64473		192	5.55402	3.92525	-1.62877		192	5.55402	4.37652	-1.1775		192	5.55402	3.6245	-1.92952
	193	3.02706	5.36843	2.34137		193	3.02706	5.51177	2.48471		193	3.02706	5.48132	2.45426		193	3.02706	5.47941	2.45235
	194	4.76211	3.64968	-1.11243		194	4.76211	3.74493	-1.01718		194	4.76211	3.65985	-1.10226		194	4.76211	4.19208	-0.570023
	195	5.94779	4.51579	-1.432		195	5.94779	4.59651	-1.35128		195	5.94779	4.33136	-1.61642		195	5.94779	5.0055	-0.942291
	196	6.07565	5.40954	-0.66611		196	6.07565	5.46233	-0.613316		196	6.07565	5.41639	-0.659261		196	6.07565	5.44696	-0.628687
	197	3.6049	5.54824	1.94334		197	3.6049	5.48644	1.88154		197	3.6049	5.59406	1.98916		197	3.6049	5.37897	1.77407
	198	2.20321	4.08595	1.88274		198	2.20321	4.00153	1.79832		198	2.20321	3.62024	1.41703		198	2.20321	4.32254	2.11933
	199	1.92557	2.96333	1.03777		199	1.92557	2.83234	0.906779		199	1.92557	2.46729	0.541727		199	1.92557	2.83107	0.905501
	200	2.04485	2.59431	0.549459		200	2.04485	2.57037	0.525519		200	2.04485	2.41171	0.366856		200	2.04485	2.67932	0.634463
	201	1.99547	2.60648	0.611006		201	1.99547	2.72848	0.733011		201	1.99547	2.70155	0.706077		201	1.99547	2.96711	0.971641
	202	4.82628	2.10766	-2.71862		202	4.82628	2.28718	-2.5391		202	4.82628	2.20449	-2.62179		202	4.82628	2.3628	-2.46348
	203	2.66733	4.43095	1.76362		203	2.66733	4.54975	1.88242		203	2.66733	4.16856	1.50123		203	2.66733	4.47211	1.80479
	204	2.02195	3.05838	1.03643		204	2.02195	3.18517	1.16321		204	2.02195	3.32473	1.30277		204	2.02195	3.33686	1.3149
	205	5.6229	2.51419	-3.10871		205	5.6229	2.66518	-2.95771		205	5.6229	2.41749	-3.20541		205	5.6229	2.81098	-2.81192
	206	4.32753	5.04091	0.713384		206	4.32753	5.34994	1.02241		206	4.32753	5.01796	0.690432		206	4.32753	5.69435	1.36683
	207	5.28446	4.44146	-0.842997		207	5.28446	4.53793	-0.746528		207	5.28446	4.52409	-0.760369		207	5.28446	4.87201	-0.412446
	208	6.04839	4.92878	-1.1196		208	6.04839	4.99919	-1.0492		208	6.04839	4.79587	-1.25252		208	6.04839	5.08645	-0.961937
	209	6.1094	5.43907	-0.670325		209	6.1094	5.53085	-0.57855		209	6.1094	5.41628	-0.693119		209	6.1094	5.5521	-0.557296
	210	5.20835	5.50462	0.296273		210	5.20835	5.49345	0.285102		210	5.20835	5.48275	0.274399		210	5.20835	5.47961	0.271262
	211	2.23932	4.93718	2.69786		211	2.23932	4.894	2.65468		211	2.23932	4.72676	2.48744		211	2.23932	4.88235	2.64303
	212	5.39745	3.13203	-2.26542		212	5.39745	3.01303	-2.38443		212	5.39745	2.37208	-3.02537		212	5.39745	1.84488	-3.55257
	213	4.81368	5.24993	0.436246		213	4.81368	5.19928	0.385604		213	4.81368	5.64779	0.834113		213	4.81368	5.40659	0.59291
	214	4.80096	4.83834	0.0373773		214	4.80096	5.06292	0.261954		214	4.80096	5.29242	0.491456		214	4.80096	5.14874	0.347778
	215	2.87113	4.8011	1.92997		215	2.87113	4.85516	1.98404		215	2.87113	4.69166	1.82053		215	2.87113	4.57208	1.70095
	216	2.31789	3.27651	0.958624		216	2.31789	3.35682	1.03893		216	2.31789	2.98972	0.67183		216	2.31789	3.69642	1.37854
	217	4.16467	2.75666	-1.40802		217	4.16467	2.84156	-1.32311		217	4.16467	3.01347	-1.1512		217	4.16467	2.97406	-1.19061
	218	2.55547	3.99194	1.43647		218	2.55547	4.09544	1.53997		218	2.55547	4.06731	1.51184		218	2.55547	4.2047	1.64923
	219	2.88539	2.97691	0.09152		219	2.88539	3.06184	0.17645		219	2.88539	3.07707	0.191682		219	2.88539	3.52788	0.642491
	220	4.28949	2.9939	-1.29558		220	4.28949	3.08329	-1.2062		220	4.28949	2.99193	-1.29756		220	4.28949	3.20952	-1.07997
	221	2.2323	3.91866	1.68637		221	2.2323	3.96109	1.7288		221	2.2323	3.85422	1.62192		221	2.2323	4.13385	1.90155
	222	3.26768	2.71664	-0.551041		222	3.26768	2.77503	-0.49265		222	3.26768	2.72841	-0.539271		222	3.26768	3.29646	0.0287857
	223	5.2257	3.23612	-1.98957		223	5.2257	3.3129	-1.9128		223	5.2257	3.21958	-2.00612		223	5.2257	3.56978	-1.65592
	224	5.5988	4.71711	-0.881682		224	5.5988	4.79146	-0.807331		224	5.5988	4.7242	-0.874595		224	5.5988	4.78968	-0.809115
	225	5.76729	5.08952	-0.677767		225	5.76729	5.04494	-0.722357		225	5.76729	5.14825	-0.619037		225	5.76729	4.92568	-0.841607
	226	5.53052	5.17423	-0.356284		226	5.53052	5.17172	-0.358798		226	5.53052	5.13352	-0.396996		226	5.53052	5.21158	-0.318938
	227	6.18543	5.12064	-1.06479		227	6.18543	5.0746	-1.11083		227	6.18543	4.93988	-1.24555		227	6.18543	5.02695	-1.15848
	228	5.49556	5.4223	-0.0732537		228	5.49556	5.45503	-0.0405212		228	5.49556	5.4485	-0.0470606		228	5.49556	5.56393	0.068375
	229	5.73009	5.04367	-0.686419		229	5.73009	5.1113	-0.618787		229	5.73009	5.06088	-0.669211		229	5.73009	5.1714	-0.558694
	230	4.25464	5.25306	0.998425		230	4.25464	5.30265	1.04801		230	4.25464	5.17674	0.922109		230	4.25464	5.21105	0.956418
	231	4.8824	4.26413	-0.618273		231	4.8824	4.36701	-0.515384		231	4.8824	4.06699	-0.815414		231	4.8824	4.156	-0.726396
	232	4.10122	4.7917	0.690474		232	4.10122	4.8557	0.754474		232	4.10122	4.99178	0.890562		232	4.10122	4.82578	0.72456
	233	2.72716	4.05475	1.32759		233	2.72716	4.1612	1.43404		233	2.72716	4.1061	1.37894		233	2.72716	4.13031	1.40315
	234	2.06483	3.24897	1.18414		234	2.06483	3.26544	1.20062		234	2.06483	2.98495	0.920116		234	2.06483	3.22561	1.16078
	235	1.8351	2.36036	0.525258		235	1.8351	2.36225	0.527149		235	1.8351	2.21744	0.382337		235	1.8351	2.42469	0.589592
	236	1.89119	2.181	0.28981		236	1.89119	2.21576	0.324572		236	1.89119	2.27296	0.381769		236	1.89119	2.23281	0.34162
	237	3.29053	2.08664	-1.20388		237	3.29053	2.22139	-1.06914		237	3.29053	2.30428	-0.986248		237	3.29053	2.40802	-0.882506
	238	2.00834	3.15111	1.14277		238	2.00834	3.19688	1.18854		238	2.00834	3.12339	1.11505		238	2.00834	3.16472	1.15638
	239	1.79723	2.191	0.393769		239	1.79723	2.33974	0.542513		239	1.79723	2.33941	0.542177		239	1.79723	2.25554	0.458304
	240	2.43477	1.96769	-0.467076		240	2.43477	2.08926	-0.345511		240	2.43477	2.03363	-0.401138		240	2.43477	2.11776	-0.31701
	241	2.17159	2.41263	0.241045		241	2.17159	2.45867	0.28708		241	2.17159	2.42846	0.256878		241	2.17159	2.56065	0.38906
	242	4.61806	2.19512	-2.42294		242	4.61806	2.31696	-2.3011		242	4.61806	2.30793	-2.31014		242	4.61806	2.43614	-2.18192
	243	3.70371	4.21237	0.508662		243	3.70371	4.34984	0.646129		243	3.70371	3.98723	0.283517		243	3.70371	4.23695	0.533238
	244	1.94351	3.59833	1.65481		244	1.94351	3.62893	1.68541		244	1.94351	3.65686	1.71334		244	1.94351	3.6698	1.72628
	245	2.8254	2.53783	-0.28757		245	2.8254	2.59026	-0.235142		245	2.8254	2.3462	-0.479199		245	2.8254	2.45465	-0.37075
	246	4.03733	2.8138	-1.22353		246	4.03733	2.95691	-1.08042		246	4.03733	2.5092	-1.52813		246	4.03733	3.31642	-0.72091
	247	3.51479	3.802	0.287214		247	3.51479	3.91345	0.398658		247	3.51479	3.96031	0.445523		247	3.51479	3.9772	0.462405
	248	1.8575	3.4156	1.5581		248	1.8575	3.40004	1.54254		248	1.8575	3.50745	1.64995		248	1.8575	3.507	1.6495
	249	2.44402	2.2264	-0.217615		249	2.44402	2.26125	-0.182771		249	2.44402	2.12803	-0.315993		249	2.44402	2.18596	-0.258054
	250	4.1687	2.46121	-1.70749		250	4.1687	2.6124	-1.5563		250	4.1687	2.36161	-1.80709		250	4.1687	2.84752	-1.32117
	251	4.17872	3.8723	-0.306426		251	4.17872	3.94335	-0.235373		251	4.17872	3.96802	-0.210704		251	4.17872	4.02336	-0.15536
	252	2.94216	3.91382	0.971664		252	2.94216	3.88028	0.938122		252	2.94216	3.95264	1.01048		252	2.94216	3.87573	0.933571
	253	1.74085	2.96368	1.22283		253	1.74085	2.98504	1.24419		253	1.74085	3.0083	1.26745		253	1.74085	3.23346	1.49261
	254	1.5091	2.12273	0.613628		254	1.5091	2.03941	0.53031		254	1.5091	1.87549	0.366392		254	1.5091	1.96166	0.452563
	255	1.42013	1.81954	0.39941		255	1.42013	1.75797	0.337839		255	1.42013	1.85804	0.437911		255	1.42013	1.75916	0.339031
	256	1.36122	1.74593	0.384712		256	1.36122	1.75022	0.389003		256	1.36122	1.6916	0.330379		256	1.36122	1.87985	0.518629
	257	1.35309	1.62992	0.276827		257	1.35309	1.60332	0.250229		257	1.35309	1.55401	0.200913		257	1.35309	1.65176	0.298668
	258	1.30204	1.35139	0.0493483		258	1.30204	1.40838	0.106335		258	1.30204	1.39047	0.0884253		258	1.30204	1.47593	0.173889
	259	1.3678	1.27329	-0.094511		259	1.3678	1.31257	-0.0552304		259	1.3678	1.31082	-0.0569845		259	1.3678	1.37123	0.00343014
	260	1.63667	1.30784	-0.328824		260	1.63667	1.33205	-0.304614		260	1.63667	1.34678	-0.289887		260	1.63667	1.3928	-0.243867
	261	1.38494	1.48767	0.102731		261	1.38494	1.51697	0.132033		261	1.38494	1.52054	0.135605		261	1.38494	1.57153	0.186591
	262	1.50061	1.3211	-0.179502		262	1.50061	1.33449	-0.166114		262	1.50061	1.31169	-0.188921		262	1.50061	1.43321	-0.0673962
	263	1.30393	1.41881	0.114879		263	1.30393	1.44134	0.137412		263	1.30393	1.42802	0.124089		263	1.30393	1.47415	0.170222
	264	2.54901	1.28329	-1.26572		264	2.54901	1.29868	-1.25033		264	2.54901	1.29279	-1.25622		264	2.54901	1.35409	-1.19492
	265	3.33495	2.22055	-1.1144		265	3.33495	2.11264	-1.22231		265	3.33495	2.13294	-1.20201		265	3.33495	2.22781	-1.10714
	266	3.19305	3.05681	-0.136243		266	3.19305	2.91399	-0.279063		266	3.19305	2.79621	-0.396845		266	3.19305	2.9214	-0.271653
	267	2.69811	3.01001	0.311903		267	2.69811	2.81051	0.112403		267	2.69811	2.85312	0.155008		267	2.69811	2.92724	0.22913
	268	1.88274	2.56118	0.678437		268	1.88274	2.50457	0.621825		268	1.88274	2.52842	0.645678		268	1.88274	2.60375	0.721014
	269	3.18396	1.93838	-1.24558		269	3.18396	2.00356	-1.1804		269	3.18396	1.87142	-1.31254		269	3.18396	2.00395	-1.18001
	270	3.07883	3.01587	-0.0629604		270	3.07883	3.1178	0.0389721		270	3.07883	3.00963	-0.0691939		270	3.07883	3.18519	0.106362
	271	3.1426	3.00914	-0.133461		271	3.1426	3.03963	-0.102972		271	3.1426	3.10835	-0.034249		271	3.1426	3.10077	-0.0418231
	272	3.26048	3.00913	-0.251351		272	3.26048	3.02972	-0.230761		272	3.26048	3.02545	-0.235034		272	3.26048	3.04924	-0.211241
	273	3.20154	2.95896	-0.242573		273	3.20154	3.03428	-0.167253		273	3.20154	3.03599	-0.165546		273	3.20154	3.16784	-0.0336943
	274	3.11772	2.87378	-0.243944		274	3.11772	2.99499	-0.122726		274	3.11772	3.02012	-0.0975995		274	3.11772	3.09741	-0.0203118
	275	1.31611	2.78372	1.4676		275	1.31611	2.91976	1.60365		275	1.31611	2.9526	1.63649		275	1.31611	3.03345	1.71734
	276	2.13043	1.61148	-0.518946		276	2.13043	1.44276	-0.687663		276	2.13043	1.53819	-0.592235		276	2.13043	1.36074	-0.769687
	277	1.34584	1.86486	0.519014		277	1.34584	2.02254	0.676697		277	1.34584	1.89686	0.551017		277	1.34584	2.06932	0.723482
	278	1.0873	1.45748	0.370186		278	1.0873	1.46184	0.374542		278	1.0873	1.51241	0.425116		278	1.0873	1.49269	0.40539
	279	1.17776	1.29828	0.120521		279	1.17776	1.23387	0.0561114		279	1.17776	1.28006	0.102295		279	1.17776	1.3763	0.198541
	280	1.07203	1.25073	0.178697		280	1.07203	1.21804	0.146008		280	1.07203	1.2416	0.169565		280	1.07203	1.21959	0.147554
	281	1.24599	1.19005	-0.0559361		281	1.24599	1.18561	-0.0603785		281	1.24599	1.21139	-0.0345937		281	1.24599	1.2149	-0.0310876
	282	1.15133	1.19625	0.0449233		282	1.15133	1.17659	0.0252645		282	1.15133	1.23036	0.0790314		282	1.15133	1.19506	0.043726
	283	1.05475	1.11541	0.0606627		283	1.05475	1.10385	0.0491031		283	1.05475	1.11895	0.0641967		283	1.05475	1.12032	0.065574
	284	1.38894	1.07328	-0.315657		284	1.38894	1.08417	-0.304768		284	1.38894	1.07447	-0.314466		284	1.38894	1.07913	-0.309812
	285	1.21181	1.28086	0.0690545		285	1.21181	1.23021	0.0183989		285	1.21181	1.259	0.0471884		285	1.21181	1.2205	0.00868807
	286	1.63063	1.16466	-0.46597		286	1.63063	1.17196	-0.458677		286	1.63063	1.15934	-0.471294		286	1.63063	1.19275	-0.437885
	287	1.202	1.46213	0.260125		287	1.202	1.44079	0.238783		287	1.202	1.37355	0.17155		287	1.202	1.43305	0.231047
	288	1.61825	1.18964	-0.428612		288	1.61825	1.16926	-0.448992		288	1.61825	1.1537	-0.464549		288	1.61825	1.20247	-0.415781
	289	0.850924	1.49612	0.645193		289	0.850924	1.46015	0.609224		289	0.850924	1.44196	0.591034		289	0.850924	1.48515	0.634222
	290	1.74436	0.940042	-0.804319		290	1.74436	0.90725	-0.837111		290	1.74436	0.970411	-0.77395		290	1.74436	0.956576	-0.787785
	291	1.90485	1.29663	-0.608219		291	1.90485	1.39232	-0.512526		291	1.90485	1.34447	-0.560379		291	1.90485	1.45075	-0.454099
	292	1.83637	1.4215	-0.414866		292	1.83637	1.61707	-0.219305		292	1.83637	1.50316	-0.333207		292	1.83637	1.45206	-0.384314
	293	1.12525	1.48415	0.358894		293	1.12525	1.68887	0.56362		293	1.12525	1.63775	0.512495		293	1.12525	1.67915	0.553892
	294	1.11384	1.18599	0.0721553		294	1.11384	1.17063	0.0567926		294	1.11384	1.18466	0.0708207		294	1.11384	1.15739	0.0435483
	295	0.92269	1.25674	0.334046		295	0.92269	1.2069	0.284215		295	0.92269	1.22394	0.301247		295	0.92269	1.19544	0.272746
	296	0.941218	1.01887	0.0776509		296	0.941218	1.03223	0.0910134		296	0.941218	1.02414	0.0829208		296	0.941218	1.05981	0.118592
	297	1.1888	1.00556	-0.183248		297	1.1888	1.03381	-0.154999		297	1.1888	1.03862	-0.150182		297	1.1888	1.05321	-0.135591
	298	1.07648	1.08867	0.0121885		298	1.07648	1.08995	0.0134694		298	1.07648	1.10672	0.0302427		298	1.07648	1.09902	0.0225417
	299	0.874167	1.03427	0.160106		299	0.874167	1.04773	0.173564		299	0.874167	1.05268	0.178509		299	0.874167	1.05077	0.1766
	300	1.13004	0.901434	-0.228607		300	1.13004	0.933129	-0.196912		300	1.13004	0.92306	-0.206981		300	1.13004	0.937144	-0.192897
	301	1.73476	1.02838	-0.706383		301	1.73476	1.03756	-0.697198		301	1.73476	1.04198	-0.692784		301	1.73476	1.06268	-0.672084
	302	1.97898	1.40945	-0.569534		302	1.97898	1.39376	-0.58522		302	1.97898	1.37436	-0.604623		302	1.97898	1.36011	-0.618871
	303	1.7323	1.59921	-0.133092		303	1.7323	1.65906	-0.0732464		303	1.7323	1.53019	-0.202109		303	1.7323	1.58397	-0.148334
	304	1.96514	1.50501	-0.460127		304	1.96514	1.55629	-0.408845		304	1.96514	1.53114	-0.434		304	1.96514	1.52984	-0.435292
	305	0.969025	1.77959	0.810561		305	0.969025	1.83472	0.865693		305	0.969025	1.79944	0.830416		305	0.969025	1.80888	0.839858
	306	0.81815	1.12427	0.306122		306	0.81815	1.1179	0.299754		306	0.81815	1.16935	0.3512		306	0.81815	1.08021	0.262065
	307	1.56186	0.97808	-0.583776		307	1.56186	0.972228	-0.589628		307	1.56186	0.971121	-0.590736		307	1.56186	0.996203	-0.565653
	308	1.50966	1.27048	-0.239179		308	1.50966	1.251	-0.258659		308	1.50966	1.30677	-0.202886		308	1.50966	1.27824	-0.231414
	309	1.2027	1.25018	0.047484		309	1.2027	1.37134	0.168642		309	1.2027	1.37825	0.175545		309	1.2027	1.39725	0.194544
	310	0.821447	1.05985	0.238407		310	0.821447	1.14994	0.328491		310	0.821447	1.09921	0.277767		310	0.821447	1.15049	0.329044
	311	0.761628	0.864812	0.103184		311	0.761628	0.913763	0.152135		311	0.761628	0.910256	0.148628		311	0.761628	0.930624	0.168996
	312	0.995522	0.849082	-0.14644		312	0.995522	0.887597	-0.107925		312	0.995522	0.866844	-0.128678		312	0.995522	0.917727	-0.0777947
	313	0.916752	0.954862	0.0381106		313	0.916752	0.957674	0.0409225		313	0.916752	0.976125	0.0593731		313	0.916752	1.01487	0.0981229
	314	0.765442	0.932277	0.166834		314	0.765442	0.939451	0.174009		314	0.765442	0.932031	0.166589		314	0.765442	0.939658	0.174215
	315	1.66057	0.815952	-0.844617		315	1.66057	0.836174	-0.824395		315	1.66057	0.818868	-0.841701		315	1.66057	0.832252	-0.828317
	316	1.01425	1.19349	0.179241		316	1.01425	1.1504	0.136151		316	1.01425	1.13154	0.117292		316	1.01425	1.18279	0.168544
	317	0.984325	0.97773	-0.0065946		317	0.984325	0.971495	-0.0128299		317	0.984325	0.970443	-0.0138819		317	0.984325	0.973742	-0.0105824
	318	2.00651	0.975161	-1.03135		318	2.00651	0.97914	-1.02737		318	2.00651	0.960829	-1.04568		318	2.00651	0.999715	-1.00679
	319	1.505	1.62784	0.122837		319	1.505	1.44993	-0.0550656		319	1.505	1.40649	-0.0985119		319	1.505	1.37038	-0.134622
	320	1.33544	1.36468	0.0292495		320	1.33544	1.3949	0.0594624		320	1.33544	1.35174	0.0163078		320	1.33544	1.4795	0.144064
	321	1.21911	1.35913	0.140028		321	1.21911	1.33657	0.117468		321	1.21911	1.31668	0.0975796		321	1.21911	1.30253	0.0834235
	322	1.4941	1.31593	-0.178168		322	1.4941	1.24662	-0.247476		322	1.4941	1.27756	-0.216534		322	1.4941	1.22947	-0.264629
	323	1.15757	1.50287	0.345302		323	1.15757	1.5068	0.349229		323	1.15757	1.54863	0.39106		323	1.15757	1.59352	0.435954
	324	1.12708	1.17768	0.050602		324	1.12708	1.18457	0.0574987		324	1.12708	1.1755	0.0484236		324	1.12708	1.2628	0.135723
	325	0.723216	1.14922	0.426001		325	0.723216	1.15322	0.430007		325	0.723216	1.16118	0.437964		325	0.723216	1.17326	0.450045
	326	0.848808	0.811099	-0.0377087		326	0.848808	0.843438	-0.00536957		326	0.848808	0.860571	0.011763		326	0.848808	0.873716	0.0249082
	327	0.837574	0.878672	0.0410979		327	0.837574	0.906247	0.068673		327	0.837574	0.900968	0.0633938		327	0.837574	0.941611	0.104037
	328	1.0802	0.865957	-0.214247		328	1.0802	0.893342	-0.186862		328	1.0802	0.870701	-0.209503		328	1.0802	0.878886	-0.201318
	329	0.789409	0.99676	0.207351		329	0.789409	0.987038	0.197629		329	0.789409	0.984702	0.195293		329	0.789409	1.00725	0.217846
	330	0.527708	0.821149	0.293441		330	0.527708	0.842575	0.314867		330	0.527708	0.828218	0.30051		330	0.527708	0.845134	0.317426
	331	0.774076	0.646194	-0.127882		331	0.774076	0.648054	-0.126022		331	0.774076	0.657965	-0.116111		331	0.774076	0.693335	-0.0807407
	332	0.636943	0.768489	0.131546		332	0.636943	0.752056	0.115113		332	0.636943	0.730124	0.0931809		332	0.636943	0.796072	0.159129
	333	0.959561	0.709729	-0.249832		333	0.959561	0.695559	-0.264002		333	0.959561	0.697788	-0.261773		333	0.959561	0.716049	-0.243512
	334	0.704359	0.823243	0.118885		334	0.704359	0.827374	0.123015		334	0.704359	0.82805	0.123691		334	0.704359	0.88597	0.181612
	335	0.678889	0.745524	0.0666347		335	0.678889	0.740604	0.0617151		335	0.678889	0.730218	0.051329		335	0.678889	0.754022	0.0751328
	336	1.18314	0.728589	-0.454547		336	1.18314	0.738849	-0.444286		336	1.18314	0.730743	-0.452392		336	1.18314	0.752567	-0.430568
	337	0.869017	0.926516	0.0574988		337	0.869017	0.937629	0.0686127		337	0.869017	0.946556	0.0775397		337	0.869017	0.983518	0.114501
	338	0.926181	0.863622	-0.0625584		338	0.926181	0.868477	-0.0577042		338	0.926181	0.868087	-0.0580941		338	0.926181	0.878531	-0.04765
	339	0.982293	0.909054	-0.0732394		339	0.982293	0.900545	-0.081748		339	0.982293	0.903206	-0.0790872		339	0.982293	0.924342	-0.0579511
	340	1.03164	0.964256	-0.067382		340	1.03164	0.935756	-0.0958819		340	1.03164	0.94199	-0.0896474		340	1.03164	0.951866	-0.0797719
	341	0.794984	1.02896	0.233975		341	0.794984	1.0203	0.225316		341	0.794984	1.02391	0.228926		341	0.794984	1.01818	0.223195
	342	0.648865	0.842238	0.193373		342	0.648865	0.867194	0.218329		342	0.648865	0.861267	0.212402		342	0.648865	0.870531	0.221666
	343	0.908069	0.732946	-0.175122		343	0.908069	0.756196	-0.151872		343	0.908069	0.748736	-0.159333		343	0.908069	0.776056	-0.132012
	344	1.2993	0.837057	-0.462246		344	1.2993	0.858475	-0.440829		344	1.2993	0.84765	-0.451653		344	1.2993	0.899887	-0.399417
	345	1.46394	1.05738	-0.406558		345	1.46394	1.0354	-0.428538		345	1.46394	1.04146	-0.422484		345	1.46394	1.07704	-0.386901
	346	1.01931	1.12862	0.109315		346	1.01931	1.13829	0.118986		346	1.01931	1.19527	0.175958		346	1.01931	1.17267	0.153359
	347	1.10347	0.993644	-0.109825		347	1.10347	0.990574	-0.112894		347	1.10347	0.997841	-0.105627		347	1.10347	1.01904	-0.0844283
	348	0.853318	1.06907	0.215755		348	0.853318	1.06058	0.207263		348	0.853318	1.08433	0.231009		348	0.853318	1.09048	0.23716
	349	1.28616	0.91169	-0.374471		349	1.28616	0.924944	-0.361217		349	1.28616	0.929941	-0.35622		349	1.28616	0.961661	-0.3245
	350	1.02915	1.10668	0.0775295		350	1.02915	1.11683	0.0876809		350	1.02915	1.1743	0.145145		350	1.02915	1.17455	0.145403
	351	1.07048	0.992935	-0.0775436		351	1.07048	1.00725	-0.0632339		351	1.07048	1.00262	-0.0678636		351	1.07048	1.01274	-0.0577376
	352	1.43239	1.03594	-0.396445		352	1.43239	1.045	-0.387385		352	1.43239	1.05341	-0.378981		352	1.43239	1.05913	-0.373255
	353	1.29202	1.25498	-0.0370378		353	1.29202	1.18505	-0.106976		353	1.29202	1.23391	-0.0581152		353	1.29202	1.2037	-0.0883261
	354	0.827605	1.2175	0.3899		354	0.827605	1.19942	0.371817		354	0.827605	1.20426	0.376657		354	0.827605	1.24366	0.416055
	355	0.69814	0.904239	0.206099		355	0.69814	0.898357	0.200217		355	0.69814	0.897603	0.199463		355	0.69814	0.932962	0.234822
	356	0.563602	0.793801	0.230199		356	0.563602	0.806065	0.242464		356	0.563602	0.806254	0.242652		356	0.563602	0.83671	0.273108
	357	0.531103	0.685331	0.154228		357	0.531103	0.682661	0.151558		357	0.531103	0.709344	0.178241		357	0.531103	0.746048	0.214944
	358	0.489955	0.628937	0.138981		358	0.489955	0.621417	0.131462		358	0.489955	0.658338	0.168383		358	0.489955	0.681968	0.192013
	359	0.578555	0.570403	-0.00815185		359	0.578555	0.564618	-0.0139368		359	0.578555	0.583184	0.00462881		359	0.578555	0.599501	0.0209464
	360	0.636587	0.614089	-0.0224973		360	0.636587	0.611503	-0.0250842		360	0.636587	0.603172	-0.0334145		360	0.636587	0.637267	0.000680467
	361	0.987007	0.657262	-0.329745		361	0.987007	0.65339	-0.333617		361	0.987007	0.630424	-0.356582		361	0.987007	0.66616	-0.320847
	362	0.999458	0.797432	-0.202026		362	0.999458	0.815965	-0.183493		362	0.999458	0.814677	-0.184781		362	0.999458	0.865324	-0.134134
	363	0.919527	0.882645	-0.0368821		363	0.919527	0.879261	-0.040266		363	0.919527	0.897523	-0.0220045		363	0.919527	0.916201	-0.00332616
	364	1.03112	0.907045	-0.124073		364	1.03112	0.897921	-0.133197		364	1.03112	0.903542	-0.127577		364	1.03112	0.90861	-0.122509
	365	1.24471	0.987834	-0.256871		365	1.24471	0.966145	-0.278561		365	1.24471	0.978476	-0.26623		365	1.24471	0.988812	-0.255894

## Sheet: fengxiang
Type A	500	Mse_test	0.867752		Type B	Mse_test	0.76684		Type C	Mse_test	0.920674		Type D	Mse_test	0.921541
		Rmse_test	0.931532			Rmse_test	0.875694			Rmse_test	0.959518			Rmse_test	0.95997
		Mae_test	0.675835			Mae_test	0.627585			Mae_test	0.691137			Mae_test	0.692978
		Mse_test_2019	0.90518			Mse_test_2019	0.934716			Mse_test_2019	0.905819			Mse_test_2019	0.932275
		Rmse_test_2019	0.951409			Rmse_test_2019	0.966807			Rmse_test_2019	0.951745			Rmse_test_2019	0.965544
		Mae_test_2019	0.687451			Mae_test_2019	0.697234			Mae_test_2019	0.683525			Mae_test_2019	0.69261
		R2	0.823			R2	0.817			R2	0.824			R2	0.819
	1000	Mse_test	0.872624			Mse_test	0.771539			Mse_test	0.961956			Mse_test	0.926022
		Rmse_test	0.934144			Rmse_test	0.878373			Rmse_test	0.980793			Rmse_test	0.9623
		Mae_test	0.682182			Mae_test	0.631777			Mae_test	0.70491			Mae_test	0.689764
		Mse_test_2019	0.9514			Mse_test_2019	0.917686			Mse_test_2019	0.957052			Mse_test_2019	1.00255
		Rmse_test_2019	0.975397			Rmse_test_2019	0.957959			Rmse_test_2019	0.97829			Rmse_test_2019	1.00127
		Mae_test_2019	0.704112			Mae_test_2019	0.692333			Mae_test_2019	0.691919			Mae_test_2019	0.714515
	1500	Mse_test	0.904982			Mse_test	0.73012
		Rmse_test	0.951306			Rmse_test	0.854471
		Mae_test	0.688077			Mae_test	0.609237
		Mse_test_2019	0.954413			Mse_test_2019	1.00635
		Rmse_test_2019	0.976941			Rmse_test_2019	1.00317
		Mae_test_2019	0.702102			Mae_test_2019	0.716651
	2000	Mse_test	0.911942			Mse_test	0.736523
		Rmse_test	0.954956			Rmse_test	0.858209
		Mae_test	0.692098			Mae_test	0.612741
		Mse_test_2019	0.964032			Mse_test_2019	0.927962
		Rmse_test_2019	0.981851			Rmse_test_2019	0.963308
		Mae_test_2019	0.705173			Mae_test_2019	0.697283
		actual value	prediction value	prediction -actual		actual value	prediction value	prediction -actual		actual value	prediction value	prediction -actual		actual value	prediction value	prediction -actual
		0.576023	0.851276	0.275253		0.576023	0.881318	0.305295		0.576023	0.862599	0.286577		0.576023	0.806974	0.230951
		0.58692	0.719761	0.132841		0.58692	0.752278	0.165358		0.58692	0.73322	0.1463		0.58692	0.7625	0.17558
		0.555394	0.714	0.158606		0.555394	0.758246	0.202852		0.555394	0.737877	0.182484		0.555394	0.744375	0.188982
		0.660142	0.690206	0.0300644		0.660142	0.724385	0.0642436		0.660142	0.704033	0.043891		0.660142	0.73447	0.0743279
		0.825889	0.743897	-0.0819916		0.825889	0.774259	-0.0516302		0.825889	0.765904	-0.0599849		0.825889	0.749847	-0.0760419
		0.792581	0.842963	0.0503825		0.792581	0.867449	0.0748677		0.792581	0.87503	0.0824495		0.792581	0.832354	0.0397732
		0.482404	0.85621	0.373806		0.482404	0.888109	0.405705		0.482404	0.870706	0.388303		0.482404	0.811453	0.32905
		1.16748	0.657694	-0.509783		1.16748	0.697079	-0.470399		1.16748	0.685446	-0.482031		1.16748	0.767632	-0.399846
		1.24004	1.0003	-0.239744		1.24004	1.04272	-0.197328		1.24004	1.06832	-0.17172		1.24004	1.06397	-0.176072
		0.955303	1.11436	0.159056		0.955303	1.13168	0.176375		0.955303	1.19041	0.235111		0.955303	1.10799	0.152687
		0.71126	1.0228	0.311538		0.71126	1.04467	0.333408		0.71126	1.05209	0.340828		0.71126	0.941414	0.230155
		1.02241	0.862931	-0.159477		1.02241	0.89561	-0.126797		1.02241	0.895512	-0.126895		1.02241	0.839233	-0.183174
		1.27812	1.03088	-0.24724		1.27812	1.05614	-0.221979		1.27812	1.07724	-0.200875		1.27812	0.983236	-0.29488
		1.03762	1.1862	0.148582		1.03762	1.2004	0.162783		1.03762	1.22	0.182379		1.03762	1.14653	0.108913
		1.34427	1.07652	-0.267751		1.34427	1.11198	-0.23229		1.34427	1.09039	-0.253884		1.34427	0.985142	-0.359133
		1.51732	1.24729	-0.270034		1.51732	1.26481	-0.252514		1.51732	1.28791	-0.229413		1.51732	1.20939	-0.307932
		0.847229	1.3935	0.54627		0.847229	1.37741	0.530182		0.847229	1.42077	0.57354		0.847229	1.3298	0.482572
		1.24488	1.01588	-0.229		1.24488	1.00693	-0.237945		1.24488	1.03607	-0.208813		1.24488	1.04074	-0.204139
		1.69095	1.19903	-0.491915		1.69095	1.20538	-0.48557		1.69095	1.24195	-0.448998		1.69095	1.16217	-0.528774
		1.57814	1.47437	-0.103771		1.57814	1.44785	-0.130296		1.57814	1.51122	-0.0669235		1.57814	1.46379	-0.114352
		1.59813	1.47887	-0.119256		1.59813	1.49125	-0.106875		1.59813	1.53105	-0.0670748		1.59813	1.39534	-0.202782
		1.37293	1.52324	0.150309		1.37293	1.50309	0.130158		1.37293	1.56754	0.194602		1.37293	1.4131	0.0401653
		1.63698	1.40569	-0.231294		1.63698	1.40662	-0.230359		1.63698	1.4066	-0.230382		1.63698	1.2741	-0.362886
		1.74899	1.55721	-0.191776		1.74899	1.57192	-0.17707		1.74899	1.64618	-0.102801		1.74899	1.49906	-0.249928
		1.00169	1.65542	0.653737		1.00169	1.6346	0.632911		1.00169	1.69568	0.693997		1.00169	1.55223	0.550542
		2.27647	1.14573	-1.13074		2.27647	1.11909	-1.15738		2.27647	1.19061	-1.08585		2.27647	1.16525	-1.11121
		1.12869	1.80921	0.680523		1.12869	1.70426	0.575569		1.12869	1.83201	0.703319		1.12869	2.0057	0.877009
		1.12019	1.15142	0.0312337		1.12019	1.14713	0.0269365		1.12019	1.22672	0.106527		1.12019	1.43525	0.315058
		1.2261	1.19687	-0.0292265		1.2261	1.19834	-0.0277526		1.2261	1.2852	0.0591009		1.2261	1.27241	0.0463172
		1.40545	1.26025	-0.145197		1.40545	1.24795	-0.157501		1.40545	1.26099	-0.144464		1.40545	1.26358	-0.14187
		1.04307	1.43241	0.389339		1.04307	1.49244	0.449367		1.04307	1.49427	0.451203		1.04307	1.39223	0.349156
		1.63158	1.13357	-0.498007		1.63158	1.14834	-0.483236		1.63158	1.14129	-0.490287		1.63158	1.02051	-0.611075
		1.1081	1.42358	0.315481		1.1081	1.41891	0.310806		1.1081	1.4555	0.347395		1.1081	1.43262	0.324515
		1.98571	1.17219	-0.813521		1.98571	1.17787	-0.807841		1.98571	1.13691	-0.848803		1.98571	1.10604	-0.879668
		1.99014	1.63225	-0.357887		1.99014	1.58826	-0.401875		1.99014	1.69148	-0.298664		1.99014	1.74166	-0.248481
		2.03071	1.75997	-0.270743		2.03071	1.77055	-0.260162		2.03071	1.8229	-0.20781		2.03071	1.76437	-0.266342
		1.94939	1.88329	-0.066099		1.94939	1.81147	-0.137918		1.94939	1.86459	-0.0847964		1.94939	1.84457	-0.104813
		2.26281	1.81433	-0.448484		2.26281	1.80749	-0.455323		2.26281	1.81734	-0.445474		2.26281	1.75216	-0.51065
		2.3943	2.22561	-0.168692		2.3943	2.21615	-0.17815		2.3943	2.18895	-0.205348		2.3943	2.04925	-0.34505
		0.847522	2.16842	1.3209		0.847522	2.13735	1.28983		0.847522	2.30985	1.46233		0.847522	2.1417	1.29417
		1.0441	1.06655	0.0224484		1.0441	1.01134	-0.0327571		1.0441	1.18325	0.139151		1.0441	1.46671	0.422611
		0.682263	1.09811	0.415844		0.682263	1.12313	0.440867		0.682263	1.21979	0.53753		0.682263	1.19155	0.509289
		0.531035	0.894294	0.363258		0.531035	0.891854	0.360819		0.531035	0.907204	0.376169		0.531035	1.01301	0.481977
		1.11513	0.733074	-0.382061		1.11513	0.780563	-0.334572		1.11513	0.775475	-0.33966		1.11513	0.897909	-0.217226
		0.597675	0.997878	0.400203		0.597675	1.02613	0.428457		0.597675	1.06343	0.465757		0.597675	1.03213	0.434458
		0.785807	0.710152	-0.0756553		0.785807	0.746952	-0.0388547		0.785807	0.752034	-0.0337733		0.785807	0.880355	0.0945485
		0.779412	0.826327	0.0469145		0.779412	0.856436	0.0770235		0.779412	0.893953	0.114541		0.779412	0.825273	0.0458604
		1.09974	0.861341	-0.238395		1.09974	0.86856	-0.231177		1.09974	0.8716	-0.228136		1.09974	0.816031	-0.283706
		0.830362	1.04236	0.211993		0.830362	1.07162	0.241253		0.830362	1.08613	0.25577		0.830362	1.01965	0.189284
		0.737053	0.900585	0.163532		0.737053	0.945541	0.208488		0.737053	0.928694	0.191641		0.737053	0.871568	0.134515
		0.758289	0.857651	0.099362		0.758289	0.900876	0.142588		0.758289	0.886429	0.12814		0.758289	0.810192	0.0519037
		0.890495	0.870818	-0.0196772		0.890495	0.900345	0.00984988		0.890495	0.882366	-0.00812897		0.890495	0.806229	-0.0842666
		0.782703	0.94207	0.159367		0.782703	0.97322	0.190518		0.782703	0.957786	0.175084		0.782703	0.878065	0.0953623
		0.906508	0.87817	-0.0283383		0.906508	0.918205	0.0116973		0.906508	0.887013	-0.0194951		0.906508	0.813924	-0.0925839
		1.50939	0.942522	-0.566871		1.50939	0.983038	-0.526355		1.50939	0.97316	-0.536233		1.50939	0.884066	-0.625327
		1.06031	1.2667	0.206384		1.06031	1.28869	0.228379		1.06031	1.32219	0.261879		1.06031	1.29892	0.238606
		1.18003	1.07225	-0.107776		1.18003	1.11692	-0.0631039		1.18003	1.0842	-0.0958252		1.18003	1.0354	-0.144621
		0.807796	1.17547	0.367672		0.807796	1.19275	0.384957		0.807796	1.2035	0.395708		0.807796	1.10962	0.301821
		0.844858	0.967234	0.122377		0.844858	0.971051	0.126193		0.844858	0.955618	0.11076		0.844858	0.927067	0.0822094
		0.952203	0.961118	0.00891518		0.952203	1.00682	0.0546149		0.952203	0.986194	0.0339913		0.952203	0.893585	-0.0586185
		0.843107	1.01217	0.169064		0.843107	1.03261	0.189507		0.843107	1.01945	0.176342		0.843107	0.925893	0.0827865
		0.879091	0.945023	0.0659319		0.879091	0.983183	0.104093		0.879091	0.947693	0.0686025		0.879091	0.850998	-0.0280924
		1.244	0.952905	-0.291094		1.244	0.993237	-0.250761		1.244	0.968224	-0.275774		1.244	0.868116	-0.375882
		1.06792	1.14577	0.0778436		1.06792	1.17336	0.105433		1.06792	1.17366	0.105732		1.06792	1.11509	0.0471649
		2.21589	1.08648	-1.12942		2.21589	1.12873	-1.08716		2.21589	1.09385	-1.12204		2.21589	0.996458	-1.21944
		2.44758	1.59143	-0.856146		2.44758	1.61311	-0.834467		2.44758	1.84089	-0.606689		2.44758	1.89296	-0.554617
		1.79836	2.06839	0.270031		1.79836	2.02129	0.222932		1.79836	2.23495	0.436589		1.79836	2.13657	0.338211
		1.91167	1.7369	-0.174762		1.91167	1.67523	-0.236437		1.91167	1.80627	-0.1054		1.91167	1.70763	-0.204035
		2.61577	1.81832	-0.79745		2.61577	1.77229	-0.843477		2.61577	1.85925	-0.756512		2.61577	1.79883	-0.81693
		2.32693	2.49262	0.165692		2.32693	2.52482	0.197891		2.32693	2.56059	0.233661		2.32693	2.37986	0.0529315
		3.04723	2.23104	-0.816193		3.04723	2.09669	-0.950543		3.04723	2.28071	-0.766517		3.04723	2.22445	-0.82278
		3.39866	2.93036	-0.468302		3.39866	2.81437	-0.584288		3.39866	2.86589	-0.532769		3.39866	2.74832	-0.650334
		1.96254	3.03489	1.07235		1.96254	2.99121	1.02868		1.96254	3.19347	1.23094		1.96254	3.0854	1.12286
		3.34522	2.25835	-1.08688		3.34522	2.14522	-1.20001		3.34522	2.26693	-1.07829		3.34522	2.17883	-1.16639
		3.55223	3.18939	-0.362838		3.55223	3.00451	-0.547722		3.55223	3.34842	-0.203808		3.55223	3.21644	-0.335789
		3.79555	3.11897	-0.676586		3.79555	3.19833	-0.597228		3.79555	3.48374	-0.311811		3.79555	3.42557	-0.36998
		2.038	3.4968	1.4588		2.038	3.45202	1.41402		2.038	3.51807	1.48007		2.038	3.56105	1.52305
		3.4641	2.37566	-1.08843		3.4641	2.45652	-1.00758		3.4641	2.51635	-0.947746		3.4641	2.29855	-1.16555
		2.35126	3.21727	0.866017		2.35126	3.23446	0.883205		2.35126	3.5589	1.20765		2.35126	3.43478	1.08352
		4.01454	2.54691	-1.46763		4.01454	2.74993	-1.26461		4.01454	2.87762	-1.13692		4.01454	2.67644	-1.3381
		2.88847	3.86794	0.979474		2.88847	3.97459	1.08612		2.88847	3.72766	0.839188		2.88847	3.98296	1.09449
		2.62603	3.30608	0.680051		2.62603	3.20785	0.581824		2.62603	3.23492	0.608898		2.62603	3.03985	0.413826
		3.57727	2.93048	-0.646791		3.57727	3.02182	-0.555447		3.57727	2.74165	-0.835614		3.57727	2.85583	-0.721434
		3.28206	3.31053	0.0284654		3.28206	3.34818	0.066117		3.28206	3.54355	0.261483		3.28206	3.39957	0.117506
		3.93073	3.20936	-0.721373		3.93073	3.18727	-0.743467		3.93073	3.26899	-0.661745		3.93073	3.24393	-0.686806
		4.07977	3.46995	-0.609823		4.07977	3.49939	-0.580378		4.07977	3.64266	-0.437109		4.07977	3.645	-0.434766
		3.63113	3.68084	0.0497074		3.63113	3.71843	0.0873003		3.63113	3.87148	0.240345		3.63113	3.77917	0.148039
		3.99407	3.37283	-0.621247		3.99407	3.35962	-0.634455		3.99407	3.50074	-0.493335		3.99407	3.45213	-0.541943
		4.54778	3.5656	-0.982182		4.54778	3.57585	-0.971931		4.54778	3.68067	-0.867107		4.54778	3.68138	-0.866401
		4.35607	4.08182	-0.274248		4.35607	4.13471	-0.221361		4.35607	4.23095	-0.125125		4.35607	4.21676	-0.139314
		3.56859	3.98211	0.413522		3.56859	3.99165	0.423064		3.56859	4.15859	0.590001		3.56859	4.08495	0.516359
		3.96112	3.35787	-0.603247		3.96112	3.35871	-0.602406		3.96112	3.42337	-0.537746		3.96112	3.42236	-0.538755
		2.30823	3.63068	1.32245		2.30823	3.67567	1.36744		2.30823	3.59557	1.28734		2.30823	3.71966	1.41143
		3.3212	2.81565	-0.505553		3.3212	2.86416	-0.457047		3.3212	2.65578	-0.665428		3.3212	2.69282	-0.628383
		3.63348	3.27158	-0.361897		3.63348	3.38372	-0.249756		3.63348	3.47271	-0.160763		3.63348	3.42777	-0.205708
		5.97188	3.29378	-2.6781		5.97188	3.39582	-2.57605		5.97188	3.65657	-2.3153		5.97188	3.52997	-2.44191
		5.50896	5.15557	-0.353397		5.50896	5.1475	-0.361468		5.50896	5.40192	-0.107049		5.50896	5.41324	-0.0957209
		5.79297	5.09524	-0.69773		5.79297	5.2036	-0.589368		5.79297	5.37425	-0.41872		5.79297	5.01009	-0.782875
		3.01984	5.07206	2.05222		3.01984	5.22369	2.20385		3.01984	5.31174	2.2919		3.01984	5.19293	2.17309
		2.70034	3.59471	0.894363		2.70034	3.89368	1.19333		2.70034	3.5369	0.836554		2.70034	3.45832	0.757973
		1.49583	3.22776	1.73193		1.49583	3.37108	1.87525		1.49583	3.26171	1.76588		1.49583	3.25179	1.75596
		3.50671	2.02783	-1.47888		3.50671	1.67288	-1.83383		3.50671	2.06921	-1.4375		3.50671	2.18255	-1.32416
		1.53858	3.20658	1.668		1.53858	3.63766	2.09908		1.53858	3.70959	2.17101		1.53858	3.76697	2.22838
		1.5139	1.82533	0.311434		1.5139	2.04754	0.533644		1.5139	2.05575	0.541857		1.5139	2.27989	0.765987
		3.47291	1.78638	-1.68653		3.47291	1.75337	-1.71954		3.47291	1.93629	-1.53662		3.47291	1.98742	-1.48549
		2.90232	3.49663	0.594306		2.90232	3.47514	0.572815		2.90232	3.2006	0.298278		2.90232	3.31074	0.408412
		4.46216	3.18009	-1.28207		4.46216	3.10749	-1.35467		4.46216	2.93541	-1.52675		4.46216	3.00615	-1.45602
		5.07846	4.00401	-1.07445		5.07846	3.99042	-1.08805		5.07846	4.10717	-0.971293		5.07846	4.0866	-0.991859
		5.37545	4.56934	-0.806106		5.37545	4.69579	-0.679662		5.37545	4.81258	-0.562871		5.37545	4.65615	-0.719297
		4.53178	4.77182	0.240033		4.53178	4.88601	0.354226		4.53178	5.02829	0.496504		4.53178	4.90903	0.377245
		1.8327	4.09496	2.26226		1.8327	4.23284	2.40014		1.8327	4.27057	2.43787		1.8327	4.2274	2.39469
		2.88561	2.52796	-0.357648		2.88561	2.13556	-0.750051		2.88561	2.43636	-0.449247		2.88561	2.56352	-0.322091
		1.85655	3.24539	1.38884		1.85655	3.00853	1.15197		1.85655	2.71748	0.860927		1.85655	3.16952	1.31297
		2.00215	1.95905	-0.0431015		2.00215	2.26468	0.262534		2.00215	2.33583	0.333685		2.00215	2.44802	0.445876
		3.06666	2.26933	-0.797333		3.06666	2.24382	-0.822842		3.06666	2.3342	-0.732455		3.06666	2.32928	-0.737382
		4.78401	2.89825	-1.88576		4.78401	2.94536	-1.83865		4.78401	2.94784	-1.83617		4.78401	2.80376	-1.98024
		1.9462	4.16314	2.21694		1.9462	4.14184	2.19564		1.9462	4.35695	2.41075		1.9462	4.33397	2.38777
		1.53826	2.58506	1.0468		1.53826	2.84355	1.30529		1.53826	2.84364	1.30538		1.53826	2.66562	1.12736
		1.26387	1.94345	0.679581		1.26387	1.81004	0.546171		1.26387	2.19846	0.934587		1.26387	2.13211	0.868244
		3.07901	1.59662	-1.48239		3.07901	1.57451	-1.50451		3.07901	1.66258	-1.41643		3.07901	1.79593	-1.28308
		4.63141	3.14419	-1.48722		4.63141	3.04877	-1.58264		4.63141	2.82354	-1.80787		4.63141	3.18431	-1.4471
		2.43328	4.18475	1.75147		2.43328	4.14057	1.70729		2.43328	4.17454	1.74126		2.43328	4.17373	1.74045
		3.64572	3.06711	-0.578608		3.64572	3.33763	-0.308086		3.64572	2.99339	-0.652326		3.64572	2.79496	-0.850755
		1.89082	3.65971	1.76888		1.89082	3.6312	1.74038		1.89082	3.82803	1.93721		1.89082	3.70657	1.81574
		3.93166	2.50048	-1.43119		3.93166	2.50974	-1.42192		3.93166	2.91324	-1.01843		3.93166	2.569	-1.36266
		1.82939	3.79067	1.96128		1.82939	3.63135	1.80196		1.82939	3.76614	1.93675		1.82939	4.07375	2.24436
		1.45833	2.32255	0.864217		1.45833	2.50882	1.05049		1.45833	2.60869	1.15036		1.45833	2.57002	1.11168
		1.39362	1.92251	0.528889		1.39362	1.71337	0.319741		1.39362	2.13718	0.743558		1.39362	2.1344	0.740773
		3.09119	1.70902	-1.38217		3.09119	1.54982	-1.54137		3.09119	1.75121	-1.33998		3.09119	1.72222	-1.36897
		3.25976	3.21341	-0.0463453		3.25976	3.00981	-0.249944		3.25976	2.8934	-0.366357		3.25976	3.04826	-0.211498
		4.08515	3.0325	-1.05265		4.08515	3.00017	-1.08498		4.08515	3.07117	-1.01398		4.08515	2.9794	-1.10575
		5.06307	3.52431	-1.53876		5.06307	3.61767	-1.4454		5.06307	3.74254	-1.32054		5.06307	3.62232	-1.44076
		3.76056	4.37977	0.619205		3.76056	4.53905	0.77849		3.76056	4.70495	0.944393		3.76056	4.51987	0.759313
		4.31959	3.65234	-0.667242		4.31959	3.72358	-0.596012		4.31959	3.84309	-0.476499		4.31959	3.68633	-0.633259
		2.09174	3.96306	1.87133		2.09174	4.07144	1.9797		2.09174	4.06963	1.97789		2.09174	4.13424	2.04251
		3.69566	2.79725	-0.898407		3.69566	2.80466	-0.890996		3.69566	2.82586	-0.869795		3.69566	2.74316	-0.952497
		2.28332	3.74133	1.45801		2.28332	3.69581	1.41249		2.28332	3.7862	1.50288		2.28332	3.92109	1.63778
		4.29909	2.60415	-1.69494		4.29909	2.86285	-1.43624		4.29909	3.13768	-1.16142		4.29909	2.7566	-1.5425
		2.55042	4.20948	1.65906		2.55042	4.07744	1.52702		2.55042	4.02598	1.47555		2.55042	4.33344	1.78302
		3.12922	3.36791	0.238689		3.12922	3.35981	0.230591		3.12922	3.24987	0.120648		3.12922	2.97869	-0.150529
		4.18743	3.37919	-0.808239		4.18743	3.5901	-0.597331		4.18743	3.18097	-1.00646		4.18743	3.38949	-0.797938
		5.32702	3.99596	-1.33106		5.32702	3.80967	-1.51735		5.32702	4.14271	-1.18431		5.32702	3.98355	-1.34347
		6.16908	4.77279	-1.39629		6.16908	4.73181	-1.43726		6.16908	4.86676	-1.30232		6.16908	4.91606	-1.25302
		5.31805	5.4057	0.0876472		5.31805	5.59501	0.276957		5.31805	5.84224	0.524193		5.31805	5.51322	0.195172
		5.85526	4.71273	-1.14253		5.85526	4.93468	-0.92058		5.85526	5.04686	-0.808396		5.85526	4.86709	-0.988165
		5.9365	5.13802	-0.798473		5.9365	5.25428	-0.682218		5.9365	5.1846	-0.751894		5.9365	5.28098	-0.655513
		6.70791	5.30666	-1.40125		6.70791	5.43277	-1.27514		6.70791	5.48226	-1.22564		6.70791	5.47578	-1.23213
		3.01844	5.92874	2.91029		3.01844	5.98749	2.96905		3.01844	6.26684	3.24839		3.01844	6.15262	3.13417
		1.66678	3.87179	2.20501		1.66678	3.8931	2.22632		1.66678	3.85164	2.18485		1.66678	3.72387	2.05709
		1.8754	2.20381	0.328415		1.8754	2.15905	0.283655		1.8754	2.22632	0.350921		1.8754	2.69357	0.818173
		4.5758	2.72862	-1.84718		4.5758	2.4203	-2.1555		4.5758	2.26993	-2.30587		4.5758	2.55733	-2.01846
		4.64562	4.56283	-0.082794		4.64562	4.5121	-0.133525		4.64562	4.1977	-0.447927		4.64562	4.74767	0.102047
		5.8684	4.42551	-1.44289		5.8684	4.40787	-1.46053		5.8684	4.42709	-1.44131		5.8684	4.35268	-1.51573
		5.88255	5.11692	-0.765633		5.88255	5.17739	-0.705165		5.88255	5.47318	-0.409377		5.88255	5.18954	-0.693013
		6.54402	5.2608	-1.28322		6.54402	5.42305	-1.12097		6.54402	5.58755	-0.95647		6.54402	5.30497	-1.23905
		3.79873	5.72949	1.93076		3.79873	5.81084	2.01211		3.79873	6.00843	2.2097		3.79873	5.85868	2.05995
		2.57458	4.00119	1.42661		2.57458	4.35247	1.77789		2.57458	4.0489	1.47431		2.57458	4.01662	1.44203
		3.71107	3.30597	-0.405096		3.71107	3.06061	-0.650461		3.71107	2.82268	-0.888383		3.71107	3.19579	-0.515281
		4.3038	4.02209	-0.281713		4.3038	4.2036	-0.100201		4.3038	3.81915	-0.484645		4.3038	3.90144	-0.402359
		4.27847	4.31241	0.0339313		4.27847	4.46368	0.185201		4.27847	4.41869	0.140218		4.27847	4.41201	0.133532
		3.46472	3.91415	0.449432		3.46472	3.89075	0.426036		3.46472	3.91906	0.454341		3.46472	4.02054	0.555818
		4.4927	3.27069	-1.22201		4.4927	3.29188	-1.20082		4.4927	3.37828	-1.11442		4.4927	3.31086	-1.18184
		3.28278	3.98879	0.70601		3.28278	4.03746	0.754677		3.28278	4.05644	0.773653		3.28278	4.15908	0.876297
		4.42295	3.40861	-1.01434		4.42295	3.48488	-0.938063		4.42295	3.32569	-1.09726		4.42295	3.407	-1.01594
		5.86469	4.11929	-1.7454		5.86469	4.1833	-1.68139		5.86469	4.18733	-1.67736		5.86469	4.30773	-1.55696
		4.7524	5.17262	0.420217		4.7524	5.34387	0.591466		4.7524	5.47156	0.719154		4.7524	5.4141	0.661702
		2.12137	4.45359	2.33222		2.12137	4.54103	2.41966		2.12137	4.59159	2.47022		2.12137	4.58051	2.45914
		2.79669	2.94545	0.14876		2.79669	2.74535	-0.0513437		2.79669	2.80195	0.00526068		2.79669	2.79067	-0.00601891
		3.02334	3.15436	0.13102		3.02334	3.03794	0.0146092		3.02334	2.77987	-0.243467		3.02334	3.15495	0.13161
		3.21201	3.30615	0.0941425		3.21201	3.38091	0.168897		3.21201	3.35663	0.144625		3.21201	3.27587	0.0638653
		2.80586	3.31234	0.506479		2.80586	3.22011	0.414245		2.80586	3.18052	0.374659		2.80586	3.15895	0.353086
		1.79996	2.51498	0.715025		1.79996	2.49167	0.691714		1.79996	2.76126	0.961298		1.79996	2.60374	0.803782
		1.84175	1.94005	0.098297		1.84175	1.90122	0.0594714		1.84175	2.00005	0.158306		1.84175	1.93611	0.0943647
		1.93016	1.98926	0.0591018		1.93016	1.93063	0.000471471		1.93016	2.04321	0.113053		1.93016	1.96277	0.0326084
		2.75947	2.11949	-0.639983		2.75947	2.08141	-0.678061		2.75947	2.18116	-0.578312		2.75947	1.99771	-0.76176
		2.27159	2.69295	0.421356		2.27159	2.71237	0.440774		2.27159	2.69083	0.419238		2.27159	2.57166	0.300072
		4.10161	2.11524	-1.98636		4.10161	2.04239	-2.05922		4.10161	2.21569	-1.88592		4.10161	2.14163	-1.95997
		2.60335	4.01538	1.41203		2.60335	3.98413	1.38078		2.60335	3.75107	1.14772		2.60335	3.69489	1.09154
		1.85607	2.95996	1.1039		1.85607	3.01785	1.16179		1.85607	2.95058	1.09451		1.85607	2.78772	0.931653
		3.66989	2.33958	-1.33031		3.66989	2.16664	-1.50325		3.66989	2.21536	-1.45453		3.66989	2.28595	-1.38394
		3.60695	3.77596	0.16901		3.60695	3.37182	-0.235135		3.60695	3.72771	0.120754		3.60695	3.58257	-0.0243835
		5.17587	3.70797	-1.4679		5.17587	3.40385	-1.77202		5.17587	3.69888	-1.47699		5.17587	3.60195	-1.57393
		5.51577	4.52945	-0.986312		5.51577	4.53388	-0.981889		5.51577	4.63929	-0.876476		5.51577	4.70066	-0.815109
		3.05486	4.92696	1.8721		3.05486	5.09443	2.03956		3.05486	5.28103	2.22616		3.05486	5.00009	1.94522
		2.76453	3.52337	0.758834		2.76453	3.82173	1.0572		2.76453	3.63212	0.867585		2.76453	3.38342	0.618889
		6.22897	3.08884	-3.14014		6.22897	3.13349	-3.09548		6.22897	3.03716	-3.19181		6.22897	3.08171	-3.14727
		5.9501	5.66446	-0.285639		5.9501	5.61891	-0.331188		5.9501	5.88437	-0.065726		5.9501	5.84686	-0.103234
		6.09287	5.54199	-0.550885		6.09287	5.59222	-0.500645		6.09287	5.80881	-0.284063		6.09287	5.68491	-0.407955
		6.25061	5.45197	-0.79864		6.25061	5.48879	-0.761814		6.25061	5.63613	-0.61448		6.25061	5.45398	-0.796631
		1.96964	5.54806	3.57842		1.96964	5.60838	3.63873		1.96964	5.64087	3.67123		1.96964	5.63559	3.66595
		3.69028	2.81095	-0.879329		3.69028	2.56849	-1.12179		3.69028	2.92342	-0.766865		3.69028	3.31139	-0.37889
		5.3773	4.16409	-1.21322		5.3773	3.93562	-1.44169		5.3773	3.89188	-1.48542		5.3773	4.11539	-1.26192
		2.2544	4.78233	2.52793		2.2544	5.1212	2.8668		2.2544	5.0235	2.7691		2.2544	5.29175	3.03735
		5.17472	3.4489	-1.72582		5.17472	3.15502	-2.01971		5.17472	3.50805	-1.66667		5.17472	3.33026	-1.84446
		5.95136	5.08376	-0.867598		5.95136	5.06759	-0.883772		5.95136	5.66029	-0.291064		5.95136	5.17189	-0.779465
		6.23684	5.32985	-0.906997		6.23684	5.50014	-0.736706		6.23684	5.82849	-0.408354		6.23684	5.68539	-0.551453
		3.60284	5.58348	1.98064		3.60284	5.50362	1.90078		3.60284	5.49241	1.88957		3.60284	5.72895	2.12611
		2.25979	3.87638	1.61659		2.25979	4.20524	1.94545		2.25979	4.0271	1.76731		2.25979	3.77931	1.51952
		1.92859	3.01273	1.08414		1.92859	2.6627	0.734107		1.92859	2.43349	0.504901		1.92859	2.85343	0.924841
		1.91603	2.60718	0.691155		1.91603	2.53192	0.615897		1.91603	2.43253	0.516509		1.91603	2.51124	0.595213
		2.03977	2.55403	0.514262		2.03977	2.51338	0.473618		2.03977	2.49664	0.456869		2.03977	2.50867	0.468906
		5.547	2.30923	-3.23777		5.547	2.38664	-3.16036		5.547	2.36372	-3.18328		5.547	2.12972	-3.41728
		2.45373	5.29305	2.83932		2.45373	5.31905	2.86531		2.45373	4.9392	2.48546		2.45373	4.92416	2.47043
		3.10622	3.12266	0.0164394		3.10622	3.79498	0.68876		3.10622	3.48181	0.375592		3.10622	3.21685	0.110631
		5.95467	4.46928	-1.48539		5.95467	4.01065	-1.94402		5.95467	4.21355	-1.74112		5.95467	3.50372	-2.45095
		5.33393	5.74653	0.412605		5.33393	5.43562	0.101689		5.33393	5.92718	0.593252		5.33393	5.61911	0.285181
		5.91641	5.03568	-0.880729		5.91641	5.03866	-0.877743		5.91641	5.20473	-0.711677		5.91641	5.15765	-0.758757
		6.38592	5.25202	-1.1339		6.38592	5.34295	-1.04298		6.38592	5.49732	-0.888605		6.38592	5.32952	-1.0564
		6.4163	5.67648	-0.739813		6.4163	5.82816	-0.58814		6.4163	5.87544	-0.540856		6.4163	5.791	-0.625297
		5.62699	5.6866	0.0596184		5.62699	5.71329	0.0862989		5.62699	6.03991	0.412926		5.62699	5.89445	0.26746
		4.07444	4.96376	0.889321		4.07444	5.03582	0.96138		4.07444	5.13732	1.06289		4.07444	5.17768	1.10324
		5.83742	3.91062	-1.9268		5.83742	3.93684	-1.90058		5.83742	3.57503	-2.26239		5.83742	4.06281	-1.7746
		6.08049	5.46866	-0.611835		6.08049	5.23439	-0.846101		6.08049	5.42175	-0.658741		6.08049	5.52141	-0.559084
		5.51792	5.62314	0.105222		5.51792	5.70108	0.183165		5.51792	5.81409	0.296169		5.51792	5.81742	0.299503
		2.45441	4.91558	2.46117		2.45441	5.0439	2.58949		2.45441	4.91001	2.45559		2.45441	5.16815	2.71374
		3.27486	3.27101	-0.00384401		3.27486	3.11991	-0.154947		3.27486	3.08333	-0.19153		3.27486	3.06907	-0.20579
		3.69342	3.66229	-0.0311378		3.69342	3.794	0.100572		3.69342	3.43581	-0.257611		3.69342	3.6101	-0.083325
		2.75185	3.73715	0.985291		2.75185	3.97954	1.22768		2.75185	4.07636	1.32451		2.75185	3.87809	1.12624
		3.44607	3.25812	-0.187953		3.44607	3.09068	-0.355388		3.44607	3.25505	-0.191015		3.44607	2.99886	-0.447206
		4.70037	3.07872	-1.62165		4.70037	3.17347	-1.5269		4.70037	3.37584	-1.32453		4.70037	3.26219	-1.43818
		2.34979	4.03502	1.68522		2.34979	4.2203	1.87051		2.34979	4.36836	2.01856		2.34979	4.3412	1.9914
		4.38247	3.11226	-1.2702		4.38247	3.26295	-1.11952		4.38247	3.1319	-1.25056		4.38247	2.89501	-1.48745
		5.80304	3.98922	-1.81382		5.80304	4.24085	-1.5622		5.80304	4.63237	-1.17067		5.80304	4.36025	-1.44279
		6.3043	5.19876	-1.10553		6.3043	5.32065	-0.98365		6.3043	5.56652	-0.737776		6.3043	5.48424	-0.820061
		6.28424	5.63391	-0.650329		6.28424	5.66313	-0.621111		6.28424	5.63024	-0.654		6.28424	5.75689	-0.527355
		7.39682	5.51975	-1.87706		7.39682	5.74775	-1.64907		7.39682	5.86252	-1.53429		7.39682	5.60142	-1.79539
		6.42781	6.41928	-0.00853335		6.42781	6.50319	0.0753752		6.42781	6.66812	0.240313		6.42781	6.54204	0.114224
		6.45069	5.6489	-0.801782		6.45069	5.8452	-0.605486		6.45069	6.05089	-0.399796		6.45069	5.87119	-0.579494
		7.47464	5.7265	-1.74814		7.47464	5.84323	-1.63141		7.47464	5.78093	-1.69371		7.47464	5.88609	-1.58855
		5.51734	6.58381	1.06647		5.51734	6.74622	1.22888		5.51734	6.83157	1.31423		5.51734	6.76066	1.24332
		4.7509	5.19264	0.441748		4.7509	5.09155	0.340649		4.7509	4.91894	0.168046		4.7509	5.46082	0.70992
		3.23773	4.70099	1.46326		3.23773	4.47445	1.23672		3.23773	4.42013	1.1824		3.23773	4.71481	1.47708
		2.23634	3.7573	1.52097		2.23634	3.57892	1.34259		2.23634	3.36734	1.131		2.23634	3.57654	1.3402
		2.07478	3.22513	1.15035		2.07478	3.39653	1.32175		2.07478	3.60428	1.52951		2.07478	2.96443	0.889652
		1.86596	2.67491	0.808949		1.86596	2.61825	0.752295		1.86596	2.51265	0.646693		1.86596	2.51134	0.645385
		1.71615	2.2232	0.507052		1.71615	2.29701	0.580859		1.71615	2.31256	0.596409		1.71615	2.19666	0.480512
		2.78437	1.93546	-0.848911		2.78437	1.94272	-0.84165		2.78437	1.99522	-0.789155		2.78437	1.84595	-0.938422
		1.84542	2.79116	0.945744		1.84542	2.72393	0.878513		1.84542	2.67675	0.831335		1.84542	2.53701	0.691591
		1.68458	1.91527	0.230693		1.68458	1.87033	0.185759		1.68458	1.98506	0.300483		1.68458	1.92613	0.241555
		3.16837	1.83539	-1.33299		3.16837	1.86937	-1.299		3.16837	1.82486	-1.34351		3.16837	1.7785	-1.38987
		1.93054	3.16231	1.23176		1.93054	3.06835	1.13781		1.93054	3.04291	1.11237		1.93054	2.90155	0.971012
		4.95682	2.37246	-2.58437		4.95682	2.30064	-2.65618		4.95682	2.28755	-2.66927		4.95682	2.20305	-2.75378
		4.44116	5.04632	0.605166		4.44116	4.99921	0.558057		4.44116	4.50954	0.0683804		4.44116	4.62761	0.186453
		2.26882	4.56654	2.29772		2.26882	4.31709	2.04826		2.26882	4.36425	2.09543		2.26882	4.31272	2.0439
		2.1986	3.20987	1.01127		2.1986	2.80966	0.61106		2.1986	2.97149	0.772887		2.1986	2.88382	0.685217
		3.54887	2.80292	-0.745947		3.54887	2.49443	-1.05444		3.54887	2.58114	-0.967734		3.54887	2.58675	-0.962126
		2.30172	3.69856	1.39684		2.30172	3.65972	1.358		2.30172	3.51974	1.21802		2.30172	3.57301	1.27129
		1.74086	2.8966	1.15574		1.74086	2.80177	1.06091		1.74086	2.81618	1.07532		1.74086	2.67405	0.93319
		3.41956	2.03103	-1.38853		3.41956	2.00772	-1.41184		3.41956	2.05774	-1.36182		3.41956	2.01368	-1.40589
		3.81581	3.5428	-0.273007		3.81581	3.27006	-0.545748		3.81581	3.42505	-0.390757		3.81581	3.27347	-0.542339
		3.50774	3.72138	0.21364		3.50774	3.46184	-0.0459034		3.50774	3.69544	0.1877		3.50774	3.66587	0.158132
		2.53397	3.20734	0.673372		2.53397	3.14367	0.609697		2.53397	3.29574	0.761771		2.53397	3.27832	0.744352
		1.86367	2.58492	0.721246		1.86367	2.59194	0.728272		1.86367	2.60818	0.744512		1.86367	2.5211	0.657433
		1.44916	2.05835	0.609187		1.44916	2.01608	0.566917		1.44916	2.02623	0.577063		1.44916	2.07014	0.620977
		1.34674	1.67541	0.328671		1.34674	1.63273	0.285999		1.34674	1.76396	0.417223		1.34674	1.78099	0.434251
		1.4074	1.62758	0.220175		1.4074	1.55146	0.14406		1.4074	1.61976	0.212352		1.4074	1.60708	0.199682
		1.16344	1.53213	0.368693		1.16344	1.54688	0.383442		1.16344	1.59603	0.432587		1.16344	1.46405	0.300613
		1.20553	1.28357	0.0780396		1.20553	1.27615	0.0706202		1.20553	1.25991	0.0543818		1.20553	1.17992	-0.0256091
		1.44369	1.26124	-0.18245		1.44369	1.27007	-0.173623		1.44369	1.2776	-0.166095		1.44369	1.14869	-0.295
		1.82136	1.38616	-0.435197		1.82136	1.37174	-0.449618		1.82136	1.41615	-0.405204		1.82136	1.29627	-0.525083
		1.32136	1.58997	0.268609		1.32136	1.605	0.283638		1.32136	1.68877	0.36741		1.32136	1.55819	0.236828
		1.30183	1.31646	0.0146314		1.30183	1.34799	0.0461615		1.30183	1.37938	0.0775516		1.30183	1.22071	-0.0811193
		1.33152	1.33778	0.00625547		1.33152	1.34895	0.0174276		1.33152	1.3786	0.0470793		1.33152	1.2315	-0.100017
		2.91036	1.37276	-1.5376		2.91036	1.35729	-1.55307		2.91036	1.36527	-1.5451		2.91036	1.2489	-1.66146
		3.57721	2.53622	-1.04099		3.57721	2.62993	-0.947275		3.57721	2.57504	-1.00216		3.57721	2.565	-1.01221
		3.56599	3.15456	-0.411437		3.56599	3.29938	-0.266618		3.56599	3.24998	-0.316015		3.56599	3.16269	-0.403307
		2.92224	3.20134	0.279092		2.92224	3.26968	0.347439		2.92224	3.39303	0.470791		2.92224	3.19488	0.272632
		2.6068	2.76491	0.158112		2.6068	2.80955	0.202754		2.6068	2.85867	0.251875		2.6068	2.74323	0.136431
		3.60601	2.46973	-1.13628		3.60601	2.5189	-1.08712		3.60601	2.55604	-1.04997		3.60601	2.55294	-1.05308
		3.36551	3.23517	-0.130348		3.36551	3.35858	-0.00692943		3.36551	3.37193	0.00641366		3.36551	3.40218	0.0366637
		3.2787	3.14781	-0.130884		3.2787	3.21786	-0.0608337		3.2787	3.31283	0.0341305		3.2787	3.2696	-0.00909523
		3.39606	3.00754	-0.388526		3.39606	3.00762	-0.388446		3.39606	3.1112	-0.284864		3.39606	3.10896	-0.287098
		3.4808	3.05414	-0.426651		3.4808	3.07021	-0.410587		3.4808	3.20285	-0.277944		3.4808	3.14905	-0.331749
		3.25281	3.19886	-0.0539418		3.25281	3.17399	-0.078813		3.25281	3.30658	0.0537766		3.25281	3.2667	0.0138944
		1.4423	3.00393	1.56163		1.4423	2.9835	1.54121		1.4423	3.12957	1.68727		1.4423	3.05632	1.61403
		1.96114	1.76017	-0.200972		1.96114	1.62824	-0.332907		1.96114	1.87281	-0.0883298		1.96114	1.95629	-0.00485454
		1.28336	1.96146	0.678103		1.28336	1.9385	0.655145		1.28336	1.99658	0.713226		1.28336	2.13539	0.852031
		1.28053	1.44403	0.163499		1.28053	1.47968	0.199154		1.28053	1.48801	0.207485		1.28053	1.61101	0.330479
		1.02806	1.42076	0.392701		1.02806	1.46727	0.439213		1.02806	1.51201	0.483946		1.02806	1.52439	0.496328
		1.01258	1.16033	0.147746		1.01258	1.16306	0.150479		1.01258	1.13132	0.118734		1.01258	1.05207	0.0394897
		1.28864	1.1348	-0.15384		1.28864	1.17013	-0.118515		1.28864	1.12132	-0.167323		1.28864	1.08298	-0.20566
		1.29456	1.24697	-0.0475892		1.29456	1.26212	-0.0324437		1.29456	1.26249	-0.0320675		1.29456	1.17575	-0.118809
		1.03987	1.27594	0.236066		1.03987	1.28063	0.240761		1.03987	1.27829	0.238416		1.03987	1.17149	0.131617
		1.46656	1.132	-0.334554		1.46656	1.14641	-0.320144		1.46656	1.13576	-0.330797		1.46656	1.00531	-0.461242
		2.12414	1.33759	-0.786555		2.12414	1.34633	-0.777808		2.12414	1.37	-0.754137		2.12414	1.30734	-0.816801
		1.93503	1.71249	-0.222537		1.93503	1.74251	-0.192517		1.93503	1.90553	-0.0294998		1.93503	1.79187	-0.143163
		1.12843	1.7572	0.62877		1.12843	1.72599	0.597565		1.12843	1.83352	0.705095		1.12843	1.68717	0.55874
		1.71293	1.23505	-0.477873		1.71293	1.26272	-0.45021		1.71293	1.3355	-0.37743		1.71293	1.23862	-0.474302
		0.757864	1.54544	0.78758		0.757864	1.56106	0.803195		0.757864	1.60881	0.850947		0.757864	1.5788	0.820932
		2.00918	0.955031	-1.05415		2.00918	0.91885	-1.09033		2.00918	0.981402	-1.02778		2.00918	1.22539	-0.78379
		1.86298	1.64988	-0.213107		1.86298	1.60527	-0.257717		1.86298	1.67446	-0.188521		1.86298	1.8288	-0.034184
		1.71186	1.62072	-0.0911379		1.71186	1.65954	-0.0523196		1.71186	1.67733	-0.0345259		1.71186	1.66224	-0.0496174
		1.35085	1.65275	0.301902		1.35085	1.60432	0.25347		1.35085	1.6375	0.286655		1.35085	1.61252	0.261669
		1.55795	1.38499	-0.17296		1.55795	1.4232	-0.134755		1.55795	1.44003	-0.117916		1.55795	1.35546	-0.20249
		0.982141	1.59211	0.609968		0.982141	1.56103	0.578887		0.982141	1.65219	0.670048		0.982141	1.50602	0.523878
		0.99001	1.15705	0.167037		0.99001	1.11993	0.129917		0.99001	1.11454	0.12453		0.99001	1.13629	0.146277
		1.07959	1.09877	0.0191831		1.07959	1.13573	0.0561445		1.07959	1.12	0.0404169		1.07959	1.04671	-0.0328729
		0.869428	1.14897	0.279542		0.869428	1.15859	0.28916		0.869428	1.13372	0.264289		0.869428	1.04322	0.173796
		0.998239	0.994919	-0.00332086		0.998239	1.02678	0.0285401		0.998239	0.992407	-0.00583248		0.998239	0.916414	-0.0818258
		1.18427	1.03899	-0.145278		1.18427	1.07355	-0.110727		1.18427	1.06666	-0.117616		1.18427	0.957479	-0.226794
		2.01706	1.15398	-0.863077		2.01706	1.16674	-0.850312		2.01706	1.17449	-0.842569		2.01706	1.07956	-0.937494
		2.35978	1.54641	-0.813371		2.35978	1.55456	-0.805216		2.35978	1.76898	-0.590801		2.35978	1.69835	-0.661424
		2.05977	2.02386	-0.0359012		2.05977	1.96093	-0.0988341		2.05977	2.21262	0.15285		2.05977	1.98845	-0.0713191
		2.18107	1.84334	-0.337729		2.18107	1.77164	-0.409433		2.18107	1.97231	-0.208762		2.18107	1.81592	-0.365149
		1.22214	2.05905	0.836909		1.22214	1.9449	0.722761		1.22214	2.00836	0.786217		1.22214	1.94158	0.719437
		1.08524	1.33373	0.248492		1.08524	1.26952	0.184286		1.08524	1.38015	0.294917		1.08524	1.4206	0.335361
		1.56975	1.21331	-0.356444		1.56975	1.24088	-0.328867		1.56975	1.29766	-0.272091		1.56975	1.27073	-0.299019
		1.75666	1.50552	-0.251132		1.75666	1.52432	-0.23234		1.75666	1.63008	-0.126579		1.75666	1.51744	-0.239218
		1.24084	1.68138	0.44054		1.24084	1.80913	0.568292		1.24084	1.7802	0.539361		1.24084	1.62869	0.387843
		0.784644	1.28044	0.495793		0.784644	1.29346	0.508813		0.784644	1.33141	0.546765		0.784644	1.1716	0.38696
		0.727569	0.977322	0.249753		0.727569	1.0127	0.28513		0.727569	1.03523	0.307663		0.727569	0.961902	0.234333
		1.25304	0.898203	-0.354839		1.25304	0.935189	-0.317854		1.25304	0.906543	-0.3465		1.25304	0.877882	-0.37516
		0.845778	1.17964	0.333866		0.845778	1.21601	0.370228		0.845778	1.20413	0.358354		0.845778	1.19694	0.35116
		0.83592	0.920268	0.0843475		0.83592	0.961517	0.125597		0.83592	0.938771	0.10285		0.83592	0.936798	0.100877
		1.97053	0.929274	-1.04125		1.97053	0.961444	-1.00908		1.97053	0.957421	-1.0131		1.97053	0.860732	-1.10979
		1.31886	1.47084	0.151982		1.31886	1.42168	0.102821		1.31886	1.58223	0.263363		1.31886	1.69224	0.373376
		1.57447	1.23889	-0.335582		1.57447	1.30199	-0.272476		1.57447	1.3075	-0.266973		1.57447	1.30993	-0.264539
		1.62894	1.43306	-0.195878		1.62894	1.47962	-0.149319		1.62894	1.53159	-0.0973479		1.62894	1.48634	-0.142597
		2.10084	1.51195	-0.588889		2.10084	1.50783	-0.593004		2.10084	1.53727	-0.563569		2.10084	1.50602	-0.594819
		1.75972	2.00033	0.240611		1.75972	2.02872	0.269		1.75972	2.0351	0.27538		1.75972	1.88051	0.120791
		1.18519	1.65567	0.470485		1.18519	1.65742	0.472236		1.18519	1.69094	0.505749		1.18519	1.57219	0.387006
		1.73118	1.28166	-0.44952		1.73118	1.29665	-0.434525		1.73118	1.32529	-0.405882		1.73118	1.2211	-0.510078
		1.22717	1.59226	0.365087		1.22717	1.59641	0.369246		1.22717	1.72131	0.494142		1.22717	1.59482	0.36765
		1.40235	1.30325	-0.0991025		1.40235	1.29046	-0.111886		1.40235	1.30923	-0.093118		1.40235	1.27351	-0.128837
		0.78775	1.38348	0.595727		0.78775	1.39273	0.604977		0.78775	1.42221	0.634458		0.78775	1.35002	0.562266
		0.977403	0.978318	0.000914991		0.977403	0.973023	-0.00437993		0.977403	0.961271	-0.0161323		0.977403	1.02058	0.0431757
		0.928698	1.07309	0.14439		0.928698	1.09232	0.163624		0.928698	1.08792	0.159224		0.928698	1.02401	0.0953091
		1.23868	1.03226	-0.206417		1.23868	1.04117	-0.197501		1.23868	1.01804	-0.220633		1.23868	0.925826	-0.312849
		0.578001	1.17904	0.601041		0.578001	1.20169	0.623686		0.578001	1.20043	0.622425		0.578001	1.12748	0.549478
		0.483899	0.760501	0.276601		0.483899	0.780276	0.296376		0.483899	0.789372	0.305473		0.483899	0.922601	0.438702
		0.569987	0.672776	0.10279		0.569987	0.704996	0.13501		0.569987	0.726711	0.156725		0.569987	0.828363	0.258376
		0.647949	0.714818	0.0668689		0.647949	0.731688	0.083739		0.647949	0.728436	0.080487		0.647949	0.777956	0.130008
		1.00154	0.75395	-0.247586		1.00154	0.783431	-0.218104		1.00154	0.760157	-0.241378		1.00154	0.762769	-0.238767
		0.530061	0.927167	0.397106		0.530061	0.953304	0.423243		0.530061	0.986285	0.456224		0.530061	0.94491	0.414849
		0.591966	0.660962	0.0689964		0.591966	0.701685	0.109719		0.591966	0.710333	0.118367		0.591966	0.834933	0.242967
		1.03589	0.710161	-0.325729		1.03589	0.747807	-0.288083		1.03589	0.758888	-0.277002		1.03589	0.781162	-0.254729
		1.08818	0.955749	-0.132427		1.08818	0.97314	-0.115036		1.08818	1.02287	-0.0653059		1.08818	0.974007	-0.114169
		1.08673	1.03508	-0.0516441		1.08673	1.06013	-0.0265916		1.08673	1.08912	0.00239535		1.08673	1.00229	-0.0844347
		1.29057	1.08378	-0.206794		1.29057	1.09773	-0.192842		1.29057	1.1133	-0.177273		1.29057	1.00731	-0.283265
		1.31215	1.22266	-0.0894981		1.31215	1.22946	-0.0826989		1.31215	1.24381	-0.0683459		1.31215	1.15896	-0.153192
		0.825554	1.28222	0.456663		0.825554	1.28775	0.462197		0.825554	1.29531	0.469754		0.825554	1.18139	0.355838
		0.828522	0.994134	0.165612		0.828522	0.995719	0.167197		0.828522	1.00388	0.175363		0.828522	0.961921	0.133399
		1.31227	0.959738	-0.352527		1.31227	0.994053	-0.318212		1.31227	0.986389	-0.325876		1.31227	0.879748	-0.432517
		1.73009	1.20867	-0.521412		1.73009	1.22373	-0.506356		1.73009	1.22654	-0.503546		1.73009	1.18765	-0.542433
		1.86601	1.45213	-0.413881		1.86601	1.47454	-0.391473		1.86601	1.54456	-0.32145		1.86601	1.46418	-0.401836
		1.20392	1.64293	0.439009		1.20392	1.61481	0.410892		1.20392	1.78874	0.584824		1.20392	1.57261	0.368691
		0.805984	1.25697	0.450989		0.805984	1.28797	0.481985		0.805984	1.34227	0.536291		0.805984	1.18922	0.383237
		1.03253	0.985538	-0.0469916		1.03253	1.02562	-0.00690949		1.03253	1.06408	0.0315472		1.03253	0.979412	-0.0531175
		1.08988	1.11524	0.0253637		1.08988	1.14261	0.0527329		1.08988	1.10093	0.0110551		1.08988	1.07614	-0.0137346
		0.907274	1.16431	0.257038		0.907274	1.20524	0.297965		0.907274	1.12302	0.215743		0.907274	1.09852	0.19125
		0.981117	1.00973	0.0286148		0.981117	1.03632	0.0552052		0.981117	1.01349	0.0323726		0.981117	0.902574	-0.0785427
		1.17804	1.03438	-0.143655		1.17804	1.06748	-0.110554		1.17804	1.05658	-0.121455		1.17804	0.947221	-0.230814
		1.24288	1.15546	-0.0874187		1.24288	1.17103	-0.0718433		1.24288	1.17378	-0.069097		1.24288	1.07851	-0.164364
		0.981022	1.21206	0.23104		0.981022	1.22499	0.243968		0.981022	1.22979	0.248767		0.981022	1.12353	0.142508
		0.799318	1.07346	0.274138		0.799318	1.09719	0.297875		0.799318	1.07969	0.28037		0.799318	0.959404	0.160087
		0.754436	0.942726	0.18829		0.754436	0.973301	0.218866		0.754436	0.964575	0.21014		0.754436	0.862967	0.108532
		0.789268	0.896403	0.107135		0.789268	0.928563	0.139295		0.789268	0.909746	0.120479		0.789268	0.824936	0.0356685
		0.551842	0.900138	0.348296		0.551842	0.940838	0.388995		0.551842	0.907182	0.35534		0.551842	0.827161	0.275319
		0.531126	0.7221	0.190974		0.531126	0.753991	0.222865		0.531126	0.736205	0.205079		0.531126	0.770172	0.239046
		0.740349	0.680918	-0.0594306		0.740349	0.721473	-0.0188764		0.740349	0.706868	-0.0334815		0.740349	0.745399	0.00505026
		1.20369	0.786053	-0.417641		1.20369	0.815292	-0.388402		1.20369	0.822789	-0.380905		1.20369	0.785654	-0.41804
		1.4452	1.04417	-0.401032		1.4452	1.06909	-0.37611		1.4452	1.11622	-0.32898		1.4452	1.08672	-0.358474
		1.17537	1.22877	0.053396		1.17537	1.25121	0.0758437		1.17537	1.33416	0.158792		1.17537	1.2509	0.0755242
		1.64847	1.1754	-0.47307		1.64847	1.20134	-0.447129		1.64847	1.21504	-0.433425		1.64847	1.08351	-0.564962
		1.34462	1.44812	0.103509		1.34462	1.43481	0.0901899		1.34462	1.50315	0.158536		1.34462	1.43604	0.091423

## Sheet: xianyang
Type A	500	Mse_test	0.899469			Type B	Mse_test	0.847575			Type C	Mse_test	0.853064			Type D	Mse_test	0.980099
		Rmse_test	0.948404				Rmse_test	0.920638				Rmse_test	0.923615				Rmse_test	0.99
		Mae_test	0.667232				Mae_test	0.649938				Mae_test	0.6505				Mae_test	0.695819
		Mse_test_2019	0.961017				Mse_test_2019	0.977533				Mse_test_2019	0.891132				Mse_test_2019	1.03404
		Rmse_test_2019	0.980315				Rmse_test_2019	0.988702				Rmse_test_2019	0.943998				Rmse_test_2019	1.01688
		Mae_test_2019	0.676664				Mae_test_2019	0.686167				Mae_test_2019	0.662119				Mae_test_2019	0.693722
		R2	0.804				R2	0.801				R2	0.819				R2	0.806
		actual value	prediction value	prediction -actual			actual value	prediction value	prediction -actual			actual value	prediction value	prediction -actual			actual value	prediction value	prediction -actual
		0.59533	0.949908	0.354578			0.59533	1.03654	0.441211			0.59533	0.898227	0.302897			0.59533	1.02635	0.431019
		0.510992	0.881538	0.370546			0.510992	0.921375	0.410383			0.510992	0.706047	0.195055			0.510992	0.910491	0.399498
		0.558249	0.78543	0.227181			0.558249	0.795208	0.236959			0.558249	0.629297	0.0710483			0.558249	0.79507	0.236821
		0.553417	0.695928	0.142511			0.553417	0.700048	0.146631			0.553417	0.641392	0.0879747			0.553417	0.701184	0.147767
		0.698952	0.671992	-0.0269596			0.698952	0.700107	0.00115529			0.698952	0.644512	-0.0544392			0.698952	0.694385	-0.00456628
		0.716958	0.716683	-0.000274488			0.716958	0.763216	0.0462583			0.716958	0.726612	0.00965422			0.716958	0.764523	0.0475652
		0.526925	0.709585	0.18266			0.526925	0.728121	0.201196			0.526925	0.754109	0.227184			0.526925	0.735548	0.208623
		1.20682	0.658241	-0.548583			1.20682	0.658619	-0.548204			1.20682	0.641473	-0.565351			1.20682	0.676366	-0.530458
		0.970685	0.780655	-0.19003			0.970685	0.833136	-0.137549			0.970685	1.02475	0.0540648			0.970685	0.850196	-0.120488
		0.95831	0.92645	-0.0318597			0.95831	0.993645	0.0353345			0.95831	0.970872	0.0125621			0.95831	0.994531	0.0362206
		0.714187	1.13416	0.419974			0.714187	1.16162	0.447435			0.714187	0.96935	0.255163			0.714187	1.19546	0.481271
		0.552889	0.866987	0.314097			0.552889	0.841244	0.288355			0.552889	0.815878	0.262989			0.552889	0.855824	0.302934
		0.849381	0.692054	-0.157327			0.849381	0.659144	-0.190237			0.849381	0.710996	-0.138384			0.849381	0.670083	-0.179298
		0.71766	0.730325	0.0126646			0.71766	0.771218	0.0535576			0.71766	0.860986	0.143326			0.71766	0.766708	0.0490479
		1.11437	0.716807	-0.39756			1.11437	0.764046	-0.350321			1.11437	0.792712	-0.321655			1.11437	0.754538	-0.359829
		1.51257	0.80944	-0.703128			1.51257	0.854827	-0.65774			1.51257	1.02723	-0.485336			1.51257	0.871846	-0.640721
		1.16342	1.08398	-0.0794383			1.16342	1.09203	-0.0713825			1.16342	1.19973	0.0363114			1.16342	1.13338	-0.0300333
		0.947114	1.18973	0.242621			0.947114	1.18566	0.238546			0.947114	1.12785	0.180731			0.947114	1.25244	0.305324
		0.946598	1.03003	0.0834276			0.946598	1.02987	0.0832763			0.946598	0.996213	0.0496153			0.946598	1.05635	0.109756
		1.37454	0.868064	-0.506477			1.37454	0.837355	-0.537186			1.37454	0.988328	-0.386213			1.37454	0.830326	-0.544215
		1.8236	1.17295	-0.650641			1.8236	1.18528	-0.638316			1.8236	1.24811	-0.57549			1.8236	1.19284	-0.630759
		1.19573	1.27737	0.0816339			1.19573	1.2868	0.0910685			1.19573	1.48106	0.285325			1.19573	1.33128	0.135546
		1.37871	1.1715	-0.207207			1.37871	1.1756	-0.203107			1.37871	1.19773	-0.180982			1.37871	1.20776	-0.17095
		1.44898	1.13829	-0.310688			1.44898	1.15184	-0.297136			1.44898	1.27573	-0.173244			1.44898	1.1371	-0.31188
		1.16779	1.22763	0.0598438			1.16779	1.23084	0.0630553			1.16779	1.37757	0.209788			1.16779	1.19386	0.0260747
		1.70968	0.992183	-0.717497			1.70968	0.978014	-0.731665			1.70968	1.22635	-0.483328			1.70968	0.969758	-0.739921
		1.17195	1.64497	0.473019			1.17195	1.61152	0.439573			1.17195	1.46725	0.295301			1.17195	1.52333	0.351383
		0.943592	1.42875	0.485155			0.943592	1.41373	0.47014			0.943592	1.1975	0.253909			0.943592	1.45022	0.506629
		1.03758	1.11457	0.076988			1.03758	1.13863	0.101044			1.03758	1.02902	-0.0085623			1.03758	1.12952	0.0919367
		1.472	1.25673	-0.215264			1.472	1.22819	-0.243809			1.472	1.04478	-0.427219			1.472	1.22964	-0.242358
		1.00747	1.4662	0.458727			1.00747	1.54236	0.534883			1.00747	1.34308	0.33561			1.00747	1.50538	0.497903
		1.22418	1.02418	-0.199993			1.22418	1.0185	-0.205675			1.22418	1.05075	-0.173424			1.22418	1.0493	-0.174876
		1.00698	1.08195	0.074969			1.00698	1.11452	0.107532			1.00698	1.14243	0.135448			1.00698	1.09501	0.088021
		2.17377	1.17818	-0.99559			2.17377	1.17501	-0.998757			2.17377	1.03903	-1.13474			2.17377	1.16166	-1.01211
		1.86692	1.32503	-0.541884			1.86692	1.43917	-0.427745			1.86692	1.6635	-0.203419			1.86692	1.36133	-0.505588
		1.57974	1.69611	0.116375			1.57974	1.76427	0.184534			1.57974	1.60035	0.0206159			1.57974	1.69409	0.114352
		1.6095	1.22991	-0.379585			1.6095	1.279	-0.33049			1.6095	1.49346	-0.116036			1.6095	1.31277	-0.296725
		1.87413	1.55708	-0.317042			1.87413	1.58727	-0.286856			1.87413	1.49254	-0.38159			1.87413	1.46482	-0.409307
		1.68433	1.54681	-0.137517			1.68433	1.4779	-0.206424			1.68433	1.98936	0.30503			1.68433	1.49539	-0.188933
		0.819715	1.77805	0.958335			0.819715	1.88929	1.06958			0.819715	1.70258	0.882867			0.819715	1.80277	0.983053
		0.979835	1.09314	0.113309			0.979835	1.06939	0.0895562			0.979835	1.03029	0.050453			0.979835	1.10475	0.124911
		0.645712	1.19199	0.54628			0.645712	1.21294	0.567225			0.645712	1.11401	0.468298			0.645712	1.23373	0.588023
		0.601242	0.913212	0.311971			0.601242	0.888629	0.287387			0.601242	0.854013	0.252771			0.601242	0.892857	0.291615
		1.05189	0.787684	-0.264208			1.05189	0.777548	-0.274343			1.05189	0.758226	-0.293665			1.05189	0.836397	-0.215494
		0.801694	1.00292	0.201229			0.801694	1.04965	0.247958			0.801694	0.983067	0.181374			0.801694	1.06586	0.264166
		0.812274	0.942088	0.129813			0.812274	0.968854	0.156579			0.812274	0.870272	0.0579972			0.812274	0.966444	0.154169
		0.761548	0.857189	0.0956413			0.761548	0.867881	0.106334			0.761548	0.855764	0.0942158			0.761548	0.878025	0.116477
		1.20241	0.950243	-0.252165			1.20241	1.00748	-0.19493			1.20241	0.821107	-0.381301			1.20241	1.01045	-0.191955
		0.777644	1.30686	0.529216			0.777644	1.38765	0.610005			0.777644	1.08296	0.305318			0.777644	1.30299	0.525351
		0.684795	1.02247	0.337677			0.684795	1.0162	0.331404			0.684795	0.870713	0.185919			0.684795	1.07125	0.386451
		0.737685	0.834012	0.0963268			0.737685	0.827903	0.0902182			0.737685	0.788513	0.0508284			0.737685	0.810821	0.0731359
		0.905647	0.931348	0.025701			0.905647	0.989507	0.0838594			0.905647	0.798229	-0.107418			0.905647	0.967093	0.0614458
		1.01319	1.01617	0.00297626			1.01319	1.08574	0.0725485			1.01319	0.919745	-0.0934464			1.01319	1.08924	0.076047
		1.10601	1.08196	-0.0240459			1.10601	1.12833	0.0223238			1.10601	0.983166	-0.122844			1.10601	1.11917	0.0131627
		1.44329	1.04423	-0.399068			1.44329	1.08398	-0.359312			1.44329	1.05519	-0.388102			1.44329	1.07966	-0.363633
		1.5517	1.31025	-0.241451			1.5517	1.40662	-0.145084			1.5517	1.20409	-0.347611			1.5517	1.30177	-0.249939
		1.41356	1.46316	0.0496002			1.41356	1.50891	0.0953546			1.41356	1.32852	-0.0850427			1.41356	1.41108	-0.00247533
		0.946467	1.41716	0.470692			0.946467	1.42424	0.477768			0.946467	1.3184	0.371932			0.946467	1.37698	0.430513
		0.963869	1.22415	0.260282			0.963869	1.25161	0.287738			0.963869	1.04759	0.0837222			0.963869	1.20384	0.23997
		1.16401	1.18264	0.0186219			1.16401	1.18946	0.0254493			1.16401	1.04679	-0.117229			1.16401	1.18182	0.0178012
		1.11003	1.10099	-0.00904079			1.11003	1.095	-0.0150296			1.11003	1.16568	0.0556522			1.11003	1.11482	0.00479285
		0.954049	1.23497	0.280918			0.954049	1.28342	0.329373			0.954049	1.1152	0.161153			0.954049	1.2661	0.312052
		1.54071	1.06607	-0.474638			1.54071	1.07558	-0.465126			1.54071	1.00047	-0.54024			1.54071	1.0772	-0.46351
		1.25997	1.41173	0.151767			1.25997	1.4855	0.225536			1.25997	1.26722	0.00725359			1.25997	1.37194	0.111975
		1.72056	1.47043	-0.250127			1.72056	1.46752	-0.253046			1.72056	1.20501	-0.515551			1.72056	1.41849	-0.302074
		2.27404	1.48959	-0.784451			2.27404	1.53537	-0.738669			2.27404	1.42436	-0.849681			2.27404	1.42759	-0.846445
		3.08183	2.23552	-0.846307			3.08183	2.20471	-0.877122			3.08183	1.87559	-1.20624			3.08183	2.2191	-0.862731
		1.94105	3.29485	1.3538			1.94105	3.37148	1.43043			1.94105	2.84644	0.90539			1.94105	3.35887	1.41782
		2.45133	2.5388	0.087468			2.45133	2.62967	0.17834			2.45133	2.04714	-0.404197			2.45133	2.80178	0.350443
		1.77204	2.57107	0.79903			1.77204	2.48626	0.714217			1.77204	2.70977	0.937734			1.77204	2.68139	0.90935
		2.63846	2.15269	-0.485771			2.63846	2.10856	-0.529906			2.63846	1.83809	-0.800373			2.63846	2.31711	-0.321351
		2.92278	2.56226	-0.360523			2.92278	2.78391	-0.138872			2.92278	2.58005	-0.342727			2.92278	2.88407	-0.0387119
		2.03253	2.77478	0.74225			2.03253	2.69511	0.662585			2.03253	2.82882	0.79629			2.03253	2.8564	0.823877
		2.75321	2.97144	0.218228			2.75321	2.87758	0.124368			2.75321	2.08687	-0.666345			2.75321	3.05785	0.304635
		2.93616	3.38821	0.452052			2.93616	3.33232	0.396166			2.93616	2.90987	-0.0262888			2.93616	3.49893	0.562768
		3.28151	3.00362	-0.277893			3.28151	2.90477	-0.376748			3.28151	2.95849	-0.323026			3.28151	3.18037	-0.101139
		2.46346	3.36796	0.904499			2.46346	3.28716	0.823706			2.46346	3.15811	0.694654			2.46346	3.50238	1.03892
		3.59175	2.70964	-0.882113			3.59175	2.60259	-0.989159			3.59175	2.65376	-0.937989			3.59175	2.85319	-0.738561
		3.94881	3.85166	-0.0971499			3.94881	3.89457	-0.0542403			3.94881	3.5551	-0.393712			3.94881	4.17758	0.228764
		4.36901	3.64997	-0.719036			4.36901	3.74262	-0.626389			4.36901	3.90671	-0.4623			4.36901	3.87745	-0.49156
		3.13082	4.30203	1.17121			3.13082	4.25709	1.12627			3.13082	4.1398	1.00898			3.13082	4.39202	1.2612
		1.93557	3.16025	1.22468			1.93557	3.14414	1.20857			1.93557	3.14556	1.20999			1.93557	3.37539	1.43982
		3.12009	2.92117	-0.198922			3.12009	2.80825	-0.311847			3.12009	2.23993	-0.880166			3.12009	3.27947	0.159372
		3.04086	3.10334	0.0624851			3.04086	3.20138	0.160519			3.04086	3.38408	0.343219			3.04086	3.61213	0.571267
		3.74788	3.56072	-0.187158			3.74788	3.47237	-0.275505			3.74788	3.16132	-0.586556			3.74788	3.74025	-0.00762954
		2.80569	3.43323	0.627534			2.80569	3.31991	0.514211			2.80569	3.54904	0.743349			2.80569	3.5669	0.761209
		3.00945	3.6342	0.624751			3.00945	3.5471	0.537648			3.00945	2.98585	-0.0235989			3.00945	3.74396	0.734503
		4.06842	3.28788	-0.780535			4.06842	3.17509	-0.893332			4.06842	3.18643	-0.881988			4.06842	3.45351	-0.614912
		3.73694	3.82953	0.0925903			3.73694	3.74026	0.00332164			3.73694	3.93316	0.196213			3.73694	3.96534	0.228402
		3.85419	3.62189	-0.232296			3.85419	3.54269	-0.311494			3.85419	3.77682	-0.0773656			3.85419	3.7976	-0.056586
		3.39199	4.32499	0.933			3.39199	4.20499	0.812998			3.39199	3.7893	0.397312			3.39199	4.42159	1.0296
		3.88248	4.05495	0.172467			3.88248	3.9843	0.101818			3.88248	3.45171	-0.430768			3.88248	4.19822	0.315742
		2.09467	4.01349	1.91883			2.09467	3.91119	1.81652			2.09467	3.79166	1.69699			2.09467	4.1067	2.01203
		3.56291	3.07748	-0.485437			3.56291	3.02316	-0.539754			3.56291	2.21242	-1.3505			3.56291	3.09669	-0.466221
		3.79944	4.31499	0.515549			3.79944	4.28802	0.488583			3.79944	3.54909	-0.250347			3.79944	4.77999	0.980548
		5.15761	4.06367	-1.09394			5.15761	4.08547	-1.07214			5.15761	3.78484	-1.37277			5.15761	4.39932	-0.758291
		4.16621	4.53537	0.369159			4.16621	4.4681	0.301885			4.16621	4.72019	0.553973			4.16621	4.59301	0.426794
		4.42723	5.25952	0.83229			4.42723	5.19975	0.772526			4.42723	4.17128	-0.255951			4.42723	5.51333	1.0861
		3.56821	5.05329	1.48508			3.56821	4.89268	1.32447			3.56821	4.34266	0.774446			3.56821	5.14264	1.57443
		2.60396	4.81484	2.21088			2.60396	4.6507	2.04674			2.60396	3.65127	1.04731			2.60396	4.81175	2.20779
		1.39856	2.89539	1.49683			1.39856	2.80367	1.40511			1.39856	2.88554	1.48698			1.39856	2.70094	1.30238
		3.21966	2.13036	-1.08929			3.21966	2.28247	-0.937191			3.21966	1.70479	-1.51487			3.21966	2.88697	-0.332684
		1.46688	3.91532	2.44845			1.46688	3.26832	1.80144			1.46688	3.3629	1.89603			1.46688	3.88098	2.4141
		1.7778	2.49038	0.712576			1.7778	2.39866	0.620853			1.7778	1.56726	-0.210539			1.7778	2.63009	0.852292
		3.17737	1.58996	-1.58741			3.17737	1.59136	-1.58601			3.17737	1.81809	-1.35929			3.17737	1.68709	-1.49029
		3.44818	3.22374	-0.224446			3.44818	2.90975	-0.538428			3.44818	2.85413	-0.594054			3.44818	3.11356	-0.33462
		3.93033	3.80175	-0.128576			3.93033	3.56588	-0.364453			3.93033	3.29015	-0.640184			3.93033	3.74822	-0.182109
		4.63213	4.23598	-0.396146			4.63213	4.11105	-0.521084			4.63213	3.77812	-0.854006			4.63213	4.36522	-0.266908
		5.00737	4.49566	-0.511702			5.00737	4.37247	-0.6349			5.00737	4.37345	-0.633912			5.00737	4.75755	-0.249814
		5.24278	5.15237	-0.0904105			5.24278	4.98144	-0.26134			5.24278	4.60806	-0.634715			5.24278	5.29274	0.0499604
		1.76806	5.7694	4.00134			1.76806	5.54665	3.77859			1.76806	4.77661	3.00855			1.76806	5.93798	4.16992
		1.65191	2.71221	1.0603			1.65191	2.40493	0.753023			1.65191	1.90714	0.255236			1.65191	1.46992	-0.181988
		2.20294	2.28512	0.082182			2.20294	2.37105	0.168111			2.20294	2.20996	0.00702264			2.20294	2.64735	0.444416
		2.54958	3.65774	1.10816			2.54958	3.10634	0.556763			2.54958	2.78845	0.238874			2.54958	3.21093	0.661354
		4.34179	4.39646	0.0546642			4.34179	3.36833	-0.973459			4.34179	2.93373	-1.40806			4.34179	3.87592	-0.465868
		4.94255	3.82751	-1.11503			4.94255	3.86829	-1.07426			4.94255	4.09858	-0.843967			4.94255	3.96159	-0.98096
		2.12145	4.68861	2.56717			2.12145	4.62487	2.50342			2.12145	4.80498	2.68353			2.12145	4.92633	2.80489
		1.56331	3.05752	1.49422			1.56331	3.06197	1.49866			1.56331	2.31644	0.753129			1.56331	3.02414	1.46084
		1.43662	2.17912	0.742495			1.43662	2.01456	0.577935			1.43662	2.04994	0.613314			1.43662	2.15433	0.71771
		3.44787	1.94241	-1.50545			3.44787	1.78219	-1.66568			3.44787	1.90473	-1.54314			3.44787	2.26241	-1.18546
		4.86155	3.72065	-1.1409			4.86155	2.96782	-1.89373			4.86155	3.89357	-0.967985			4.86155	3.60332	-1.25823
		3.01408	4.05258	1.0385			3.01408	3.91166	0.897581			3.01408	4.48106	1.46698			3.01408	4.06555	1.05147
		3.45605	3.65213	0.196074			3.45605	3.74512	0.289064			3.45605	3.15485	-0.301201			3.45605	3.87958	0.423526
		2.02031	3.70933	1.68902			2.02031	3.66485	1.64454			2.02031	3.74351	1.7232			2.02031	3.83817	1.81786
		3.85281	3.41271	-0.440105			3.85281	3.43464	-0.418173			3.85281	2.30631	-1.5465			3.85281	3.58224	-0.27057
		2.09121	3.73778	1.64657			2.09121	3.74589	1.65468			2.09121	4.09005	1.99884			2.09121	3.90163	1.81042
		1.55234	2.98549	1.43315			1.55234	2.86648	1.31414			1.55234	2.17415	0.621815			1.55234	3.12056	1.56823
		1.41172	2.63607	1.22435			1.41172	2.51998	1.10826			1.41172	1.82184	0.410113			1.41172	2.93033	1.51861
		2.43616	1.92904	-0.507122			2.43616	1.86355	-0.572608			2.43616	1.87514	-0.561015			2.43616	2.13304	-0.303121
		3.81894	2.50647	-1.31247			3.81894	2.63162	-1.18732			3.81894	2.74387	-1.07508			3.81894	2.75971	-1.05924
		4.32455	3.7634	-0.561151			4.32455	3.64626	-0.678288			4.32455	3.50023	-0.82432			4.32455	3.67526	-0.649296
		4.56877	4.41203	-0.156743			4.56877	4.46274	-0.106031			4.56877	4.1076	-0.461171			4.56877	4.59687	0.0280954
		3.99356	5.19754	1.20397			3.99356	5.13945	1.14588			3.99356	4.29641	0.302843			3.99356	5.61221	1.61864
		3.96159	3.916	-0.0455891			3.96159	3.80109	-0.160496			3.96159	3.94303	-0.0185593			3.96159	4.23708	0.275497
		1.98633	4.68157	2.69524			1.98633	4.61558	2.62925			1.98633	3.91351	1.92718			1.98633	4.8472	2.86088
		3.58865	2.98668	-0.601967			3.58865	2.91596	-0.672682			3.58865	2.16237	-1.42627			3.58865	3.13911	-0.449536
		1.88517	4.20811	2.32294			1.88517	4.0916	2.20643			1.88517	3.61413	1.72896			1.88517	4.51609	2.63092
		4.25787	2.50346	-1.75441			4.25787	2.46424	-1.79363			4.25787	1.99996	-2.25791			4.25787	2.49606	-1.76181
		2.27091	4.46664	2.19573			2.27091	4.62766	2.35675			2.27091	3.96775	1.69684			2.27091	4.69878	2.42787
		3.4424	2.78448	-0.657922			3.4424	2.93563	-0.506769			3.4424	2.28948	-1.15292			3.4424	2.86551	-0.576894
		4.09476	4.09617	0.00141049			4.09476	4.25543	0.160669			4.09476	3.37333	-0.721431			4.09476	4.39948	0.304723
		4.79732	4.49152	-0.305803			4.79732	4.6262	-0.171127			4.79732	4.12337	-0.673952			4.79732	4.84277	0.0454507
		3.40745	4.98006	1.57262			3.40745	4.88923	1.48178			3.40745	4.49357	1.08612			3.40745	5.09535	1.68791
		6.00546	5.50086	-0.504597			6.00546	5.38279	-0.622674			6.00546	3.38887	-2.61659			6.00546	5.78065	-0.224809
		5.30133	5.31762	0.0162807			5.30133	5.12058	-0.180751			5.30133	5.5902	0.288868			5.30133	5.35734	0.0560027
		5.78437	5.56363	-0.220744			5.78437	5.38555	-0.398825			5.78437	5.34476	-0.439618			5.78437	5.48068	-0.30369
		7.57411	6.14633	-1.42778			7.57411	6.01674	-1.55737			7.57411	5.49421	-2.0799			7.57411	6.16524	-1.40887
		3.7814	6.98194	3.20054			3.7814	6.9254	3.144			3.7814	6.71921	2.9378			3.7814	7.47313	3.69173
		1.69657	3.60315	1.90659			1.69657	4.61865	2.92208			1.69657	3.09872	1.40215			1.69657	5.34349	3.64693
		2.72112	2.50249	-0.218626			2.72112	2.69229	-0.0288247			2.72112	2.81592	0.0948049			2.72112	3.19657	0.475458
		5.1479	3.73597	-1.41193			5.1479	3.37571	-1.7722			5.1479	4.06045	-1.08746			5.1479	4.23715	-0.91075
		4.61683	5.01656	0.399731			4.61683	4.58486	-0.0319709			4.61683	4.74627	0.129442			4.61683	5.67995	1.06312
		5.63587	4.64851	-0.987366			5.63587	4.78839	-0.847481			5.63587	4.42437	-1.2115			5.63587	4.70157	-0.9343
		6.25485	5.99512	-0.259732			6.25485	5.95118	-0.303668			6.25485	5.34457	-0.91028			6.25485	6.65483	0.399973
		6.61227	6.16421	-0.448054			6.61227	6.51127	-0.101003			6.61227	5.69106	-0.921206			6.61227	7.27113	0.658862
		5.85299	6.15663	0.303642			5.85299	6.30591	0.452921			5.85299	5.83412	-0.0188654			5.85299	6.63562	0.782633
		2.0274	6.5176	4.4902			2.0274	6.17737	4.14997			2.0274	5.26592	3.23851			2.0274	6.2782	4.25079
		3.62451	3.29666	-0.327851			3.62451	2.94285	-0.681657			3.62451	2.26528	-1.35923			3.62451	3.27599	-0.348516
		4.75402	4.67371	-0.0803158			4.75402	4.94618	0.192153			4.75402	4.40343	-0.350593			4.75402	5.24959	0.495568
		4.59358	4.72582	0.132238			4.59358	5.33978	0.746195			4.59358	5.04237	0.448786			4.59358	5.19426	0.600673
		3.86813	4.57108	0.702955			3.86813	4.74234	0.874213			3.86813	4.47601	0.607887			3.86813	4.88	1.01188
		5.43974	4.32273	-1.11701			5.43974	4.34972	-1.09002			5.43974	3.91334	-1.5264			5.43974	4.43844	-1.00131
		3.64083	5.64068	1.99985			3.64083	5.45311	1.81228			3.64083	5.07266	1.43183			3.64083	5.79662	2.15579
		4.49326	3.54472	-0.948543			4.49326	3.53084	-0.962419			4.49326	3.65346	-0.839808			4.49326	3.67855	-0.814716
		5.78302	4.23207	-1.55095			5.78302	4.12615	-1.65687			5.78302	4.5854	-1.19762			5.78302	4.61295	-1.17007
		5.27272	5.59788	0.325158			5.27272	5.5312	0.25847			5.27272	5.55989	0.287165			5.27272	5.87871	0.605981
		2.91128	6.25992	3.34865			2.91128	6.23917	3.32789			2.91128	5.05911	2.14783			2.91128	6.47497	3.5637
		3.77516	3.93445	0.159288			3.77516	4.04009	0.26493			3.77516	2.77904	-0.996114			3.77516	4.6948	0.919646
		2.91896	4.56592	1.64696			2.91896	4.63572	1.71676			2.91896	4.33898	1.42002			2.91896	4.74411	1.82515
		4.14444	3.80636	-0.33808			4.14444	3.88277	-0.261666			4.14444	3.55361	-0.590829			4.14444	4.31272	0.168278
		2.40793	4.3827	1.97477			2.40793	4.35	1.94206			2.40793	4.25288	1.84495			2.40793	4.66691	2.25898
		1.88175	2.94215	1.0604			1.88175	2.89429	1.01255			1.88175	2.60416	0.722408			1.88175	3.07823	1.19648
		1.85901	2.26825	0.409242			1.85901	2.16456	0.305546			1.85901	2.26458	0.405562			1.85901	2.47261	0.613597
		2.07108	2.1777	0.10662			2.07108	2.30757	0.236492			2.07108	2.43125	0.360164			2.07108	2.43074	0.359656
		3.26204	2.41119	-0.850848			3.26204	2.69073	-0.57131			3.26204	2.46751	-0.794526			3.26204	2.83047	-0.431564
		2.55094	3.37723	0.826287			2.55094	3.41121	0.860265			2.55094	3.09458	0.543636			2.55094	3.41967	0.868731
		5.02589	3.13201	-1.89387			5.02589	3.28812	-1.73777			5.02589	2.72769	-2.29819			5.02589	3.26088	-1.76501
		3.43478	4.45516	1.02038			3.43478	4.4968	1.06203			3.43478	4.81393	1.37915			3.43478	4.60889	1.17411
		1.8407	4.16128	2.32058			1.8407	4.27346	2.43276			1.8407	3.78211	1.94141			1.8407	4.3863	2.5456
		2.91306	2.54865	-0.364407			2.91306	2.43729	-0.47577			2.91306	2.2523	-0.660756			2.91306	2.07492	-0.838139
		2.98261	2.95903	-0.0235837			2.98261	3.25311	0.270498			2.98261	3.49598	0.51337			2.98261	2.99098	0.00836608
		4.12088	3.4981	-0.622778			4.12088	3.76551	-0.355371			4.12088	3.20883	-0.912049			4.12088	3.51138	-0.609502
		5.22679	4.25924	-0.96755			5.22679	4.26827	-0.958522			5.22679	3.81415	-1.41264			5.22679	4.32753	-0.899258
		3.18337	5.12138	1.93801			3.18337	5.15633	1.97297			3.18337	4.89218	1.70881			3.18337	5.47671	2.29334
		2.48275	4.00678	1.52403			2.48275	3.93189	1.44914			2.48275	3.12087	0.638115			2.48275	4.37284	1.89008
		6.18027	3.58402	-2.59626			6.18027	3.61791	-2.56236			6.18027	3.08901	-3.09127			6.18027	3.75224	-2.42803
		6.37946	5.65583	-0.723635			6.37946	6.11671	-0.262754			6.37946	6.1196	-0.259861			6.37946	6.73029	0.350825
		7.06246	7.31681	0.254351			7.06246	6.82017	-0.242286			7.06246	6.33659	-0.725866			7.06246	6.83489	-0.227566
		6.09175	6.52427	0.432515			6.09175	6.12833	0.0365757			6.09175	6.51684	0.425085			6.09175	6.5871	0.495348
		2.2987	5.74297	3.44428			2.2987	6.20099	3.90229			2.2987	5.65555	3.35685			2.2987	6.37277	4.07408
		3.29446	3.38288	0.0884266			3.29446	3.10535	-0.189109			3.29446	2.53435	-0.760108			3.29446	3.43558	0.141121
		5.55402	4.2685	-1.28552			5.55402	4.36448	-1.18954			5.55402	4.18016	-1.37386			5.55402	4.8364	-0.717618
		3.02706	5.45148	2.42442			3.02706	5.65299	2.62593			3.02706	5.50013	2.47307			3.02706	5.7493	2.72224
		4.76211	4.15095	-0.611153			4.76211	4.28426	-0.477849			4.76211	3.26552	-1.49659			4.76211	4.58085	-0.181257
		5.94779	4.99423	-0.953553			5.94779	5.07443	-0.873356			5.94779	5.081	-0.866791			5.94779	5.1628	-0.78499
		6.07565	5.57938	-0.496267			6.07565	5.64795	-0.427698			6.07565	5.99428	-0.0813651			6.07565	5.9319	-0.143748
		3.6049	5.70841	2.10351			3.6049	5.57946	1.97455			3.6049	5.74613	2.14123			3.6049	5.72594	2.12103
		2.20321	5.36254	3.15933			2.20321	5.161	2.95779			2.20321	3.28941	1.08621			2.20321	5.28034	3.07713
		1.92557	3.30166	1.37609			1.92557	3.24901	1.32344			1.92557	2.97833	1.05277			1.92557	3.42856	1.50299
		2.04485	2.65003	0.605177			2.04485	2.69778	0.652927			2.04485	2.73613	0.691274			2.04485	3.4914	1.44654
		1.99547	2.67735	0.681878			1.99547	2.61717	0.621699			1.99547	2.70146	0.705991			1.99547	3.4084	1.41292
		4.82628	2.74648	-2.0798			4.82628	3.03683	-1.78945			4.82628	2.194	-2.63228			4.82628	3.21895	-1.60733
		2.66733	4.48115	1.81382			2.66733	4.85634	2.18902			2.66733	4.56596	1.89864			2.66733	4.77725	2.10992
		2.02195	3.47489	1.45294			2.02195	3.98493	1.96297			2.02195	2.99981	0.977856			2.02195	3.98225	1.9603
		5.6229	2.55007	-3.07282			5.6229	2.63751	-2.98539			5.6229	2.67518	-2.94771			5.6229	2.98157	-2.64133
		4.32753	4.8969	0.569372			4.32753	5.21593	0.888399			4.32753	5.90458	1.57705			4.32753	6.0137	1.68617
		5.28446	4.37932	-0.905136			5.28446	4.30197	-0.982482			5.28446	4.43655	-0.847911			5.28446	4.59725	-0.687206
		6.04839	5.49182	-0.556565			6.04839	5.2754	-0.772986			6.04839	5.21342	-0.834973			6.04839	5.68602	-0.362373
		6.1094	6.01416	-0.0952402			6.1094	6.0413	-0.0681015			6.1094	5.69507	-0.414326			6.1094	6.54796	0.438566
		5.20835	6.33887	1.13052			5.20835	6.30995	1.1016			5.20835	5.46561	0.257255			5.20835	6.77074	1.56239
		2.23932	6.01153	3.77221			2.23932	6.22658	3.98726			2.23932	4.78033	2.54101			2.23932	6.50464	4.26532
		5.39745	3.72643	-1.67102			5.39745	3.35169	-2.04576			5.39745	2.40023	-2.99722			5.39745	3.57738	-1.82007
		4.81368	5.6061	0.792419			4.81368	5.52794	0.714256			4.81368	5.55905	0.745372			4.81368	6.48296	1.66928
		4.80096	6.4053	1.60433			4.80096	6.22527	1.4243			4.80096	5.43548	0.634519			4.80096	5.87744	1.07648
		2.87113	5.47556	2.60443			2.87113	5.34839	2.47726			2.87113	4.8242	1.95308			2.87113	5.79944	2.92831
		2.31789	4.87585	2.55796			2.31789	4.97331	2.65543			2.31789	3.00936	0.691475			2.31789	5.05394	2.73605
		4.16467	2.92958	-1.23509			4.16467	2.90807	-1.2566			4.16467	2.97622	-1.18845			4.16467	3.01286	-1.15181
		2.55547	4.66828	2.11281			2.55547	4.57085	2.01538			2.55547	4.46176	1.90629			2.55547	4.8865	2.33103
		2.88539	3.86483	0.979438			2.88539	4.01525	1.12986			2.88539	2.79286	-0.0925256			2.88539	4.22483	1.33944
		4.28949	2.84129	-1.4482			4.28949	2.87853	-1.41096			4.28949	3.28486	-1.00462			4.28949	3.22438	-1.06511
		2.2323	4.15336	1.92106			2.2323	4.44759	2.21529			2.2323	4.22823	1.99594			2.2323	4.6433	2.411
		3.26768	3.23266	-0.0350185			3.26768	3.31048	0.0427985			3.26768	2.42416	-0.843515			3.26768	3.61421	0.34653
		5.2257	3.5276	-1.6981			5.2257	3.57233	-1.65336			5.2257	3.47427	-1.75143			5.2257	3.81818	-1.40752
		5.5988	5.02004	-0.578756			5.5988	5.17007	-0.428727			5.5988	4.93138	-0.66742			5.5988	5.33147	-0.267326
		5.76729	5.20373	-0.563563			5.76729	5.36672	-0.400577			5.76729	5.22036	-0.546929			5.76729	5.44098	-0.326313
		5.53052	5.67852	0.148003			5.53052	5.53678	0.0062634			5.53052	5.41595	-0.11457			5.53052	5.81459	0.284076
		6.18543	5.67849	-0.506944			6.18543	5.61818	-0.567252			6.18543	5.17076	-1.01467			6.18543	5.71306	-0.472367
		5.49556	6.33803	0.842472			5.49556	6.20501	0.709453			5.49556	5.56855	0.0729927			5.49556	6.30218	0.806621
		5.73009	5.49595	-0.234142			5.73009	5.88166	0.15157			5.73009	5.09702	-0.633067			5.73009	5.96583	0.235737
		4.25464	6.06409	1.80945			4.25464	5.78642	1.53179			4.25464	5.19194	0.937308			4.25464	5.86248	1.60784
		4.8824	5.62542	0.743016			4.8824	5.50621	0.623809			4.8824	4.07019	-0.81221			4.8824	5.6863	0.803902
		4.10122	6.03401	1.93279			4.10122	6.05441	1.95319			4.10122	4.61899	0.517767			4.10122	6.20154	2.10032
		2.72716	5.61422	2.88706			2.72716	5.59523	2.86807			2.72716	4.25295	1.5258			2.72716	5.71524	2.98808
		2.06483	4.38703	2.3222			2.06483	4.30286	2.23803			2.06483	2.89745	0.83262			2.06483	4.5878	2.52298
		1.8351	2.78169	0.946591			1.8351	2.73746	0.90236			1.8351	2.59864	0.763542			1.8351	3.08264	1.24754
		1.89119	2.86919	0.977997			1.89119	2.93662	1.04543			1.89119	2.43061	0.539414			1.89119	3.76683	1.87564
		3.29053	3.00563	-0.284899			3.29053	3.30023	0.00970291			3.29053	2.27407	-1.01646			3.29053	3.38196	0.0914323
		2.00834	3.6904	1.68206			2.00834	4.01334	2.00501			2.00834	3.18089	1.17255			2.00834	3.98992	1.98158
		1.79723	2.70002	0.902791			1.79723	2.91912	1.12189			1.79723	2.11173	0.314497			1.79723	2.92926	1.13203
		2.43477	2.5461	0.111336			2.43477	2.56299	0.128221			2.43477	2.15691	-0.277861			2.43477	2.71083	0.276059
		2.17159	2.45382	0.282233			2.17159	2.55079	0.379208			2.17159	2.72833	0.556742			2.17159	2.84427	0.67269
		4.61806	2.94331	-1.67475			4.61806	3.0836	-1.53446			4.61806	2.25483	-2.36323			4.61806	3.3535	-1.26456
		3.70371	4.7999	1.09619			3.70371	5.0105	1.30679			3.70371	4.37907	0.675358			3.70371	5.03925	1.33554
		1.94351	4.11454	2.17102			1.94351	4.46917	2.52566			1.94351	3.98641	2.0429			1.94351	4.46291	2.51939
		2.8254	2.77008	-0.0553259			2.8254	2.77453	-0.0508689			2.8254	2.21657	-0.608837			2.8254	2.79897	-0.0264305
		4.03733	3.56391	-0.473414			4.03733	3.86136	-0.175966			4.03733	3.28162	-0.755709			4.03733	4.0974	0.060074
		3.51479	4.68016	1.16537			3.51479	4.59039	1.0756			3.51479	3.9435	0.428711			3.51479	4.70668	1.19188
		1.8575	4.42875	2.57125			1.8575	4.3833	2.5258			1.8575	3.50574	1.64824			1.8575	4.60145	2.74395
		2.44402	2.58097	0.136951			2.44402	2.52146	0.0774418			2.44402	2.05541	-0.388607			2.44402	2.18336	-0.260658
		4.1687	3.706	-0.462699			4.1687	3.83275	-0.335943			4.1687	2.74716	-1.42153			4.1687	3.52574	-0.642959
		4.17872	4.74025	0.561526			4.17872	4.66556	0.486842			4.17872	3.94044	-0.238278			4.17872	4.67315	0.494429
		2.94216	4.86292	1.92076			2.94216	4.86527	1.92311			2.94216	3.98268	1.04052			2.94216	5.02484	2.08268
		1.74085	3.9549	2.21406			1.74085	3.89766	2.15681			1.74085	3.12554	1.38469			1.74085	4.23366	2.49281
		1.5091	2.64051	1.13141			1.5091	2.55456	1.04546			1.5091	2.08381	0.574716			1.5091	2.4281	0.919007
		1.42013	1.9552	0.53507			1.42013	1.93296	0.51283			1.42013	1.92825	0.508116			1.42013	2.48754	1.06741
		1.36122	1.81808	0.456861			1.36122	1.84967	0.488453			1.36122	1.74008	0.378864			1.36122	2.23077	0.869549
		1.35309	1.94085	0.587756			1.35309	2.09073	0.737641			1.35309	1.54397	0.190878			1.35309	2.18493	0.831832
		1.30204	1.3815	0.0794517			1.30204	1.39733	0.0952885			1.30204	1.41563	0.113588			1.30204	1.44792	0.145878
		1.3678	1.31684	-0.0509585			1.3678	1.38351	0.0157065			1.3678	1.32637	-0.0414315			1.3678	1.30235	-0.0654523
		1.63667	1.34882	-0.287851			1.63667	1.36783	-0.26884			1.63667	1.32606	-0.310613			1.63667	1.3018	-0.334867
		1.38494	1.45805	0.0731152			1.38494	1.57629	0.191354			1.38494	1.50608	0.121136			1.38494	1.46962	0.0846804
		1.50061	1.3054	-0.195211			1.50061	1.33532	-0.165282			1.50061	1.36737	-0.133234			1.50061	1.30743	-0.193173
		1.30393	1.47635	0.172422			1.30393	1.57845	0.274522			1.30393	1.41759	0.113661			1.30393	1.41284	0.108906
		2.54901	1.29641	-1.2526			2.54901	1.29063	-1.25838			2.54901	1.30622	-1.24279			2.54901	1.29339	-1.25562
		3.33495	1.8577	-1.47725			3.33495	1.8725	-1.46245			3.33495	2.24743	-1.08751			3.33495	1.826	-1.50895
		3.19305	2.78509	-0.407962			3.19305	2.76851	-0.424548			3.19305	2.9605	-0.23255			3.19305	2.89027	-0.302778
		2.69811	3.12179	0.423674			2.69811	3.14318	0.445072			2.69811	3.0426	0.344485			2.69811	3.27383	0.575714
		1.88274	2.98423	1.10149			1.88274	2.8217	0.938957			1.88274	2.69773	0.814986			1.88274	3.15386	1.27112
		3.18396	2.24084	-0.943118			3.18396	2.23209	-0.95187			3.18396	2.038	-1.14597			3.18396	2.28067	-0.903292
		3.07883	3.20823	0.129401			3.07883	3.34923	0.270401			3.07883	3.22953	0.1507			3.07883	3.36045	0.28162
		3.1426	3.30038	0.157781			3.1426	3.24769	0.105093			3.1426	3.08615	-0.0564489			3.1426	3.44325	0.300657
		3.26048	3.37193	0.111447			3.26048	3.26006	-0.000420605			3.26048	3.11363	-0.146845			3.26048	3.48492	0.224442
		3.20154	3.52849	0.326957			3.20154	3.44681	0.245276			3.20154	3.29251	0.0909739			3.20154	3.66813	0.466591
		3.11772	3.54389	0.426174			3.11772	3.42107	0.303348			3.11772	3.21446	0.0967398			3.11772	3.65997	0.542252
		1.31611	3.64903	2.33291			1.31611	3.54144	2.22533			1.31611	3.16011	1.844			1.31611	3.73564	2.41953
		2.13043	2.32154	0.191115			2.13043	2.20343	0.0730066			2.13043	1.47845	-0.651974			2.13043	2.10462	-0.025811
		1.34584	2.70083	1.35498			1.34584	2.80278	1.45694			1.34584	2.25999	0.914149			1.34584	2.74573	1.39989
		1.0873	2.00067	0.91337			1.0873	1.90599	0.818696			1.0873	1.49496	0.407661			1.0873	1.99053	0.90323
		1.17776	1.38191	0.204149			1.17776	1.3307	0.152939			1.17776	1.2551	0.0773377			1.17776	1.53086	0.353096
		1.07203	1.48915	0.417111			1.07203	1.4765	0.404465			1.07203	1.17553	0.103496			1.07203	1.46998	0.397942
		1.24599	1.19349	-0.0524978			1.24599	1.16983	-0.0761571			1.24599	1.14918	-0.0968122			1.24599	1.28551	0.0395228
		1.15133	1.74488	0.593545			1.15133	1.77251	0.621183			1.15133	1.17401	0.0226834			1.15133	1.70463	0.553298
		1.05475	1.56168	0.506925			1.05475	1.54785	0.493098			1.05475	1.13079	0.0760406			1.05475	1.57089	0.516135
		1.38894	1.17244	-0.2165			1.38894	1.21334	-0.175601			1.38894	1.07703	-0.311909			1.38894	1.20788	-0.181057
		1.21181	1.70121	0.489403			1.21181	1.63748	0.42567			1.21181	1.22735	0.0155403			1.21181	1.532	0.320191
		1.63063	1.84313	0.212493			1.63063	1.86189	0.231259			1.63063	1.17985	-0.450785			1.63063	1.82964	0.199011
		1.202	1.89584	0.693832			1.202	1.94354	0.741536			1.202	1.39353	0.191525			1.202	1.93938	0.737378
		1.61825	2.01506	0.396805			1.61825	2.03458	0.416329			1.61825	1.18526	-0.432991			1.61825	2.06494	0.446682
		0.850924	2.07192	1.221			0.850924	2.06735	1.21643			0.850924	1.44245	0.591524			0.850924	2.01414	1.16322
		1.74436	1.41324	-0.331123			1.74436	1.41893	-0.325434			1.74436	0.97865	-0.765711			1.74436	1.41803	-0.326327
		1.90485	1.89141	-0.0134364			1.90485	1.92696	0.022115			1.90485	1.48675	-0.418099			1.90485	1.79654	-0.108308
		1.83637	1.94191	0.105537			1.83637	1.96065	0.124284			1.83637	1.56813	-0.268239			1.83637	1.90702	0.0706541
		1.12525	1.94378	0.818531			1.12525	1.9961	0.870843			1.12525	1.70436	0.579105			1.12525	1.97636	0.851101
		1.11384	1.86468	0.750845			1.11384	1.86061	0.746773			1.11384	1.19645	0.0826152			1.11384	1.83778	0.723946
		0.92269	1.70154	0.778853			0.92269	1.74184	0.81915			0.92269	1.23473	0.312036			0.92269	1.67782	0.755133
		0.941218	1.54751	0.606287			0.941218	1.6183	0.677083			0.941218	1.06535	0.124136			0.941218	1.55565	0.614434
		1.1888	1.46965	0.280848			1.1888	1.52757	0.338764			1.1888	1.02456	-0.164245			1.1888	1.47814	0.289331
		1.07648	1.67031	0.593831			1.07648	1.78536	0.708881			1.07648	1.1117	0.0352221			1.07648	1.69751	0.621031
		0.874167	1.23867	0.364507			0.874167	1.25906	0.384897			0.874167	1.07605	0.201885			0.874167	1.3074	0.433229
		1.13004	1.39369	0.263649			1.13004	1.4171	0.287056			1.13004	0.947313	-0.182728			1.13004	1.36232	0.23228
		1.73476	1.58071	-0.154049			1.73476	1.61815	-0.11661			1.73476	1.08536	-0.649403			1.73476	1.51306	-0.221706
		1.97898	1.64367	-0.335306			1.97898	1.70305	-0.275926			1.97898	1.38206	-0.596924			1.97898	1.65059	-0.328386
		1.7323	2.0062	0.2739			1.7323	2.02602	0.293719			1.7323	1.6109	-0.121398			1.7323	2.02138	0.289078
		1.96514	1.99039	0.0252589			1.96514	2.01828	0.0531462			1.96514	1.61063	-0.354504			1.96514	2.03925	0.0741137
		0.969025	2.18707	1.21805			0.969025	2.2235	1.25448			0.969025	1.9252	0.956171			0.969025	2.16908	1.20005
		0.81815	1.53549	0.71734			0.81815	1.55809	0.739938			0.81815	1.13584	0.317687			0.81815	1.52948	0.711327
		1.56186	1.24433	-0.317524			1.56186	1.22641	-0.335449			1.56186	1.0105	-0.551357			1.56186	1.303	-0.258861
		1.50966	1.5121	0.00244126			1.50966	1.53869	0.0290318			1.50966	1.47389	-0.0357635			1.50966	1.51546	0.00580284
		1.2027	1.52596	0.323256			1.2027	1.57622	0.373522			1.2027	1.42675	0.224054			1.2027	1.55878	0.356078
		0.821447	1.45357	0.632127			0.821447	1.48013	0.658683			0.821447	1.17226	0.350815			0.821447	1.4244	0.602952
		0.761628	1.22416	0.462535			0.761628	1.24521	0.483586			0.761628	0.932953	0.171325			0.761628	1.21053	0.448903
		0.995522	1.03879	0.043265			0.995522	1.03361	0.0380896			0.995522	0.908686	-0.0868363			0.995522	1.02459	0.0290728
		0.916752	1.23982	0.323068			0.916752	1.24042	0.323669			0.916752	1.01815	0.101398			0.916752	1.2542	0.337452
		0.765442	1.24477	0.479328			0.765442	1.25388	0.488438			0.765442	0.957617	0.192175			0.765442	1.27555	0.510112
		1.66057	1.0219	-0.638671			1.66057	1.02144	-0.639129			1.66057	0.847244	-0.813325			1.66057	1.01791	-0.642664
		1.01425	1.41117	0.396922			1.01425	1.44606	0.431814			1.01425	1.22196	0.207716			1.01425	1.36756	0.353308
		0.984325	1.21788	0.233555			0.984325	1.20885	0.22453			0.984325	1.04148	0.0571523			0.984325	1.26157	0.277248
		2.00651	1.13392	-0.87259			2.00651	1.1764	-0.830106			2.00651	1.0041	-1.00241			2.00651	1.12974	-0.876764
		1.505	1.76054	0.255546			1.505	1.71612	0.211123			1.505	1.43788	-0.0671204			1.505	1.60838	0.10338
		1.33544	1.3627	0.0272682			1.33544	1.40842	0.0729858			1.33544	1.44963	0.114199			1.33544	1.47803	0.142591
		1.21911	1.27337	0.0542684			1.21911	1.33196	0.11286			1.21911	1.26319	0.0440829			1.21911	1.27984	0.0607307
		1.4941	1.30319	-0.190913			1.4941	1.30012	-0.193978			1.4941	1.19145	-0.302652			1.4941	1.25435	-0.239751
		1.15757	1.48265	0.325083			1.15757	1.59269	0.435116			1.15757	1.5184	0.360833			1.15757	1.51994	0.362372
		1.12708	1.17161	0.0445356			1.12708	1.2032	0.076127			1.12708	1.19735	0.0702779			1.12708	1.19797	0.0708976
		0.723216	1.2659	0.542687			0.723216	1.27327	0.550054			0.723216	1.13634	0.413121			0.723216	1.22675	0.503531
		0.848808	1.09955	0.250746			0.848808	1.09298	0.244171			0.848808	0.874705	0.0258975			0.848808	1.08157	0.232757
		0.837574	1.09138	0.25381			0.837574	1.11141	0.273832			0.837574	0.930789	0.0932151			0.837574	1.11366	0.276082
		1.0802	1.10671	0.026502			1.0802	1.11903	0.0388253			1.0802	0.895832	-0.184372			1.0802	1.09619	0.015988
		0.789409	1.17308	0.383674			0.789409	1.19569	0.406285			0.789409	1.04104	0.251636			0.789409	1.1671	0.377693
		0.527708	1.06641	0.538698			0.527708	1.09416	0.566454			0.527708	0.87008	0.342372			0.527708	1.0713	0.543596
		0.774076	0.972926	0.19885			0.774076	0.97321	0.199135			0.774076	0.689535	-0.0845405			0.774076	0.949272	0.175197
		0.636943	1.06343	0.426489			0.636943	1.09269	0.455743			0.636943	0.808948	0.172005			0.636943	1.0727	0.435754
		0.959561	0.997747	0.0381862			0.959561	1.02583	0.0662657			0.959561	0.739279	-0.220283			0.959561	1.00014	0.04058
		0.704359	1.3292	0.624841			0.704359	1.40962	0.705266			0.704359	0.921972	0.217613			0.704359	1.31817	0.61381
		0.678889	1.07051	0.391617			0.678889	1.05519	0.376301			0.678889	0.786759	0.107869			0.678889	1.12073	0.441838
		1.18314	0.90401	-0.279125			1.18314	0.903324	-0.279811			1.18314	0.761801	-0.421335			1.18314	0.874083	-0.309053
		0.869017	1.2578	0.388783			0.869017	1.26117	0.392153			0.869017	1.05106	0.182045			0.869017	1.22606	0.357044
		0.926181	1.3189	0.392724			0.926181	1.29744	0.371255			0.926181	0.92635	0.000169545			0.926181	1.37764	0.451459
		0.982293	1.02957	0.047272			0.982293	1.02486	0.0425705			0.982293	0.942728	-0.0395656			0.982293	1.03041	0.0481141
		1.03164	1.03074	-0.00090063			1.03164	1.05231	0.0206696			1.03164	0.976714	-0.0549237			1.03164	1.04543	0.0137927
		0.794984	0.990952	0.195968			0.794984	0.995087	0.200103			0.794984	1.03422	0.23924			0.794984	0.994628	0.199644
		0.648865	0.95746	0.308595			0.648865	0.992504	0.343639			0.648865	0.883892	0.235027			0.648865	0.995193	0.346329
		0.908069	0.845895	-0.0621731			0.908069	0.86718	-0.0408885			0.908069	0.772439	-0.135629			0.908069	0.848787	-0.0592817
		1.2993	0.952036	-0.347267			1.2993	1.02799	-0.271309			1.2993	0.913531	-0.385773			1.2993	1.01628	-0.283027
		1.46394	1.07118	-0.392758			1.46394	1.12479	-0.339154			1.46394	1.11667	-0.347275			1.46394	1.1182	-0.345741
		1.01931	1.20586	0.18655			1.01931	1.26853	0.249223			1.01931	1.20671	0.187398			1.01931	1.25819	0.238885
		1.10347	1.12412	0.020655			1.10347	1.14922	0.0457487			1.10347	1.04406	-0.0594077			1.10347	1.15797	0.0544988
		0.853318	1.16637	0.313051			0.853318	1.18307	0.329747			0.853318	1.09187	0.238555			0.853318	1.14791	0.294592
		1.28616	1.12989	-0.156275			1.28616	1.13514	-0.151019			1.28616	0.953255	-0.332906			1.28616	1.11085	-0.175312
		1.02915	1.51942	0.490268			1.02915	1.6199	0.590754			1.02915	1.19009	0.160935			1.02915	1.47163	0.442483
		1.07048	1.28306	0.212579			1.07048	1.29065	0.220166			1.07048	1.04636	-0.0241197			1.07048	1.31692	0.246436
		1.43239	1.38275	-0.0496367			1.43239	1.44135	0.00895849			1.43239	1.06698	-0.365405			1.43239	1.32054	-0.111849
		1.29202	1.30496	0.0129336			1.29202	1.30632	0.0142996			1.29202	1.21913	-0.0728917			1.29202	1.27072	-0.0212997
		0.827605	1.23366	0.406056			0.827605	1.26662	0.43901			0.827605	1.21576	0.388157			0.827605	1.25727	0.429669
		0.69814	1.05404	0.355896			0.69814	1.05168	0.353544			0.69814	0.942754	0.244614			0.69814	1.04226	0.344117
		0.563602	0.972151	0.40855			0.563602	0.970518	0.406916			0.563602	0.825326	0.261725			0.563602	0.966305	0.402704
		0.531103	0.87627	0.345166			0.531103	0.886046	0.354943			0.531103	0.731369	0.200265			0.531103	0.87157	0.340467
		0.489955	0.763716	0.273761			0.489955	0.779864	0.289909			0.489955	0.667514	0.177559			0.489955	0.763544	0.273589
		0.578555	0.770544	0.191989			0.578555	0.819538	0.240983			0.578555	0.601131	0.0225761			0.578555	0.815443	0.236888
		0.636587	0.794435	0.157849			0.636587	0.843466	0.206879			0.636587	0.642698	0.00611093			0.636587	0.836842	0.200255
		0.987007	0.834675	-0.152331			0.987007	0.880792	-0.106214			0.987007	0.684781	-0.302226			0.987007	0.884168	-0.102839
		0.999458	1.15596	0.156506			0.999458	1.17895	0.17949			0.999458	0.920061	-0.0793967			0.999458	1.19774	0.198283
		0.919527	0.981984	0.0624566			0.919527	0.979317	0.0597899			0.919527	0.967631	0.048104			0.919527	1.02986	0.110333
		1.03112	0.983514	-0.0476048			1.03112	1.02535	-0.00576572			1.03112	0.939707	-0.0914109			1.03112	1.01903	-0.0120838
		1.24471	1.00967	-0.235031			1.24471	1.04002	-0.204684			1.24471	1.00918	-0.235527			1.24471	1.01879	-0.225915
														3.35685

## Sheet: pucheng
Type A	500	Mse_test	0.858713		Type B	Mse_test	0.911574		Type C	Mse_test	0.852199		Type D	Mse_test	0.838049
		Rmse_test	0.926667			Rmse_test	0.954764			Rmse_test	0.923146			Rmse_test	0.91545
		Mae_test	0.670625			Mae_test	0.672342			Mae_test	0.658041			Mae_test	0.652582
		Mse_test_2019	0.877567			Mse_test_2019	0.903443			Mse_test_2019	0.912348			Mse_test_2019	0.894862
		Rmse_test_2019	0.936785			Rmse_test_2019	0.950496			Rmse_test_2019	0.955169			Rmse_test_2019	0.945971
		Mae_test_2019	0.675918			Mae_test_2019	0.663684			Mae_test_2019	0.684445			Mae_test_2019	0.673181
		R2	0.858			R2	0.86			R2	0.852			R2	0.855
		actual value	prediction value	prediction -actual		actual value	prediction value	prediction -actual		actual value	prediction value	prediction -actual		actual value	prediction value	prediction -actual
		0.765289	1.19863	0.433336		0.765289	1.21578	0.450493		0.765289	1.23248	0.467192		0.765289	1.24336	0.478075
		0.696907	0.885475	0.188568		0.696907	0.949442	0.252535		0.696907	1.00982	0.312918		0.696907	1.07721	0.380301
		0.683442	0.894214	0.210772		0.683442	0.931882	0.24844		0.683442	0.931727	0.248285		0.683442	1.06265	0.379207
		0.574813	0.803942	0.229129		0.574813	0.872582	0.297768		0.574813	0.824885	0.250071		0.574813	0.8633	0.288487
		0.737458	0.708937	-0.0285209		0.737458	0.782938	0.0454798		0.737458	0.813583	0.0761255		0.737458	0.779419	0.0419613
		0.800329	0.804341	0.00401138		0.800329	0.856571	0.0562419		0.800329	0.82415	0.0238203		0.800329	0.843309	0.0429799
		0.460387	0.832936	0.372549		0.460387	0.887716	0.427329		0.460387	0.847813	0.387427		0.460387	0.870029	0.409643
		0.639706	0.597907	-0.0417982		0.639706	0.68204	0.0423342		0.639706	0.812399	0.172693		0.639706	0.704552	0.0648467
		0.960973	0.736421	-0.224552		0.960973	0.789988	-0.170985		0.960973	0.806974	-0.153999		0.960973	0.797498	-0.163475
		1.38327	0.944952	-0.438322		1.38327	0.984232	-0.399042		1.38327	0.944786	-0.438488		1.38327	0.981878	-0.401396
		0.652007	1.13981	0.487799		0.652007	1.23377	0.581767		0.652007	1.19331	0.541308		0.652007	1.24089	0.588887
		0.426059	0.751014	0.324955		0.426059	0.827633	0.401574		0.426059	0.926078	0.50002		0.426059	0.809539	0.383481
		0.430641	0.635531	0.20489		0.430641	0.712754	0.282113		0.430641	0.865588	0.434947		0.430641	0.773614	0.342974
		0.681288	0.628783	-0.0525043		0.681288	0.706205	0.0249176		0.681288	0.836962	0.155674		0.681288	0.770065	0.0887779
		0.758227	0.775816	0.0175895		0.758227	0.829876	0.0716494		0.758227	0.821456	0.06323		0.758227	0.841711	0.0834848
		2.67972	0.77272	-1.907		2.67972	0.826159	-1.85356		2.67972	0.831804	-1.84791		2.67972	0.846501	-1.83322
		1.3676	1.84258	0.474984		1.3676	1.75756	0.389958		1.3676	2.46422	1.09663		1.3676	2.05108	0.683481
		1.01705	1.1506	0.133544		1.01705	1.22551	0.208456		1.01705	1.59526	0.578212		1.01705	1.2474	0.230349
		0.701136	1.09254	0.391408		0.701136	1.12904	0.427903		0.701136	1.38888	0.687748		0.701136	1.29355	0.592412
		1.00541	0.879521	-0.125884		1.00541	0.912152	-0.0932536		1.00541	1.15501	0.149605		1.00541	1.10649	0.101089
		1.74109	1.16507	-0.57602		1.74109	1.15278	-0.588305		1.74109	1.20269	-0.538394		1.74109	1.3386	-0.402492
		1.6187	1.35758	-0.261124		1.6187	1.47244	-0.146259		1.6187	1.47082	-0.147878		1.6187	1.40289	-0.215806
		1.46362	1.34771	-0.115905		1.46362	1.43452	-0.029091		1.46362	1.40932	-0.0542936		1.46362	1.47051	0.00689916
		1.41635	1.37679	-0.0395658		1.41635	1.40029	-0.016059		1.41635	1.37163	-0.0447217		1.41635	1.44144	0.0250869
		0.985142	1.41476	0.42962		0.985142	1.48988	0.504736		0.985142	1.3727	0.387557		0.985142	1.47844	0.4933
		1.51791	1.10663	-0.411279		1.51791	1.21969	-0.298225		1.51791	1.12697	-0.390946		1.51791	1.23536	-0.282553
		1.53142	1.4074	-0.12402		1.53142	1.55132	0.0199008		1.53142	1.4309	-0.100521		1.53142	1.40257	-0.128852
		1.20304	1.37342	0.170386		1.20304	1.47543	0.272387		1.20304	1.38893	0.185889		1.20304	1.47255	0.269514
		1.13125	1.22947	0.0982166		1.13125	1.28521	0.153959		1.13125	1.20542	0.0741721		1.13125	1.25171	0.12046
		1.42667	1.18939	-0.237276		1.42667	1.25052	-0.176144		1.42667	1.15965	-0.267016		1.42667	1.2485	-0.178169
		0.875245	1.35018	0.47494		0.875245	1.45637	0.581121		0.875245	1.33629	0.461044		0.875245	1.35965	0.484406
		1.04463	0.979462	-0.06517		1.04463	1.05125	0.00661665		1.04463	0.996914	-0.0477181		1.04463	1.04704	0.00240641
		0.964244	1.13324	0.168999		0.964244	1.16996	0.205712		0.964244	1.07522	0.110977		0.964244	1.14976	0.185515
		1.63627	1.02571	-0.610561		1.63627	1.09037	-0.545901		1.63627	0.996013	-0.640259		1.63627	1.06892	-0.567351
		2.26462	1.31744	-0.947172		2.26462	1.44149	-0.823127		2.26462	1.42314	-0.841476		2.26462	1.37253	-0.892083
		1.52694	1.80115	0.274206		1.52694	1.71134	0.184391		1.52694	1.8771	0.350159		1.52694	1.81651	0.289562
		1.6181	1.44716	-0.170943		1.6181	1.46862	-0.14948		1.6181	1.44527	-0.17283		1.6181	1.40925	-0.208854
		1.49797	1.61264	0.114664		1.49797	1.68007	0.182101		1.49797	1.59325	0.0952725		1.49797	1.68653	0.188557
		2.00652	1.56367	-0.442844		2.00652	1.60577	-0.40075		2.00652	1.50458	-0.501939		2.00652	1.57996	-0.426558
		1.02755	1.9139	0.886348		1.02755	2.11926	1.09171		1.02755	1.93685	0.9093		1.02755	1.84453	0.816982
		1.27721	1.15042	-0.126793		1.27721	1.25847	-0.0187395		1.27721	1.1823	-0.0949093		1.27721	1.23592	-0.0412916
		0.744876	1.3794	0.63452		0.744876	1.44748	0.702599		0.744876	1.32147	0.576593		0.744876	1.4135	0.668624
		0.890411	0.904199	0.0137875		0.890411	0.981695	0.0912833		0.890411	0.997133	0.106721		0.890411	1.0826	0.192193
		0.853207	1.0632	0.209994		0.853207	1.08112	0.227917		0.853207	1.03913	0.185923		0.853207	1.1532	0.299995
		0.960589	0.929952	-0.0306372		0.960589	0.996567	0.0359777		0.960589	0.908277	-0.0523122		0.960589	0.963465	0.00287586
		0.745268	1.0073	0.26203		0.745268	1.05371	0.308445		0.745268	0.963286	0.218018		0.745268	0.984348	0.23908
		1.27581	0.826426	-0.449381		1.27581	0.897089	-0.378717		1.27581	0.845274	-0.430533		1.27581	0.858507	-0.4173
		1.89105	1.12569	-0.765362		1.89105	1.23652	-0.654532		1.89105	1.1518	-0.73925		1.89105	1.18459	-0.706453
		0.905687	1.45601	0.550318		0.905687	1.50595	0.600266		0.905687	1.56175	0.656066		0.905687	1.52563	0.619944
		0.651742	0.96645	0.314708		0.651742	1.00738	0.355633		0.651742	1.06331	0.411564		0.651742	0.960535	0.308793
		1.08568	0.857622	-0.228057		1.08568	0.90753	-0.178149		1.08568	0.935524	-0.150155		1.08568	0.914853	-0.170826
		1.47136	1.16424	-0.307118		1.47136	1.18938	-0.281977		1.47136	1.08896	-0.382402		1.47136	1.20183	-0.269533
		1.06293	1.28886	0.225931		1.06293	1.38434	0.321414		1.06293	1.33663	0.273695		1.06293	1.32719	0.264255
		1.47741	1.06612	-0.411292		1.47741	1.10766	-0.369754		1.47741	1.04852	-0.428891		1.47741	1.05263	-0.424786
		1.79971	1.25257	-0.547142		1.79971	1.38556	-0.414156		1.79971	1.34272	-0.456991		1.79971	1.36335	-0.436363
		1.64123	1.50492	-0.136309		1.64123	1.60442	-0.0368086		1.64123	1.57578	-0.0654437		1.64123	1.57299	-0.0682384
		1.62646	1.51835	-0.108111		1.62646	1.62694	0.000484002		1.62646	1.51495	-0.111509		1.62646	1.57495	-0.0515128
		1.30278	1.5409	0.23812		1.30278	1.67496	0.372177		1.30278	1.53996	0.237181		1.30278	1.60368	0.300904
		1.33559	1.41257	0.0769727		1.33559	1.48803	0.152434		1.33559	1.32524	-0.0103565		1.33559	1.39569	0.0600935
		1.69278	1.455	-0.237776		1.69278	1.52977	-0.163014		1.69278	1.36696	-0.325815		1.69278	1.43143	-0.261348
		2.35981	1.55044	-0.809374		2.35981	1.68926	-0.670557		2.35981	1.56436	-0.795449		2.35981	1.53017	-0.829638
		1.10783	2.00654	0.898711		1.10783	2.09928	0.991449		1.10783	2.05114	0.943311		1.10783	1.94387	0.836046
		1.71594	1.15069	-0.565241		1.71594	1.26718	-0.448757		1.71594	1.25484	-0.461091		1.71594	1.21486	-0.501071
		1.88648	1.6906	-0.195885		1.88648	1.84522	-0.0412673		1.88648	1.66971	-0.216775		1.88648	1.75292	-0.133561
		2.10111	1.74326	-0.357845		2.10111	1.82421	-0.2769		2.10111	1.76642	-0.334688		2.10111	1.82271	-0.278394
		3.102	1.97085	-1.13115		3.102	2.16529	-0.936718		3.102	2.0266	-1.0754		3.102	1.94282	-1.15919
		4.04493	2.67543	-1.3695		4.04493	2.82319	-1.22174		4.04493	2.79206	-1.25287		4.04493	2.58197	-1.46296
		1.97803	3.61161	1.63357		1.97803	3.74232	1.76428		1.97803	3.70963	1.73159		1.97803	3.37071	1.39267
		2.42038	2.16337	-0.257012		2.42038	2.19859	-0.221789		2.42038	2.22094	-0.199442		2.42038	2.0454	-0.374983
		1.59412	2.86231	1.26819		1.59412	2.96138	1.36726		1.59412	2.65835	1.06423		1.59412	2.87069	1.27657
		2.35273	1.95133	-0.401395		2.35273	1.96431	-0.388416		2.35273	1.98134	-0.371386		2.35273	1.92806	-0.424673
		3.32443	2.66078	-0.663656		3.32443	2.92911	-0.395324		3.32443	2.62907	-0.695362		3.32443	2.93375	-0.390678
		3.42519	2.98035	-0.444843		3.42519	3.0853	-0.33989		3.42519	3.05229	-0.372906		3.42519	2.8269	-0.598289
		3.23878	3.11624	-0.122535		3.23878	3.2668	0.0280182		3.23878	3.23732	-0.00145416		3.23878	3.06155	-0.17723
		3.21644	3.0307	-0.185737		3.21644	3.17297	-0.0434738		3.21644	3.14457	-0.0718752		3.21644	3.18674	-0.0297016
		3.51693	3.07053	-0.446393		3.51693	3.18259	-0.334338		3.51693	3.20677	-0.310151		3.51693	3.31837	-0.198554
		2.50111	3.33704	0.835926		2.50111	3.47316	0.972045		2.50111	3.52652	1.02541		2.50111	3.54509	1.04398
		3.72539	2.60487	-1.12053		3.72539	2.68841	-1.03698		3.72539	2.71128	-1.01411		3.72539	2.78417	-0.941222
		3.86265	3.55837	-0.304286		3.86265	3.7695	-0.093154		3.86265	3.73405	-0.128601		3.86265	3.67012	-0.192535
		4.6294	3.62	-1.0094		4.6294	3.86633	-0.763068		4.6294	3.7821	-0.847299		4.6294	3.72992	-0.899478
		4.30734	4.34319	0.0358552		4.30734	4.48978	0.182448		4.30734	4.43911	0.13177		4.30734	4.3466	0.0392622
		2.65662	3.94988	1.29326		2.65662	4.19237	1.53575		2.65662	4.09426	1.43763		2.65662	4.20095	1.54433
		3.002	2.83673	-0.165275		3.002	2.99763	-0.00436796		3.002	2.95485	-0.0471519		3.002	2.99704	-0.00495924
		3.53864	3.31662	-0.222016		3.53864	3.61641	0.0777756		3.53864	3.32401	-0.214625		3.53864	3.50917	-0.0294625
		3.36483	3.64917	0.284344		3.36483	3.89307	0.528242		3.36483	3.73177	0.366944		3.36483	3.91073	0.545898
		3.65279	3.46266	-0.19013		3.65279	3.63008	-0.0227075		3.65279	3.4852	-0.167588		3.65279	3.72506	0.072272
		2.9306	3.34629	0.415683		2.9306	3.49186	0.561259		2.9306	3.59014	0.659531		2.9306	3.5123	0.581698
		4.05837	2.86666	-1.19171		4.05837	3.0266	-1.03177		4.05837	3.02731	-1.03106		4.05837	3.20277	-0.855603
		4.055	3.79684	-0.258156		4.055	4.03465	-0.0203434		4.055	4.02068	-0.0343114		4.055	3.93007	-0.124924
		4.94296	3.74245	-1.20051		4.94296	4.01976	-0.9232		4.94296	3.95381	-0.989151		4.94296	3.92874	-1.01422
		4.23847	4.54536	0.306891		4.23847	4.78917	0.550692		4.23847	4.71533	0.476858		4.23847	4.61424	0.375763
		4.59121	3.92508	-0.666128		4.59121	4.23898	-0.352227		4.59121	4.05941	-0.531799		4.59121	4.21355	-0.377656
		2.43875	4.31488	1.87614		2.43875	4.56594	2.1272		2.43875	4.51792	2.07917		2.43875	4.54646	2.10771
		3.73064	2.92626	-0.804381		3.73064	3.0606	-0.670035		3.73064	2.8158	-0.914844		3.73064	2.70029	-1.03035
		4.14445	4.13688	-0.00756975		4.14445	4.41534	0.270885		4.14445	4.00556	-0.138897		4.14445	4.32447	0.180012
		4.58008	4.17543	-0.404641		4.58008	4.42113	-0.158949		4.58008	4.14706	-0.433015		4.58008	4.18103	-0.399044
		4.54496	4.45218	-0.0927732		4.54496	4.64243	0.097472		4.54496	4.51512	-0.0298383		4.54496	4.57668	0.0317175
		4.15426	4.15746	0.0031998		4.15426	4.40299	0.248734		4.15426	4.27308	0.118821		4.15426	4.37614	0.22188
		4.61205	3.93174	-0.680305		4.61205	4.20605	-0.405998		4.61205	4.09696	-0.515091		4.61205	4.23387	-0.378173
		1.73668	4.36538	2.6287		1.73668	4.59009	2.85341		1.73668	4.51107	2.77439		1.73668	4.51958	2.7829
		1.61637	2.39614	0.779768		1.61637	2.32723	0.710857		1.61637	2.49749	0.881124		1.61637	2.11751	0.501145
		3.32178	1.99313	-1.32865		3.32178	2.0363	-1.28548		3.32178	2.25605	-1.06573		3.32178	2.76489	-0.556888
		1.95963	3.6057	1.64607		1.95963	3.58021	1.62058		1.95963	3.55189	1.59226		1.95963	3.52948	1.56985
		1.56991	2.79661	1.2267		1.56991	2.64378	1.07387		1.56991	2.34886	0.778957		1.56991	2.37448	0.80457
		4.40099	1.82839	-2.5726		4.40099	2.16188	-2.23911		4.40099	1.96211	-2.43888		4.40099	1.97458	-2.42641
		3.96435	3.9535	-0.0108499		3.96435	4.54382	0.579468		3.96435	4.58607	0.62172		3.96435	4.2	0.235646
		4.37951	3.90105	-0.478467		4.37951	4.17799	-0.201526		4.37951	4.07033	-0.309188		4.37951	4.02701	-0.352503
		4.94846	4.3507	-0.597755		4.94846	4.79135	-0.157109		4.94846	4.53215	-0.416311		4.94846	4.43075	-0.517706
		5.66774	4.45419	-1.21355		5.66774	4.94567	-0.722064		5.66774	4.83961	-0.82812		5.66774	4.8436	-0.824131
		6.22547	5.05572	-1.16975		6.22547	5.34075	-0.884716		6.22547	5.27005	-0.95541		6.22547	5.21883	-1.00664
		1.90386	5.3974	3.49354		1.90386	5.71439	3.81053		1.90386	5.57038	3.66652		1.90386	5.52023	3.61636
		1.74408	2.79923	1.05515		1.74408	3.01981	1.27573		1.74408	2.74048	0.996398		1.74408	2.08642	0.342339
		2.97168	2.35699	-0.614691		2.97168	2.34118	-0.630498		2.97168	2.55328	-0.418401		2.97168	3.35418	0.382499
		4.12939	3.96816	-0.161234		4.12939	3.7881	-0.341287		4.12939	3.6951	-0.434294		4.12939	3.787	-0.342392
		4.41917	4.60813	0.188957		4.41917	5.10984	0.690665		4.41917	4.47844	0.059268		4.41917	4.60382	0.184649
		5.16854	4.15376	-1.01478		5.16854	4.22062	-0.947926		5.16854	4.1681	-1.00044		5.16854	3.92075	-1.24779
		4.07058	4.64386	0.573283		4.07058	4.84183	0.771247		4.07058	4.80309	0.732512		4.07058	4.6398	0.569224
		1.71663	3.81885	2.10222		1.71663	4.14222	2.42559		1.71663	3.92784	2.21121		1.71663	4.18008	2.46345
		1.56044	2.20079	0.640357		1.56044	2.23557	0.675139		1.56044	2.44718	0.886747		1.56044	2.20154	0.641104
		3.15251	1.91645	-1.23606		3.15251	2.26424	-0.888262		3.15251	2.25904	-0.893462		3.15251	2.47317	-0.679334
		4.33248	3.46701	-0.865466		4.33248	3.45794	-0.874542		4.33248	3.51688	-0.815599		4.33248	3.70536	-0.627124
		3.46989	4.23014	0.760246		3.46989	4.35853	0.888642		3.46989	4.21646	0.746567		3.46989	4.02833	0.558442
		4.35293	3.27121	-1.08172		4.35293	3.54284	-0.810089		4.35293	3.50898	-0.843952		4.35293	3.44358	-0.909351
		3.14757	3.99926	0.851691		3.14757	4.36932	1.22175		3.14757	4.25866	1.11109		3.14757	4.16136	1.01379
		3.882	3.15544	-0.726554		3.882	3.40102	-0.480973		3.882	3.23509	-0.646908		3.882	3.39945	-0.482548
		4.16389	3.99015	-0.173735		4.16389	4.30922	0.145333		4.16389	4.02879	-0.135099		4.16389	4.1265	-0.0373929
		4.87736	3.95454	-0.922823		4.87736	4.24141	-0.635952		4.87736	4.08248	-0.794878		4.87736	4.09052	-0.786841
		2.09809	4.58712	2.48903		2.09809	4.77356	2.67548		2.09809	4.71278	2.61469		2.09809	4.71147	2.61339
		2.27009	2.62661	0.356519		2.27009	2.7291	0.459013		2.27009	2.49946	0.229368		2.27009	2.28298	0.0128845
		3.57925	2.79152	-0.787726		3.57925	3.00037	-0.578874		3.57925	2.74626	-0.832986		3.57925	3.25715	-0.322093
		5.01283	3.82651	-1.18632		5.01283	4.10699	-0.905843		5.01283	3.75368	-1.25915		5.01283	3.69764	-1.31519
		5.07248	4.80662	-0.265855		5.07248	5.02308	-0.0493971		5.07248	4.94628	-0.126196		5.07248	4.77976	-0.292721
		4.08406	4.70927	0.625205		4.08406	4.80606	0.721999		4.08406	4.77407	0.690005		4.08406	4.52037	0.436305
		4.50584	4.04651	-0.459323		4.50584	4.28791	-0.217925		4.50584	3.96311	-0.542726		4.50584	4.22026	-0.285572
		2.55303	4.37986	1.82683		2.55303	4.5982	2.04516		2.55303	4.45512	1.90208		2.55303	4.48802	1.93499
		3.8647	3.03784	-0.826853		3.8647	3.20973	-0.654967		3.8647	3.01154	-0.853159		3.8647	2.8912	-0.973499
		2.30671	4.28856	1.98185		2.30671	4.52761	2.2209		2.30671	4.14156	1.83485		2.30671	4.38415	2.07744
		4.78795	2.86126	-1.9267		4.78795	3.00367	-1.78429		4.78795	2.67433	-2.11362		4.78795	2.57881	-2.20914
		3.7546	4.9635	1.20889		3.7546	5.11005	1.35545		3.7546	4.94109	1.18649		3.7546	4.95785	1.20324
		6.01232	3.90685	-2.10547		6.01232	4.0572	-1.95512		6.01232	3.93187	-2.08045		6.01232	4.03066	-1.98166
		5.43292	5.67946	0.246537		5.43292	5.90973	0.476814		5.43292	5.62418	0.191262		5.43292	5.70018	0.267264
		5.87885	5.21534	-0.663513		5.87885	5.56414	-0.314716		5.87885	5.11215	-0.766705		5.87885	5.28603	-0.592819
		5.98269	5.58132	-0.401368		5.98269	5.86705	-0.115641		5.98269	5.70962	-0.273064		5.98269	5.61542	-0.367263
		6.31591	5.52253	-0.793384		6.31591	5.83161	-0.4843		6.31591	5.59198	-0.723926		6.31591	5.55424	-0.761672
		6.13942	5.81714	-0.322276		6.13942	6.02641	-0.113004		6.13942	5.79218	-0.347241		6.13942	5.80929	-0.330124
		6.71501	5.63481	-1.0802		6.71501	5.91708	-0.797929		6.71501	5.65304	-1.06197		6.71501	5.69148	-1.02353
		8.48479	6.07479	-2.41		8.48479	6.30773	-2.17705		8.48479	6.06291	-2.42188		8.48479	6.02947	-2.45532
		6.20157	7.22469	1.02313		6.20157	7.39144	1.18988		6.20157	6.42904	0.227473		6.20157	6.97666	0.775092
		1.89538	5.35415	3.45877		1.89538	5.75393	3.85855		1.89538	5.43597	3.54058		1.89538	5.8562	3.96082
		2.8156	3.64435	0.828751		2.8156	2.9593	0.143699		2.8156	3.12754	0.311937		2.8156	2.46275	-0.352847
		4.67437	3.90171	-0.772656		4.67437	4.4501	-0.22427		4.67437	3.93605	-0.738319		4.67437	4.29742	-0.376943
		5.03591	5.52404	0.488135		5.03591	5.09406	0.0581533		5.03591	5.44016	0.404249		5.03591	5.51069	0.474779
		6.44235	5.08214	-1.36022		6.44235	5.21668	-1.22567		6.44235	5.17964	-1.26271		6.44235	5.1136	-1.32875
		6.74082	5.7853	-0.955516		6.74082	5.78558	-0.955234		6.74082	5.76446	-0.976363		6.74082	5.60676	-1.13406
		6.41028	5.90327	-0.507009		6.41028	6.1434	-0.26688		6.41028	5.88123	-0.529051		6.41028	5.86951	-0.540775
		5.46021	5.6461	0.185887		5.46021	6.03783	0.577614		5.46021	5.97655	0.516336		5.46021	5.8369	0.376684
		2.78605	5.24115	2.4551		2.78605	5.52866	2.74262		2.78605	5.14892	2.36287		2.78605	5.33146	2.54541
		4.15319	3.6113	-0.54189		4.15319	3.66042	-0.492769		4.15319	3.33034	-0.822854		4.15319	3.16935	-0.983841
		5.74887	4.83409	-0.914776		5.74887	5.1212	-0.627669		5.74887	4.67032	-1.07854		5.74887	4.80661	-0.94226
		6.01702	5.66348	-0.35354		6.01702	6.00393	-0.0130874		6.01702	5.83615	-0.180864		6.01702	5.63199	-0.38503
		5.83354	5.53738	-0.29616		5.83354	5.75809	-0.0754442		5.83354	5.67649	-0.15705		5.83354	5.66768	-0.165854
		7.2083	5.35567	-1.85263		7.2083	5.64076	-1.56754		7.2083	5.35854	-1.84975		7.2083	5.34822	-1.86008
		5.07955	6.27993	1.20039		5.07955	6.54979	1.47024		5.07955	6.15073	1.07118		5.07955	6.19898	1.11944
		4.21823	4.76565	0.547413		4.21823	5.10059	0.882359		4.21823	4.62647	0.408239		4.21823	5.19452	0.976283
		6.39802	4.5627	-1.83532		6.39802	4.77804	-1.61998		6.39802	4.52551	-1.87251		6.39802	4.7493	-1.64872
		6.69762	6.13941	-0.558216		6.69762	6.33029	-0.367331		6.69762	6.52953	-0.168092		6.69762	5.75928	-0.938344
		3.94121	6.37954	2.43832		3.94121	6.45018	2.50897		3.94121	6.27887	2.33766		3.94121	6.20449	2.26327
		3.86204	3.92745	0.065405		3.86204	4.26982	0.407781		3.86204	4.0708	0.208762		3.86204	4.2551	0.393058
		4.14624	4.39755	0.251314		4.14624	4.71005	0.563813		4.14624	4.22275	0.0765147		4.14624	4.46237	0.316133
		5.57684	4.58103	-0.995812		5.57684	4.85026	-0.726577		5.57684	4.68853	-0.888312		5.57684	4.85572	-0.721117
		3.43171	5.48531	2.0536		3.43171	5.67395	2.24224		3.43171	5.70161	2.2699		3.43171	5.57587	2.14416
		2.01936	3.28395	1.26459		2.01936	3.5837	1.56435		2.01936	3.44074	1.42138		2.01936	3.56708	1.54772
		2.31027	2.41947	0.109199		2.31027	2.56918	0.258916		2.31027	2.64465	0.334379		2.31027	2.62938	0.319108
		2.6044	3.04539	0.440998		2.6044	3.35743	0.75303		2.6044	2.93073	0.326337		2.6044	3.32126	0.716864
		3.73298	3.27152	-0.461465		3.73298	3.608	-0.124981		3.73298	3.17668	-0.556304		3.73298	3.46844	-0.26454
		2.80095	3.54447	0.743525		2.80095	3.77174	0.970788		2.80095	3.66594	0.864987		2.80095	3.53647	0.735521
		4.0867	2.67747	-1.40923		4.0867	2.7454	-1.3413		4.0867	2.76773	-1.31897		4.0867	2.81124	-1.27547
		5.08227	3.89646	-1.18581		5.08227	3.92725	-1.15503		5.08227	3.97328	-1.10899		5.08227	3.72466	-1.35761
		2.61382	4.58643	1.97261		2.61382	4.73969	2.12586		2.61382	4.74212	2.1283		2.61382	4.56059	1.94677
		2.69028	3.01107	0.320793		2.69028	3.15002	0.459739		2.69028	2.90836	0.218084		2.69028	2.81336	0.123084
		3.22606	3.15253	-0.0735321		3.22606	3.46115	0.235089		3.22606	3.06944	-0.156614		3.22606	3.39306	0.167004
		5.0125	3.51814	-1.49436		5.0125	3.74585	-1.26666		5.0125	3.51859	-1.49391		5.0125	3.5735	-1.439
		6.00533	4.83703	-1.16831		6.00533	5.11363	-0.891704		6.00533	5.02723	-0.978102		6.00533	4.81405	-1.19129
		6.09542	5.25026	-0.84516		6.09542	5.36607	-0.729348		6.09542	5.41778	-0.677641		6.09542	5.16763	-0.927796
		4.42134	5.48753	1.06618		4.42134	5.7049	1.28355		4.42134	5.49618	1.07484		4.42134	5.37056	0.949214
		5.81904	4.32709	-1.49195		5.81904	4.60938	-1.20966		5.81904	4.28359	-1.53545		5.81904	4.69324	-1.1258
		6.60943	5.55348	-1.05595		6.60943	5.75714	-0.852291		6.60943	5.69351	-0.915923		6.60943	5.39234	-1.21709
		8.59201	6.07495	-2.51706		8.59201	6.3598	-2.23221		8.59201	6.21571	-2.3763		8.59201	5.98797	-2.60404
		7.20206	7.25559	0.0535365		7.20206	7.4829	0.280846		7.20206	6.28679	-0.915267		7.20206	7.19142	-0.0106333
		3.57248	6.1592	2.58672		3.57248	6.51611	2.94363		3.57248	6.68898	3.1165		3.57248	6.16299	2.5905
		2.98551	4.0874	1.10189		2.98551	4.18597	1.20046		2.98551	3.8968	0.911291		2.98551	3.90067	0.915162
		4.8868	4.1595	-0.727295		4.8868	4.50305	-0.383745		4.8868	3.91845	-0.968346		4.8868	3.92077	-0.966025
		4.90985	5.67099	0.761148		4.90985	5.93691	1.02706		4.90985	5.61314	0.703292		4.90985	5.65787	0.748025
		4.34121	5.17957	0.838356		4.34121	5.28449	0.94328		4.34121	5.22211	0.880899		4.34121	5.2977	0.95649
		5.96946	4.30197	-1.66749		5.96946	4.5549	-1.41456		5.96946	4.24268	-1.72677		5.96946	4.48215	-1.48731
		5.9334	5.33811	-0.59529		5.9334	5.53131	-0.40209		5.9334	5.48931	-0.444086		5.9334	5.3874	-0.546
		5.26283	5.30172	0.0388845		5.26283	5.64512	0.382287		5.26283	5.40868	0.145847		5.26283	5.43163	0.1688
		3.33512	4.98031	1.64519		3.33512	5.32168	1.98656		3.33512	5.10368	1.76855		3.33512	5.2088	1.87367
		2.30905	3.65532	1.34627		2.30905	3.80334	1.49429		2.30905	3.59937	1.29032		2.30905	3.68244	1.37339
		2.25737	2.91406	0.656692		2.25737	3.04603	0.788667		2.25737	3.08788	0.830518		2.25737	3.07107	0.8137
		2.43398	3.00158	0.567604		2.43398	3.37562	0.941638		2.43398	3.07485	0.640871		2.43398	3.44139	1.00741
		4.8245	3.02756	-1.79694		4.8245	3.40359	-1.42092		4.8245	2.97851	-1.84599		4.8245	3.34819	-1.47631
		4.71153	4.62052	-0.0910047		4.71153	4.77145	0.0599223		4.71153	4.80598	0.0944468		4.71153	4.41189	-0.299639
		2.96147	4.43199	1.47052		2.96147	4.58009	1.61862		2.96147	4.73156	1.77009		2.96147	4.40025	1.43878
		5.26058	3.36809	-1.89248		5.26058	3.29978	-1.9608		5.26058	3.33788	-1.9227		5.26058	3.38329	-1.87729
		3.78594	5.09468	1.30874		3.78594	5.38435	1.59841		3.78594	5.29728	1.51134		3.78594	5.18654	1.4006
		5.23995	3.90963	-1.33031		5.23995	4.18043	-1.05952		5.23995	3.97013	-1.26981		5.23995	4.03661	-1.20334
		6.51277	5.24376	-1.26901		6.51277	5.48897	-1.0238		6.51277	5.2567	-1.25607		6.51277	5.2686	-1.24418
		6.91089	5.85086	-1.06003		6.91089	6.13314	-0.777749		6.91089	5.89713	-1.01376		6.91089	5.73958	-1.17131
		7.19606	6.14109	-1.05497		7.19606	6.40512	-0.790936		7.19606	6.08372	-1.11234		7.19606	6.15295	-1.0431
		2.4416	6.28343	3.84183		2.4416	6.59698	4.15537		2.4416	6.45434	4.01274		2.4416	6.2134	3.7718
		5.44861	3.69296	-1.75565		5.44861	3.59062	-1.85799		5.44861	3.07671	-2.3719		5.44861	2.5195	-2.92911
		6.04522	5.71183	-0.333395		6.04522	6.12602	0.0807976		6.04522	5.6519	-0.393317		6.04522	6.00513	-0.0400921
		4.65927	6.24097	1.5817		4.65927	6.90691	2.24764		4.65927	6.19816	1.53889		4.65927	5.91891	1.25964
		4.56065	4.66422	0.103569		4.56065	4.52935	-0.0313003		4.56065	4.76501	0.204353		4.56065	5.34997	0.789315
		2.55808	4.73779	2.17971		2.55808	5.02082	2.46274		2.55808	4.85467	2.2966		2.55808	4.88082	2.32274
		4.36926	3.18061	-1.18865		4.36926	3.3914	-0.977864		4.36926	3.18512	-1.18414		4.36926	2.93101	-1.43825
		3.30585	4.86609	1.56024		3.30585	5.08346	1.77761		3.30585	4.70572	1.39987		3.30585	4.81374	1.50789
		2.60147	3.57267	0.971201		2.60147	3.7801	1.17862		2.60147	3.54385	0.942382		2.60147	3.59298	0.991505
		4.23875	3.11965	-1.11911		4.23875	3.37717	-0.861583		4.23875	3.07257	-1.16619		4.23875	3.37261	-0.86614
		3.19208	4.07524	0.883156		3.19208	4.28812	1.09604		3.19208	4.23412	1.04204		3.19208	4.11485	0.922766
		2.62662	3.31733	0.69071		2.62662	3.5408	0.914184		2.62662	3.38811	0.761492		2.62662	3.529	0.90238
		4.14544	3.03228	-1.11315		4.14544	3.261	-0.884438		4.14544	2.93573	-1.20971		4.14544	3.13447	-1.01097
		5.28471	3.94601	-1.3387		5.28471	4.13575	-1.14896		5.28471	4.102	-1.1827		5.28471	3.9916	-1.29311
		5.69883	4.80886	-0.889967		5.69883	5.04884	-0.649987		5.69883	5.03942	-0.659407		5.69883	4.87196	-0.826864
		5.77802	5.13072	-0.647302		5.77802	5.36239	-0.41563		5.77802	5.29355	-0.484471		5.77802	5.07949	-0.698528
		6.27317	5.23001	-1.04315		6.27317	5.52264	-0.750525		6.27317	5.26033	-1.01283		6.27317	5.29095	-0.982216
		5.5212	5.58068	0.0594751		5.5212	5.90242	0.381219		5.5212	5.75016	0.228955		5.5212	5.59837	0.0771686
		5.81984	5.16784	-0.652007		5.81984	5.46873	-0.351119		5.81984	5.16642	-0.653423		5.81984	5.34859	-0.471253
		5.14658	5.50566	0.359086		5.14658	5.71308	0.5665		5.14658	5.49291	0.346337		5.14658	5.52365	0.377075
		5.98264	5.04659	-0.936053		5.98264	5.30691	-0.675731		5.98264	5.07829	-0.904356		5.98264	5.14141	-0.841232
		5.81142	5.69372	-0.117697		5.81142	5.86542	0.0540042		5.81142	5.69866	-0.112756		5.81142	5.59305	-0.218367
		3.01146	5.40837	2.39691		3.01146	5.69855	2.68709		3.01146	5.51678	2.50532		3.01146	5.46019	2.44872
		1.91389	3.51686	1.60297		1.91389	3.60963	1.69574		1.91389	3.26505	1.35116		1.91389	3.34559	1.4317
		2.23413	2.32463	0.090501		2.23413	2.53122	0.297087		2.23413	2.73893	0.504803		2.23413	2.83766	0.603531
		2.63223	3.02675	0.394526		2.63223	3.43336	0.801136		2.63223	3.09727	0.465041		2.63223	3.45488	0.822656
		4.65689	3.39128	-1.26561		4.65689	3.83641	-0.820477		4.65689	3.2469	-1.40999		4.65689	3.68321	-0.973674
		2.70915	4.35887	1.64972		2.70915	4.40547	1.69632		2.70915	4.52565	1.8165		2.70915	4.15241	1.44326
		2.31316	2.73342	0.420262		2.31316	2.89356	0.5804		2.31316	3.05707	0.74391		2.31316	2.80419	0.491031
		2.12136	2.86166	0.740295		2.12136	3.01193	0.89057		2.12136	2.83728	0.715912		2.12136	2.97603	0.854661
		2.44592	2.57842	0.132503		2.44592	2.69784	0.251925		2.44592	2.54929	0.103371		2.44592	2.65757	0.211649
		4.79549	2.91305	-1.88244		4.79549	3.35455	-1.44094		4.79549	2.82595	-1.96955		4.79549	3.2481	-1.5474
		3.83304	4.48083	0.647791		3.83304	4.59067	0.757631		3.83304	4.7849	0.951858		3.83304	4.23233	0.399288
		2.81212	3.7562	0.944073		2.81212	3.85011	1.03799		2.81212	4.01538	1.20326		2.81212	3.85891	1.04679
		2.99597	3.2851	0.289127		2.99597	3.36518	0.369205		2.99597	3.268	0.272026		2.99597	3.33488	0.338905
		4.54095	3.26653	-1.27442		4.54095	3.63826	-0.902688		4.54095	3.35217	-1.18878		4.54095	3.57105	-0.969899
		4.69662	4.34726	-0.349365		4.69662	4.60473	-0.0918945		4.69662	4.55145	-0.145172		4.69662	4.52897	-0.167652
		2.97162	4.3174	1.34578		2.97162	4.54726	1.57564		2.97162	4.51471	1.54309		2.97162	4.43719	1.46558
		4.08187	3.08801	-0.993863		4.08187	3.20772	-0.87415		4.08187	3.10543	-0.976439		4.08187	3.22932	-0.852552
		5.07352	4.08708	-0.98644		5.07352	4.32869	-0.74483		5.07352	4.11237	-0.961153		5.07352	4.17777	-0.895755
		5.16612	4.77283	-0.393289		5.16612	5.05669	-0.109433		5.16612	4.91907	-0.247052		5.16612	4.88734	-0.278779
		4.8663	4.83851	-0.0277859		4.8663	5.07973	0.213432		4.8663	4.94456	0.0782598		4.8663	5.02421	0.157912
		2.86323	4.4934	1.63017		2.86323	4.82029	1.95706		2.86323	4.58653	1.7233		2.86323	4.67941	1.81618
		1.60997	3.14973	1.53975		1.60997	3.32949	1.71951		1.60997	3.14395	1.53397		1.60997	3.1663	1.55632
		1.72813	1.92062	0.192498		1.72813	1.99878	0.270655		1.72813	2.42217	0.694043		1.72813	2.40096	0.672835
		2.80835	2.12785	-0.680509		2.80835	2.51843	-0.289928		2.80835	2.45444	-0.353914		2.80835	2.88321	0.0748601
		1.80868	3.20722	1.39854		1.80868	3.35188	1.5432		1.80868	3.12277	1.3141		1.80868	3.42136	1.61268
		1.34707	2.10808	0.761012		1.34707	2.01632	0.669256		1.34707	1.95419	0.607127		1.34707	1.93965	0.592585
		1.38584	1.52099	0.135154		1.38584	1.6443	0.258463		1.38584	1.59741	0.21157		1.38584	1.58407	0.198233
		1.63599	1.52969	-0.106303		1.63599	1.59057	-0.0454277		1.63599	1.55475	-0.0812414		1.63599	1.65977	0.0237737
		1.50125	1.71329	0.212043		1.50125	1.79803	0.296788		1.50125	1.73936	0.238112		1.50125	1.79072	0.289472
		1.80639	1.50276	-0.303625		1.80639	1.55253	-0.253856		1.80639	1.45554	-0.350846		1.80639	1.50603	-0.300356
		1.56118	1.62157	0.0603904		1.56118	1.75417	0.192994		1.56118	1.65471	0.0935334		1.56118	1.63473	0.0735588
		2.35343	1.53426	-0.819176		2.35343	1.64011	-0.713329		2.35343	1.49096	-0.86247		2.35343	1.57169	-0.781745
		3.08388	2.07718	-1.0067		3.08388	2.29472	-0.789161		3.08388	2.11007	-0.973813		3.08388	2.00621	-1.07767
		3.29161	2.67514	-0.616465		3.29161	2.85004	-0.441573		3.29161	2.7251	-0.566513		3.29161	2.53267	-0.758935
		3.18552	2.96438	-0.221138		3.18552	3.09648	-0.0890442		3.18552	3.02553	-0.159988		3.18552	2.86623	-0.319293
		2.99824	2.94955	-0.0486858		2.99824	3.06688	0.0686419		2.99824	3.03806	0.0398176		2.99824	3.05278	0.0545356
		3.30442	2.85688	-0.447536		3.30442	2.95729	-0.347132		3.30442	3.01714	-0.287276		3.30442	3.09751	-0.206911
		3.33436	3.14486	-0.189503		3.33436	3.24788	-0.0864791		3.33436	3.33106	-0.003303		3.33436	3.33858	0.00421934
		3.34661	3.17855	-0.168055		3.34661	3.34248	-0.00413028		3.34661	3.34704	0.000435431		3.34661	3.41588	0.0692707
		3.33854	3.18301	-0.155527		3.33854	3.3484	0.00985522		3.33854	3.36369	0.0251462		3.33854	3.43591	0.0973653
		3.4557	3.16167	-0.294028		3.4557	3.30765	-0.148043		3.4557	3.34761	-0.108086		3.4557	3.39794	-0.057761
		3.69147	3.28863	-0.402841		3.69147	3.44567	-0.245805		3.69147	3.46852	-0.22295		3.69147	3.52991	-0.161562
		1.72924	3.46154	1.7323		1.72924	3.63492	1.90568		1.72924	3.65164	1.9224		1.72924	3.68598	1.95673
		3.27524	2.1098	-1.16545		3.27524	2.06035	-1.21489		3.27524	2.18659	-1.08865		3.27524	2.0548	-1.22044
		1.75373	3.30485	1.55112		1.75373	3.46884	1.71511		1.75373	3.38529	1.63156		1.75373	3.54332	1.78958
		1.34975	2.28344	0.933693		1.34975	2.1454	0.795653		1.34975	2.13968	0.789927		1.34975	1.99458	0.64483
		1.56675	1.74326	0.176504		1.56675	1.68579	0.119041		1.56675	1.88963	0.32288		1.56675	2.03327	0.466518
		1.19486	1.73141	0.536548		1.19486	1.95474	0.759875		1.19486	1.7948	0.599941		1.19486	1.93693	0.742065
		1.36903	1.30669	-0.0623406		1.36903	1.3841	0.0150695		1.36903	1.49171	0.122687		1.36903	1.52907	0.16004
		1.99317	1.40696	-0.586219		1.99317	1.49171	-0.501463		1.99317	1.36082	-0.632357		1.99317	1.3986	-0.594578
		1.13001	1.6883	0.558286		1.13001	1.78558	0.655569		1.13001	1.74461	0.614597		1.13001	1.64411	0.514103
		1.44726	1.19658	-0.250678		1.44726	1.25679	-0.190471		1.44726	1.18603	-0.261227		1.44726	1.18906	-0.258199
		1.21953	1.42292	0.203394		1.21953	1.49964	0.280106		1.21953	1.42182	0.202293		1.21953	1.49811	0.278583
		1.69921	1.25835	-0.440855		1.69921	1.29631	-0.402898		1.69921	1.22914	-0.470064		1.69921	1.34014	-0.359065
		1.69338	1.59665	-0.0967323		1.69338	1.69594	0.0025566		1.69338	1.60876	-0.084624		1.69338	1.52845	-0.164932
		1.30051	1.48534	0.184823		1.30051	1.60567	0.305157		1.30051	1.52913	0.228613		1.30051	1.58552	0.285004
		1.33159	1.36328	0.0316929		1.33159	1.43339	0.101802		1.33159	1.30189	-0.0296945		1.33159	1.34187	0.0102867
		1.15457	1.39489	0.240324		1.15457	1.47756	0.322996		1.15457	1.32563	0.171068		1.15457	1.42796	0.27339
		1.64738	1.22202	-0.425358		1.64738	1.30519	-0.342189		1.64738	1.20823	-0.439143		1.64738	1.31417	-0.333202
		1.99222	1.50105	-0.491176		1.99222	1.61474	-0.377486		1.99222	1.5152	-0.47702		1.99222	1.44928	-0.542944
		1.97264	1.66559	-0.307053		1.97264	1.73541	-0.237239		1.97264	1.73791	-0.234738		1.97264	1.70687	-0.265778
		0.955783	1.76423	0.808452		0.955783	1.84114	0.885357		0.955783	1.78335	0.827567		0.955783	1.78122	0.825435
		1.08367	1.10383	0.0201642		1.08367	1.1953	0.111628		1.08367	1.18933	0.105662		1.08367	1.16522	0.0815493
		1.01055	1.30485	0.294299		1.01055	1.31327	0.302721		1.01055	1.20537	0.19482		1.01055	1.29692	0.286371
		1.49683	1.11682	-0.380006		1.49683	1.16271	-0.334115		1.49683	1.13346	-0.363374		1.49683	1.26233	-0.234495
		1.27078	1.35145	0.0806735		1.27078	1.43197	0.16119		1.27078	1.40446	0.13368		1.27078	1.3641	0.0933216
		1.05167	1.2262	0.17452		1.05167	1.25306	0.201382		1.05167	1.18343	0.13176		1.05167	1.2201	0.168423
		1.20662	1.10441	-0.10221		1.20662	1.15918	-0.0474383		1.20662	1.08879	-0.117827		1.20662	1.15781	-0.0488075
		1.74047	1.23122	-0.509248		1.74047	1.27337	-0.467095		1.74047	1.1754	-0.565063		1.74047	1.26975	-0.47072
		1.99311	1.47996	-0.513148		1.99311	1.56143	-0.431679		1.99311	1.5249	-0.468203		1.99311	1.47642	-0.516685
		1.87402	1.66732	-0.206698		1.87402	1.71473	-0.159285		1.87402	1.72909	-0.144929		1.87402	1.72195	-0.152066
		1.88175	1.704	-0.177748		1.88175	1.78566	-0.0960939		1.88175	1.71156	-0.17019		1.88175	1.7443	-0.137448
		1.45794	1.78796	0.330023		1.45794	1.87556	0.41762		1.45794	1.78224	0.324302		1.45794	1.77945	0.321515
		0.973951	1.60589	0.631944		0.973951	1.61028	0.636331		0.973951	1.51684	0.542884		0.973951	1.52154	0.547585
		1.28239	1.14955	-0.132838		1.28239	1.2495	-0.0328812		1.28239	1.21279	-0.0695945		1.28239	1.26604	-0.0163444
		1.6035	1.37966	-0.223839		1.6035	1.42529	-0.178208		1.6035	1.32848	-0.275025		1.6035	1.39304	-0.210457
		1.42463	1.46629	0.0416535		1.42463	1.54449	0.119862		1.42463	1.48375	0.0591227		1.42463	1.46383	0.0391961
		1.02057	1.35503	0.334463		1.02057	1.38835	0.367782		1.02057	1.3217	0.301132		1.02057	1.37884	0.358266
		0.868004	1.09121	0.223204		0.868004	1.16646	0.298453		0.868004	1.09461	0.226611		0.868004	1.16328	0.295273
		0.824087	1.0228	0.198715		0.824087	1.09681	0.27272		0.824087	0.999981	0.175893		0.824087	1.1212	0.297116
		0.888839	0.971338	0.082499		0.888839	1.03772	0.148882		0.888839	0.940444	0.0516057		0.888839	1.0737	0.184865
		0.758642	0.977188	0.218547		0.758642	1.03118	0.272541		0.758642	0.928913	0.170271		0.758642	0.982483	0.223842
		1.6727	0.847754	-0.82495		1.6727	0.915602	-0.757101		1.6727	0.844227	-0.828476		1.6727	0.873851	-0.798852
		1.09316	1.22681	0.133651		1.09316	1.39191	0.298749		1.09316	1.42537	0.332212		1.09316	1.34422	0.251056
		1.53087	1.07163	-0.459234		1.53087	1.10085	-0.430019		1.53087	1.0762	-0.454665		1.53087	1.03605	-0.494812
		2.01319	1.28862	-0.724564		2.01319	1.41445	-0.598736		2.01319	1.41136	-0.601828		2.01319	1.41843	-0.594754
		1.30551	1.65151	0.346005		1.30551	1.70613	0.400622		1.30551	1.75191	0.446403		1.30551	1.68088	0.375376
		1.33769	1.34743	0.009737		1.33769	1.3948	0.0571012		1.33769	1.31933	-0.0183664		1.33769	1.32383	-0.0138607
		1.26834	1.41861	0.15027		1.26834	1.44862	0.180277		1.26834	1.35381	0.08547		1.26834	1.4365	0.168161
		1.07656	1.32601	0.24945		1.07656	1.36756	0.290996		1.07656	1.27478	0.198222		1.07656	1.37826	0.301696
		1.1528	1.17981	0.0270149		1.1528	1.22605	0.073258		1.1528	1.1866	0.0338034		1.1528	1.32194	0.169145
		1.16435	1.20089	0.0365389		1.16435	1.2472	0.0828529		1.16435	1.14642	-0.0179331		1.16435	1.2355	0.0711483
		0.827149	1.18012	0.352973		0.827149	1.23338	0.406228		0.827149	1.13556	0.308415		0.827149	1.19817	0.37102
		1.02823	0.93461	-0.0936202		1.02823	1.00839	-0.0198434		1.02823	0.932792	-0.0954382		1.02823	0.993913	-0.0343175
		1.11754	1.09297	-0.0245712		1.11754	1.13351	0.0159716		1.11754	1.03808	-0.0794614		1.11754	1.10227	-0.0152779
		1.06604	1.11764	0.0516034		1.06604	1.16887	0.102833		1.06604	1.07069	0.0046452		1.06604	1.12153	0.0554945
		2.39865	1.08011	-1.31854		2.39865	1.13103	-1.26762		2.39865	1.0442	-1.35445		2.39865	1.06992	-1.32873
		1.21525	1.86923	0.653984		1.21525	1.85178	0.636531		1.21525	2.12738	0.912135		1.21525	1.88748	0.672228
		0.920358	1.15906	0.2387		0.920358	1.20182	0.281467		0.920358	1.35646	0.436102		0.920358	1.18914	0.268787
		0.896225	1.06687	0.170646		0.896225	1.09653	0.200306		0.896225	1.21747	0.32124		0.896225	1.16186	0.265639
		1.70024	1.03168	-0.668563		1.70024	1.05249	-0.647754		1.70024	1.11615	-0.584097		1.70024	1.18506	-0.515183
		1.29764	1.52021	0.222571		1.29764	1.61167	0.314031		1.29764	1.61476	0.317115		1.29764	1.5301	0.23246
		0.660485	1.23933	0.578848		0.660485	1.25331	0.592822		0.660485	1.20447	0.543981		0.660485	1.19879	0.538302
		1.34333	0.818884	-0.524448		1.34333	0.894642	-0.448691		1.34333	0.965201	-0.378132		1.34333	0.940245	-0.403087
		1.88468	1.1926	-0.692081		1.88468	1.3447	-0.539985		1.88468	1.26138	-0.623303		1.88468	1.27854	-0.606139
		0.899214	1.57479	0.675578		0.899214	1.62677	0.727554		0.899214	1.63636	0.737141		0.899214	1.54056	0.64135
		1.00801	0.978672	-0.0293351		1.00801	1.01429	0.0062802		1.00801	1.08053	0.0725252		1.00801	0.972504	-0.0355034
		1.04097	1.12948	0.0885131		1.04097	1.15238	0.111412		1.04097	1.09259	0.0516219		1.04097	1.15505	0.114076
		0.903823	1.11997	0.216145		0.903823	1.16125	0.257426		0.903823	1.07796	0.174136		0.903823	1.19965	0.295824
		0.70825	1.0163	0.308046		0.70825	1.05852	0.350266		0.70825	1.00585	0.2976		0.70825	1.08883	0.380581
		0.921967	0.82842	-0.0935466		0.921967	0.900029	-0.0219376		0.921967	0.852387	-0.0695795		0.921967	0.882873	-0.0390936
		1.02443	0.986943	-0.0374884		1.02443	1.03293	0.00849817		1.02443	0.942745	-0.0816863		1.02443	0.988334	-0.036097
		0.964921	1.02769	0.06277		0.964921	1.07699	0.112071		0.964921	0.988873	0.0239513		0.964921	1.02319	0.0582716
		1.27752	0.984291	-0.293232		1.27752	1.03715	-0.240372		1.27752	0.958151	-0.319372		1.27752	0.975117	-0.302407
		1.1844	1.1675	-0.0169054		1.1844	1.23774	0.0533398		1.1844	1.15313	-0.0312743		1.1844	1.22775	0.0433435
		0.87738	1.15658	0.279204		0.87738	1.19716	0.319777		0.87738	1.11212	0.234741		0.87738	1.14939	0.272008
		2.20287	0.962245	-1.24063		2.20287	1.03065	-1.17223		2.20287	0.953669	-1.2492		2.20287	1.01627	-1.18661
		1.4298	1.74912	0.319311		1.4298	1.82944	0.399633		1.4298	1.96691	0.537102		1.4298	1.74073	0.310923
		0.888172	1.34223	0.454058		0.888172	1.3716	0.483428		0.888172	1.44841	0.560236		0.888172	1.32743	0.439259
		1.27331	1.02381	-0.249499		1.27331	1.08356	-0.189746		1.27331	1.16424	-0.109065		1.27331	1.08578	-0.187527
		0.999865	1.25256	0.252694		0.999865	1.32247	0.322609		0.999865	1.34267	0.342803		0.999865	1.42425	0.424388
		0.681341	1.08848	0.407141		0.681341	1.1367	0.455363		0.681341	1.13507	0.45373		0.681341	1.26919	0.587851
		0.727927	0.84402	0.116093		0.727927	0.918355	0.190428		0.727927	0.898602	0.170675		0.727927	0.925679	0.197752
		0.600898	0.862281	0.261384		0.600898	0.923116	0.322219		0.600898	0.851688	0.25079		0.600898	0.921105	0.320207
		0.599562	0.74517	0.145608		0.599562	0.822642	0.223079		0.599562	0.826112	0.22655		0.599562	0.815889	0.216327
		0.575613	0.720113	0.144499		0.575613	0.786608	0.210995		0.575613	0.810599	0.234985		0.575613	0.785269	0.209656
		0.547141	0.678192	0.131051		0.547141	0.746709	0.199568		0.547141	0.803191	0.25605		0.547141	0.761436	0.214295
		0.638743	0.652826	0.0140837		0.638743	0.721753	0.0830103		0.638743	0.802885	0.164142		0.638743	0.746709	0.107966
		1.23479	0.709094	-0.5257		1.23479	0.76786	-0.466934		1.23479	0.802557	-0.432236		1.23479	0.79205	-0.442743
		1.02686	1.04641	0.0195509		1.02686	1.12514	0.0982807		1.02686	1.10817	0.0813163		1.02686	1.15599	0.129135
		1.08663	0.986221	-0.100404		1.08663	1.02584	-0.0607841		1.08663	0.987693	-0.0989326		1.08663	0.995263	-0.0913627
		1.15453	1.07268	-0.0818498		1.15453	1.10931	-0.0452221		1.15453	1.05581	-0.0987224		1.15453	1.09969	-0.0548486
		2.08352	1.13877	-0.944752		2.08352	1.18289	-0.900623		2.08352	1.10075	-0.982768		2.08352	1.15463	-0.928892
								4.15537
