# Supplementary material for: Daily reference evapotranspiration prediction for irrigation scheduling decisions based on the hybrid PSO-LSTM model
Source: PLoS One. 2023 Apr 18;18(4):e0281478. doi: 10.1371/journal.pone.0281478 (PMC10112815; doi:10.1371/journal.pone.0281478)
Supplement: S5 File — (XLSX) [file pone.0281478.s005.xlsx]

## Sheet: wugong
Type A	50	Mse_train	0.68361		Type B	Mse_train	0.687498		Type C	Mse_train	0.673199		Type D	Mse_train	0.699024
		Rmse_train	0.826807			Rmse_train	0.829155			Rmse_train	0.820487			Rmse_train	0.836077
		Mae_train	0.581664			Mae_train	0.57866			Mae_train	0.566453			Mae_train	0.597329
		Mse_test	0.738205			Mse_test	0.686824			Mse_test	0.801703			Mse_test	0.809063
		Rmse_test	0.859189			Rmse_test	0.828748			Rmse_test	0.895379			Rmse_test	0.899479
		Mae_test	0.607261			Mae_test	0.578201			Mae_test	0.648401			Mae_test	0.663522
	100	Mse_train	0.665599			Mse_train	0.668572			Mse_train	0.670786			Mse_train	0.714648
		Rmse_train	0.815842			Rmse_train	0.817663			Rmse_train	0.819015			Rmse_train	0.845369
		Mae_train	0.56747			Mae_train	0.571106			Mae_train	0.565505			Mae_train	0.604331
		Mse_test	0.736611			Mse_test	0.668252			Mse_test	0.819176			Mse_test	0.818533
		Rmse_test	0.85826			Rmse_test	0.817467			Rmse_test	0.905083			Rmse_test	0.904728
		Mae_test	0.602069			Mae_test	0.570845			Mae_test	0.65573			Mae_test	0.661661
	150	Mse_train	0.638142			Mse_train	0.666048			Mse_train	0.643928			Mse_train	0.699339
		Rmse_train	0.798838			Rmse_train	0.816118			Rmse_train	0.802452			Rmse_train	0.836265
		Mae_train	0.55061			Mae_train	0.559039			Mae_train	0.558777			Mae_train	0.590689
		Mse_test	0.756363			Mse_test	0.667283			Mse_test	0.794904			Mse_test	0.840547
		Rmse_test	0.869691			Rmse_test	0.816874			Rmse_test	0.891574			Rmse_test	0.916813
		Mae_test	0.605664			Mae_test	0.55961			Mae_test	0.650755			Mae_test	0.670983
	200	Mse_train	0.616684			Mse_train	0.601667			Mse_train	0.638008			Mse_train	0.668678
		Rmse_train	0.785292			Rmse_train	0.775672			Rmse_train	0.798754			Rmse_train	0.817727
		Mae_train	0.540496			Mae_train	0.541694			Mae_train	0.557101			Mae_train	0.580506
		Mse_test	0.799067			Mse_test	0.604438			Mse_test	0.852762			Mse_test	0.852458
		Rmse_test	0.893906			Rmse_test	0.777456			Rmse_test	0.923451			Rmse_test	0.923286
		Mae_test	0.621696			Mae_test	0.54292			Mae_test	0.673843			Mae_test	0.6769
	300	Mse_train	0.473364			Mse_train	0.48982			Mse_train	0.581011			Mse_train	0.552752
		Rmse_train	0.688014			Rmse_train	0.699872			Rmse_train	0.762241			Rmse_train	0.743473
		Mae_train	0.476403			Mae_train	0.482052			Mae_train	0.526316			Mae_train	0.518101
		Mse_test	0.868652			Mse_test	0.498315			Mse_test	0.968631			Mse_test	1.00427
		Rmse_test	0.932015			Rmse_test	0.705914			Rmse_test	0.984191			Rmse_test	1.00213
		Mae_test	0.653196			Mae_test	0.485427			Mae_test	0.708174			Mae_test	0.728629
	400	Mse_train	0.29595			Mse_train	0.498002			Mse_train	0.382046			Mse_train	0.423675
		Rmse_train	0.544013			Rmse_train	0.705692			Rmse_train	0.618099			Rmse_train	0.650903
		Mae_train	0.373123			Mae_train	0.483856			Mae_train	0.409311			Mae_train	0.448095
		Mse_test	0.92778			Mse_test	0.507029			Mse_test	1.12789			Mse_test	1.05008
		Rmse_test	0.963213			Rmse_test	0.71206			Rmse_test	1.06202			Rmse_test	1.02473
		Mae_test	0.668346			Mae_test	0.487939			Mae_test	0.744419			Mae_test	0.744707
	500	Mse_train	0.26045			Mse_train	0.27311			Mse_train	0.293647			Mse_train	0.316336
		Rmse_train	0.510344			Rmse_train	0.522604			Rmse_train	0.541892			Rmse_train	0.562438
		Mae_train	0.346257			Mae_train	0.358028			Mae_train	0.36549			Mae_train	0.389223
		Mse_test	1.02148			Mse_test	0.292699			Mse_test	1.1771			Mse_test	1.32311
		Rmse_test	1.01068			Rmse_test	0.541017			Rmse_test	1.08494			Rmse_test	1.15027
		Mae_test				Mae_test	0.36714			Mae_test	0.758724			Mae_test	0.821856
	1000	Mse_train	0.13698			Mse_train	0.14034			Mse_train	0.0922509			Mse_train	0.091918
		Rmse_train	0.370121			Rmse_train	0.37462			Rmse_train	0.303728			Rmse_train	0.30318
		Mae_train	0.25128			Mae_train	0.253412			Mae_train	0.212948			Mae_train	0.20374
		Mse_test	1.0487			Mse_test	0.169807			Mse_test	1.50223			Mse_test	1.36805
		Rmse_test	1.02406			Rmse_test	0.412076			Rmse_test	1.22565			Rmse_test	1.16964
		Mae_test	0.71022			Mae_test	0.267572			Mae_test	0.86476			Mae_test	0.839378
	1500	Mse_train	0.08533			Mse_train	0.137841			Mse_train	0.047656			Mse_train	0.0405313
		Rmse_train	0.292123			Rmse_train	0.371269			Rmse_train	0.218303			Rmse_train	0.201324
		Mae_train	0.19628			Mae_train	0.251666			Mae_train	0.141994			Mae_train	0.137502
		Mse_test	1.04732			Mse_test	0.17585			Mse_test	1.30174			Mse_test	1.5197
		Rmse_test	1.02339			Rmse_test	0.419345			Rmse_test	1.14094			Rmse_test	1.23276
		Mae_test	0.726263			Mae_test	0.26783			Mae_test	0.832595			Mae_test	0.903192
	2000	Mse_train	0.0560363			Mse_train	0.106852			Mse_train	0.0601664			Mse_train	0.0403634
		Rmse_train	0.23672			Rmse_train	0.326883			Rmse_train	0.245288			Rmse_train	0.200906
		Mae_train	0.162751			Mae_train	0.223581			Mae_train	0.163176			Mae_train	0.138047
		Mse_test	1.0468			Mse_test	0.143766			Mse_test	1.27406			Mse_test	1.62215
		Rmse_test	1.02313			Rmse_test	0.379164			Rmse_test	1.12874			Rmse_test	1.27364
		Mae_test	0.726189			Mae_test	0.2403			Mae_test	0.823595			Mae_test	0.924853

## Sheet: fengxiang
Type A	50	Mse_train	0.731862		Type B	Mse_train	0.75742		Type C	Mse_train	0.82272		Type D	Mse_train	0.902727		1	0.731862			0.75742			0.82272			0.902727				0.673408			0.627017			0.707001			0.70033						0.731862	0.611279	0.611268	0.601871
		Rmse_train	0.85549			Rmse_train	0.870299			Rmse_train	0.907039			Rmse_train	0.950119		2	0.85549			0.870299			0.907039			0.950119				0.675669			0.637257			0.690713			0.694502						0.673408	0.675669	0.682402	0.690383
		Mae_train	0.611279			Mae_train	0.626694			Mae_train	0.649386			Mae_train	0.678409		3	0.611279			0.626694			0.649386			0.678409				0.682402			0.617944			0.692769			0.68978
		Mse_test	0.865907			Mse_test	0.758193			Mse_test	0.924238			Mse_test	0.912839		4	0.865907			0.758193			0.924238			0.912839				0.690383			0.613202			0.695447			0.695138						0.75742	0.626694	0.636892	0.617355
		Rmse_test	0.930541			Rmse_test	0.870743			Rmse_test	0.961373			Rmse_test	0.955426		5	0.930541			0.870743			0.961373			0.955426				0.712216			0.554722			0.713434			0.728181						0.627017	0.637257	0.617944	0.613202
		Mae_test	0.673408			Mae_test	0.627017			Mae_test	0.707001			Mae_test	0.70033		6	0.673408			0.627017			0.707001			0.70033				0.74902			0.505651			0.736765			0.763383
																															0.747673			0.460338			0.783771			0.824466						0.82272	0.649386	0.644349	0.645995
	100	Mse_train	0.737495			Mse_train	0.776556			Mse_train	0.837103			Mse_train	0.869322		1	0.737495			0.776556			0.837103			0.869322				0.820969			0.312192			0.825863			0.840265						0.707001	0.690713	0.692769	0.695447
		Rmse_train	0.858775			Rmse_train	0.881224			Rmse_train	0.914933			Rmse_train	0.932375		2	0.858775			0.881224			0.914933			0.932375				1.11845			0.278576			0.890613			0.900298
		Mae_train	0.611268			Mae_train	0.636892			Mae_train	0.644349			Mae_train	0.676892		3	0.611268			0.636892			0.644349			0.676892				1.07757			0.218881			0.930994			0.886854						0.902727	0.678409	0.676892	0.6697
		Mse_test	0.875758			Mse_test	0.777548			Mse_test	0.938625			Mse_test	0.888134		4	0.875758			0.777548			0.938625			0.888134																			0.70033	0.694502	0.68978	0.695138
		Rmse_test	0.935819			Rmse_test	0.881787			Rmse_test	0.968827			Rmse_test	0.942409		5	0.935819			0.881787			0.968827			0.942409
		Mae_test	0.675669			Mae_test	0.637257			Mae_test	0.690713			Mae_test	0.694502		6	0.675669			0.637257			0.690713			0.694502
	150	Mse_train	0.706904			Mse_train	0.74518			Mse_train	0.829875			Mse_train	0.868684		1	0.706904			0.74518			0.829875			0.868684
		Rmse_train	0.840776			Rmse_train	0.863238			Rmse_train	0.910975			Rmse_train	0.932032		2	0.840776			0.863238			0.910975			0.932032
		Mae_train	0.601871			Mae_train	0.617355			Mae_train	0.645995			Mae_train	0.6697		3	0.601871			0.617355			0.645995			0.6697
		Mse_test	0.876283			Mse_test	0.746206			Mse_test	0.93771			Mse_test	0.892185		4	0.876283			0.746206			0.93771			0.892185
		Rmse_test	0.9361			Rmse_test	0.863832			Rmse_test	0.968354			Rmse_test	0.944556		5	0.9361			0.863832			0.968354			0.944556
		Mae_test	0.682402			Mae_test	0.617944			Mae_test	0.692769			Mae_test	0.68978		6	0.682402			0.617944			0.692769			0.68978
	200	Mse_train	0.718873			Mse_train	0.735179			Mse_train	0.78545			Mse_train	0.848733		1	0.718873			0.735179			0.78545			0.848733
		Rmse_train	0.847864			Rmse_train	0.857426			Rmse_train	0.886256			Rmse_train	0.921267		2	0.847864			0.857426			0.886256			0.921267
		Mae_train	0.591587			Mae_train	0.61272			Mae_train	0.633208			Mae_train	0.674973		3	0.591587			0.61272			0.633208			0.674973
		Mse_test	0.945819			Mse_test	0.736299			Mse_test	0.907632			Mse_test	0.884883		4	0.945819			0.736299			0.907632			0.884883
		Rmse_test	0.972532			Rmse_test	0.858079			Rmse_test	0.952697			Rmse_test	0.940682		5	0.972532			0.858079			0.952697			0.940682
		Mae_test	0.690383			Mae_test	0.613202			Mae_test	0.695447			Mae_test	0.695138		6	0.690383			0.613202			0.695447			0.695138
	300	Mse_train	0.526136			Mse_train	0.610566			Mse_train	0.73228			Mse_train	0.757665		1	0.526136			0.610566			0.73228			0.757665
		Rmse_train	0.725352			Rmse_train	0.781387			Rmse_train	0.855734			Rmse_train	0.870439		2	0.725352			0.781387			0.855734			0.870439
		Mae_train	0.508646			Mae_train	0.552973			Mae_train	0.603444			Mae_train	0.62879		3	0.508646			0.552973			0.603444			0.62879
		Mse_test	0.99885			Mse_test	0.615413			Mse_test	0.97981			Mse_test	0.95025		4	0.99885			0.615413			0.97981			0.95025
		Rmse_test	0.999425			Rmse_test	0.784482			Rmse_test	0.989854			Rmse_test	0.974808		5	0.999425			0.784482			0.989854			0.974808
		Mae_test	0.712216			Mae_test	0.554722			Mae_test	0.713434			Mae_test	0.728181		6	0.712216			0.554722			0.713434			0.728181
	400	Mse_train	0.492045			Mse_train	0.507122			Mse_train	0.676866			Mse_train	0.68471		1	0.492045			0.507122			0.676866			0.68471
		Rmse_train	0.701459			Rmse_train	0.712125			Rmse_train	0.822718			Rmse_train	0.827472		2	0.701459			0.712125			0.822718			0.827472
		Mae_train	0.497126			Mae_train	0.500184			Mae_train	0.571582			Mae_train	0.573171		3	0.497126			0.500184			0.571582			0.573171
		Mse_test	1.08894			Mse_test	0.521564			Mse_test	1.07228			Mse_test	1.07865		4	1.08894			0.521564			1.07228			1.07865
		Rmse_test	1.04352			Rmse_test	0.722194			Rmse_test	1.03551			Rmse_test	1.03858		5	1.04352			0.722194			1.03551			1.03858
		Mae_test	0.74902			Mae_test	0.505651			Mae_test	0.736765			Mae_test	0.763383		6	0.74902			0.505651			0.736765			0.763383
	500	Mse_train	0.380317			Mse_train	0.425986			Mse_train	0.46185			Mse_train	0.359237		1	0.380317			0.425986			0.46185			0.359237
		Rmse_train	0.616699			Rmse_train	0.652676			Rmse_train	0.679595			Rmse_train	0.599364		2	0.616699			0.652676			0.679595			0.599364
		Mae_train	0.435723			Mae_train	0.45326			Mae_train	0.469861			Mae_train	0.414806		3	0.435723			0.45326			0.469861			0.414806
		Mse_test	1.10625			Mse_test	0.440037			Mse_test	1.19049			Mse_test	1.39764		4	1.10625			0.440037			1.19049			1.39764
		Rmse_test	1.05178			Rmse_test	0.663353			Rmse_test	1.0911			Rmse_test	1.18222		5	1.05178			0.663353			1.0911			1.18222
		Mae_test	0.747673			Mae_test	0.460338			Mae_test	0.783771			Mae_test	0.824466		6	0.747673			0.460338			0.783771			0.824466
	1000	Mse_train	0.168707			Mse_train	0.184328			Mse_train	0.193381			Mse_train	0.114997		1	0.168707			0.184328			0.193381			0.114997
		Rmse_train	0.410739			Rmse_train	0.429335			Rmse_train	0.439751			Rmse_train	0.339112		2	0.410739			0.429335			0.439751			0.339112
		Mae_train	0.283601			Mae_train	0.299154			Mae_train	0.302567			Mae_train	0.24125		3	0.283601			0.299154			0.302567			0.24125
		Mse_test	1.31581			Mse_test	0.212922			Mse_test	1.31933			Mse_test	1.30723		4	1.31581			0.212922			1.31933			1.30723
		Rmse_test	1.14709			Rmse_test	0.461435			Rmse_test	1.14862			Rmse_test	1.14334		5	1.14709			0.461435			1.14862			1.14334
		Mae_test	0.820969			Mae_test	0.312192			Mae_test	0.825863			Mae_test	0.840265		6	0.820969			0.312192			0.825863			0.840265
	1500	Mse_train	1.72788			Mse_train	0.147652			Mse_train	0.0879669			Mse_train	0.0803294		1	1.72788			0.147652			0.0879669			0.0803294
		Rmse_train	1.31449			Rmse_train	0.384255			Rmse_train	0.296592			Rmse_train	0.283424		2	1.31449			0.384255			0.296592			0.283424
		Mae_train	1.02012			Mae_train	0.266261			Mae_train	0.20381			Mae_train	0.18743		3	1.02012			0.266261			0.20381			0.18743
		Mse_test	2.16626			Mse_test	0.17179			Mse_test	1.46749			Mse_test	1.50253		4	2.16626			0.17179			1.46749			1.50253
		Rmse_test	1.47182			Rmse_test	0.414476			Rmse_test	1.2114			Rmse_test	1.22578		5	1.47182			0.414476			1.2114			1.22578
		Mae_test	1.11845			Mae_test	0.278576			Mae_test	0.890613			Mae_test	0.900298		6	1.11845			0.278576			0.890613			0.900298
	2000	Mse_train	1.60544			Mse_train	0.0874344			Mse_train	0.0763878			Mse_train	0.0383549		1	1.60544			0.0874344			0.0763878			0.0383549
		Rmse_train	1.26706			Rmse_train	0.295693			Rmse_train	0.276383			Rmse_train	0.195844		2	1.26706			0.295693			0.276383			0.195844
		Mae_train	0.973373			Mae_train	0.202267			Mae_train	0.183959			Mae_train	0.133689		3	0.973373			0.202267			0.183959			0.133689
		Mse_test	2.03164			Mse_test	0.118114			Mse_test	1.65843			Mse_test	1.43426		4	2.03164			0.118114			1.65843			1.43426
		Rmse_test	1.42536			Rmse_test	0.343677			Rmse_test	1.2878			Rmse_test	1.1976		5	1.42536			0.343677			1.2878			1.1976
		Mae_test	1.07757			Mae_test	0.218881			Mae_test	0.930994			Mae_test	0.886854		6	1.07757			0.218881			0.930994			0.886854
[truncated: 7 more columns]

## Sheet: xianyang
Type A	50	Mse_train	0.819945		Type B	Mse_train	0.825022		Type C	Mse_train	0.816129		Type D	Mse_train	0.884702
		Rmse_train	0.905508			Rmse_train	0.908307			Rmse_train	0.903399			Rmse_train	0.940586
		Mae_train	0.645726			Mae_train	0.650617			Mae_train	0.632941			Mae_train	0.68158
		Mse_test	0.846771			Mse_test	0.827054			Mse_test	0.934976			Mse_test	1.00274
		Rmse_test	0.920202			Rmse_test	0.909425			Rmse_test	0.966942			Rmse_test	1.00137
		Mae_test	0.662519			Mae_test	0.651089			Mae_test	0.687291			Mae_test	0.740913
	100	Mse_train	0.835243			Mse_train	0.844158			Mse_train	0.813807			Mse_train	0.844979
		Rmse_train	0.913916			Rmse_train	0.91878			Rmse_train	0.902113			Rmse_train	0.919227
		Mae_train	0.636969			Mae_train	0.641134			Mae_train	0.62887			Mae_train	0.66407
		Mse_test	0.889244			Mse_test	0.845338			Mse_test	0.957708			Mse_test	0.977829
		Rmse_test	0.942997			Rmse_test	0.919422			Rmse_test	0.978626			Rmse_test	0.988852
		Mae_test	0.659925			Mae_test	0.641312			Mae_test	0.69899			Mae_test	0.729107
	150	Mse_train	0.797839			Mse_train	0.835666			Mse_train	0.790919			Mse_train	0.846773
		Rmse_train	0.893218			Rmse_train	0.914148			Rmse_train	0.889336			Rmse_train	0.920203
		Mae_train	0.640738			Mae_train	0.633269			Mae_train	0.617801			Mae_train	0.653271
		Mse_test	0.848368			Mse_test	0.837375			Mse_test	0.954663			Mse_test	0.994324
		Rmse_test	0.921069			Rmse_test	0.915082			Rmse_test	0.977068			Rmse_test	0.997158
		Mae_test	0.668403			Mae_test	0.63371			Mae_test	0.693551			Mae_test	0.725752
	200	Mse_train	0.769667			Mse_train	0.773201			Mse_train	0.774683			Mse_train	0.860397
		Rmse_train	0.877306			Rmse_train	0.879319			Rmse_train	0.880161			Rmse_train	0.927576
		Mae_train	0.617102			Mae_train	0.611316			Mae_train	0.601833			Mae_train	0.672493
		Mse_test	0.885487			Mse_test	0.777307			Mse_test	0.989388			Mse_test	1.0466
		Rmse_test	0.941003			Rmse_test	0.88165			Rmse_test	0.99468			Rmse_test	1.02303
		Mae_test	0.670507			Mae_test	0.612632			Mae_test	0.697643			Mae_test	0.757684
	300	Mse_train	0.653475			Mse_train	0.691546			Mse_train	0.679176			Mse_train	0.747223
		Rmse_train	0.808378			Rmse_train	0.831593			Rmse_train	0.824121			Rmse_train	0.864421
		Mae_train	0.560421			Mae_train	0.566086			Mae_train	0.56571			Mae_train	0.578844
		Mse_test	0.966663			Mse_test	0.702415			Mse_test	1.05475			Mse_test	1.15937
		Rmse_test	0.98319			Rmse_test	0.838102			Rmse_test	1.02701			Rmse_test	1.07674
		Mae_test	0.694328			Mae_test	0.569801			Mae_test	0.732156			Mae_test	0.766229
	400	Mse_train	0.468263			Mse_train	0.547718			Mse_train	0.618138			Mse_train	0.623608
		Rmse_train	0.684298			Rmse_train	0.74008			Rmse_train	0.786217			Rmse_train	0.789688
		Mae_train	0.470662			Mae_train	0.509964			Mae_train	0.536397			Mae_train	0.541039
		Mse_test	1.09436			Mse_test	0.560425			Mse_test	1.13909			Mse_test	1.23451
		Rmse_test	1.04612			Rmse_test	0.748616			Rmse_test	1.06728			Rmse_test	1.11109
		Mae_test	0.738525			Mae_test	0.515062			Mae_test	0.745845			Mae_test	0.787071
	500	Mse_train	0.51543			Mse_train	0.545938			Mse_train	0.42083			Mse_train	0.438205
		Rmse_train	0.717935			Rmse_train	0.738876			Rmse_train	0.648714			Rmse_train	0.66197
		Mae_train	0.491455			Mae_train	0.505177			Mae_train	0.440609			Mae_train	0.447491
		Mse_test	1.14049			Mse_test	0.561988			Mse_test	1.26135			Mse_test	1.28508
		Rmse_test	1.06794			Rmse_test	0.749654			Rmse_test	1.1231			Rmse_test	1.13361
		Mae_test	0.735059			Mae_test	0.5109			Mae_test	0.784375			Mae_test	0.810793
	1000	Mse_train	0.204775			Mse_train	0.27366			Mse_train	0.186501			Mse_train	0.114163
		Rmse_train	0.452521			Rmse_train	0.523163			Rmse_train	0.431858			Rmse_train	0.337881
		Mae_train	0.314339			Mae_train	0.36961			Mae_train	0.294894			Mae_train	0.232114
		Mse_test	1.24006			Mse_test	0.30659			Mse_test	1.46262			Mse_test	1.4809
		Rmse_test	1.11358			Rmse_test	0.553707			Rmse_test	1.20939			Rmse_test	1.21692
		Mae_test	0.777008			Mae_test	0.381748			Mae_test	0.844983			Mae_test	0.871505
	1500	Mse_train	0.138085			Mse_train	0.137841			Mse_train	0.114009			Mse_train	0.0723018
		Rmse_train	0.371598			Rmse_train	0.371269			Rmse_train	0.337652			Rmse_train	0.26889
		Mae_train	0.251768			Mae_train	0.251666			Mae_train	0.230688			Mae_train	0.18143
		Mse_test	1.32514			Mse_test	0.17585			Mse_test	1.40624			Mse_test	1.54474
		Rmse_test	1.15115			Rmse_test	0.419345			Rmse_test	1.18585			Rmse_test	1.24287
		Mae_test	0.8019			Mae_test	0.26783			Mae_test	0.835698			Mae_test	0.87632
	2000	Mse_train	0.0886757			Mse_train	0.106852			Mse_train	0.0790397			Mse_train	0.0646116
		Rmse_train	0.297785			Rmse_train	0.326883			Rmse_train	0.28114			Rmse_train	0.254188
		Mae_train	0.201603			Mae_train	0.223581			Mae_train	0.192368			Mae_train	0.166266
		Mse_test	1.34524			Mse_test	0.143766			Mse_test	1.37693			Mse_test	1.49156
		Rmse_test	1.15985			Rmse_test	0.379164			Rmse_test	1.17343			Rmse_test	1.22129
		Mae_test	0.825441			Mae_test	0.2403			Mae_test	0.839595			Mae_test	0.873507

## Sheet: pucheng
	Type A	50	Mse_train	0.883793		Type B	Mse_train	0.865176		Type C	Mse_train	0.849199		Type D	Mse_train	0.917938
			Rmse_train	0.940102			Rmse_train	0.930148			Rmse_train	0.92152			Rmse_train	0.958091
			Mae_train	0.679033			Mae_train	0.670761			Mae_train	0.670042			Mae_train	0.695075
			Mse_test	0.850993			Mse_test	0.860325			Mse_test	0.800979			Mse_test	0.880624
			Rmse_test	0.922493			Rmse_test	0.927537			Rmse_test	0.894974			Rmse_test	0.938416
			Mae_test	0.669696			Mae_test	0.668534			Mae_test	0.655564			Mae_test	0.677206
		100	Mse_train	0.912794			Mse_train	0.866878			Mse_train	0.847723			Mse_train	0.834359
			Rmse_train	0.955402			Rmse_train	0.931063			Rmse_train	0.920719			Rmse_train	0.913433
			Mae_train	0.668999			Mae_train	0.66317			Mae_train	0.650176			Mae_train	0.662619
			Mse_test	0.902963			Mse_test	0.861971			Mse_test	0.827229			Mse_test	0.832103
			Rmse_test	0.950244			Rmse_test	0.928424			Rmse_test	0.909521			Rmse_test	0.912197
			Mae_test	0.666669			Mae_test	0.661038			Mae_test	0.647977			Mae_test	0.661056
		150	Mse_train	0.856105			Mse_train	0.869645			Mse_train	0.811239			Mse_train	0.8224
			Rmse_train	0.92526			Rmse_train	0.932548			Rmse_train	0.900688			Rmse_train	0.906863
			Mae_train	0.660871			Mae_train	0.654057			Mae_train	0.648401			Mae_train	0.652966
			Mse_test	0.852251			Mse_test	0.864839			Mse_test	0.806091			Mse_test	0.842787
			Rmse_test	0.923174			Rmse_test	0.929967			Rmse_test	0.897825			Rmse_test	0.918034
			Mae_test	0.664868			Mae_test	0.651808			Mae_test	0.652822			Mae_test	0.664704
		200	Mse_train	0.833629			Mse_train	0.804086			Mse_train	0.770918			Mse_train	0.813711
			Rmse_train	0.913033			Rmse_train	0.896708			Rmse_train	0.878019			Rmse_train	0.902059
			Mae_train	0.630761			Mae_train	0.628465			Mae_train	0.626383			Mae_train	0.639938
			Mse_test	0.943233			Mse_test	0.801652			Mse_test	0.85654			Mse_test	0.854157
			Rmse_test	0.971202			Rmse_test	0.89535			Rmse_test	0.925494			Rmse_test	0.924206
			Mae_test	0.682888			Mae_test	0.627422			Mae_test	0.676358			Mae_test	0.661001
		300	Mse_train	0.665724			Mse_train	0.647881			Mse_train	0.663356			Mse_train	0.724101
			Rmse_train	0.815919			Rmse_train	0.804911			Rmse_train	0.814467			Rmse_train	0.850941
			Mae_train	0.574112			Mae_train	0.553995			Mae_train	0.556662			Mae_train	0.595222
			Mse_test	0.989012			Mse_test	0.653182			Mse_test	0.976115			Mse_test	0.953549
			Rmse_test	0.994491			Rmse_test	0.808197			Rmse_test	0.987985			Rmse_test	0.976498
			Mae_test	0.712907			Mae_test	0.556178			Mae_test	0.696297			Mae_test	0.689034
		400	Mse_train	0.603176			Mse_train	0.5278			Mse_train	0.490321			Mse_train	0.601138
			Rmse_train	0.776644			Rmse_train	0.726499			Rmse_train	0.700229			Rmse_train	0.775331
			Mae_train	0.528588			Mae_train	0.502194			Mae_train	0.488821			Mae_train	0.551528
			Mse_test	1.03781			Mse_test	0.543252			Mse_test	1.12224			Mse_test	1.03656
			Rmse_test	1.01873			Rmse_test	0.737057			Rmse_test	1.05936			Rmse_test	1.01812
			Mae_test	0.710862			Mae_test	0.508144			Mae_test	0.756673			Mae_test	0.745245
		500	Mse_train	0.494582			Mse_train	0.479965			Mse_train	0.379306			Mse_train	0.30715
			Rmse_train	0.703266			Rmse_train	0.692795			Rmse_train	0.615878			Rmse_train	0.554211
			Mae_train	0.486061			Mae_train	0.483089			Mae_train	0.429694			Mae_train	0.38728
			Mse_test	1.11706			Mse_test	0.492441			Mse_test	1.18254			Mse_test	1.28624
			Rmse_test	1.05691			Rmse_test	0.701741			Rmse_test	1.08745			Rmse_test	1.13413
			Mae_test	0.743007			Mae_test	0.48823			Mae_test	0.770091			Mae_test	0.795978
		1000	Mse_train	0.204036			Mse_train	0.238848			Mse_train	0.16072			Mse_train	0.106421
			Rmse_train	0.451704			Rmse_train	0.488721			Rmse_train	0.400899			Rmse_train	0.326222
			Mae_train	0.318866			Mae_train	0.335277			Mae_train	0.268967			Mae_train	0.219781
			Mse_test	1.23906			Mse_test	0.26277			Mse_test	1.33012			Mse_test	1.41115
			Rmse_test	1.11313			Rmse_test	0.512611			Rmse_test	1.15331			Rmse_test	1.18792
			Mae_test	0.796457			Mae_test	0.345333			Mae_test	0.82074			Mae_test	0.849953
		1500	Mse_train	0.118741			Mse_train	0.0945929			Mse_train	0.0918809			Mse_train	0.0511056
			Rmse_train	0.344589			Rmse_train	0.30756			Rmse_train	0.303119			Rmse_train	0.226066
			Mae_train	0.232726			Mae_train	0.208677			Mae_train	0.213661			Mae_train	0.161339
			Mse_test	1.2816			Mse_test	0.121188			Mse_test	1.49256			Mse_test	1.55535
			Rmse_test	1.13208			Rmse_test	0.34812			Rmse_test	1.22171			Rmse_test	1.24714
			Mae_test	0.804838			Mae_test	0.222604			Mae_test	0.878713			Mae_test	0.913476
		2000	Mse_train	0.312131			Mse_train	2.11755			Mse_train	0.0731137			Mse_train	0.0404305
			Rmse_train	0.558687			Rmse_train	1.45518			Rmse_train	0.270396			Rmse_train	0.201073
			Mae_train	0.380325			Mae_train	1.12465			Mae_train	0.181653			Mae_train	0.135183
			Mse_test	1.24162			Mse_test	2.1303			Mse_test	1.30565			Mse_test	1.42388
			Rmse_test	1.11428			Rmse_test	1.45955			Rmse_test	1.14265			Rmse_test	1.19327
			Mae_test	0.79732			Mae_test	1.12971			Mae_test	0.828561			Mae_test	0.879048
