# Supplementary material for: Daily reference evapotranspiration prediction for irrigation scheduling decisions based on the hybrid PSO-LSTM model
Source: PLoS One. 2023 Apr 18;18(4):e0281478. doi: 10.1371/journal.pone.0281478 (PMC10112815; doi:10.1371/journal.pone.0281478)
Supplement: S6 File — (XLSX) [file pone.0281478.s006.xlsx]

## Sheet: wugong
Type A	50	Mse_test	0.754516			Type B	Mse_test	0.692998			Type C	Mse_test	0.848372			Type D	Mse_test	0.853197
		Rmse_test	0.868629				Rmse_test	0.832465				Rmse_test	0.921071				Rmse_test	0.923687
		Mae_test	0.614113				Mae_test	0.580656				Mae_test	0.662228				Mae_test	0.675127
		Mse_test_2019	0.870103				Mse_test_2019	0.896036				Mse_test_2019	0.86966				Mse_test_2019	0.86582
		Rmse_test_2019	0.932793				Rmse_test_2019	0.946592				Rmse_test_2019	0.932556				Rmse_test_2019	0.930495
		Mae_test_2019	0.664872				Mae_test_2019	0.673009				Mae_test_2019	0.660562				Mae_test_2019	0.665759
		R2	0.817				R2	0.816				R2	0.818				R2	0.82
		actual value	prediction value	prediction -actual			actual value	prediction value	prediction -actual			actual value	prediction value	prediction -actual			actual value	prediction value	prediction -actual
		0.59533	0.859854	0.264524			0.59533	0.779366	0.184036			0.59533	0.803344	0.208014			0.59533	0.809079	0.213749
		0.510992	0.733891	0.222899			0.510992	0.640438	0.129446			0.510992	0.718126	0.207133			0.510992	0.737094	0.226102
		0.558249	0.6538	0.0955512			0.558249	0.568905	0.0106558			0.558249	0.628677	0.070428			0.558249	0.662701	0.104452
		0.553417	0.663826	0.110409			0.553417	0.568889	0.0154715			0.553417	0.60852	0.0551031			0.553417	0.642668	0.0892512
		0.698952	0.663398	-0.0355536			0.698952	0.561211	-0.13774			0.698952	0.600302	-0.0986498			0.698952	0.634417	-0.0645345
		0.716958	0.741309	0.0243515			0.716958	0.629803	-0.0871549			0.716958	0.668267	-0.0486906			0.716958	0.684926	-0.0320323
		0.526925	0.771148	0.244223			0.526925	0.65519	0.128265			0.526925	0.699628	0.172703			0.526925	0.709098	0.182173
		1.20682	0.671465	-0.535358			1.20682	0.567622	-0.639201			1.20682	0.623148	-0.583676			1.20682	0.65103	-0.555794
		0.970685	0.945398	-0.0252865			0.970685	0.797154	-0.173531			0.970685	0.923748	-0.0469369			0.970685	0.912279	-0.0584054
		0.95831	0.944993	-0.0133167			0.95831	0.808821	-0.149489			0.95831	0.928348	-0.0299621			0.95831	0.899403	-0.0589067
		0.714187	0.950128	0.235942			0.714187	0.816638	0.102451			0.714187	0.908237	0.19405			0.714187	0.878934	0.164747
		0.552889	0.809615	0.256726			0.552889	0.708453	0.155563			0.552889	0.780423	0.227534			0.552889	0.775735	0.222846
		0.849381	0.688313	-0.161068			0.849381	0.601631	-0.24775			0.849381	0.657297	-0.192084			0.849381	0.677935	-0.171446
		0.71766	0.825724	0.108064			0.71766	0.725467	0.00780734			0.71766	0.758881	0.041221			0.71766	0.759117	0.041457
		1.11437	0.789132	-0.325235			1.11437	0.685667	-0.4287			1.11437	0.735126	-0.379241			1.11437	0.738882	-0.375485
		1.51257	0.961654	-0.550913			1.51257	0.85568	-0.656887			1.51257	0.927411	-0.585156			1.51257	0.908935	-0.603632
		1.16342	1.21717	0.0537537			1.16342	1.06154	-0.101877			1.16342	1.22595	0.0625313			1.16342	1.16062	-0.00279863
		0.947114	1.11511	0.167996			0.947114	0.981557	0.0344434			0.947114	1.13186	0.184744			0.947114	1.08316	0.136045
		0.946598	0.975256	0.0286585			0.946598	0.883337	-0.0632607			0.946598	0.969944	0.0233464			0.946598	0.947364	0.000765701
		1.37454	0.962089	-0.412452			1.37454	0.881544	-0.492997			1.37454	0.917115	-0.457426			1.37454	0.899468	-0.475073
		1.8236	1.17247	-0.651125			1.8236	1.08274	-0.740857			1.8236	1.14863	-0.674968			1.8236	1.09981	-0.72379
		1.19573	1.48466	0.288927			1.19573	1.34495	0.149217			1.19573	1.50965	0.313916			1.19573	1.40072	0.204986
		1.37871	1.1848	-0.193911			1.37871	1.0826	-0.296108			1.37871	1.27264	-0.106074			1.37871	1.22175	-0.156962
		1.44898	1.27703	-0.171952			1.44898	1.19772	-0.251257			1.44898	1.28874	-0.160236			1.44898	1.22114	-0.227843
		1.16779	1.34628	0.178493			1.16779	1.25346	0.0856731			1.16779	1.34608	0.178296			1.16779	1.26291	0.0951251
		1.70968	1.17516	-0.534522			1.70968	1.09786	-0.611822			1.70968	1.18323	-0.526454			1.70968	1.13769	-0.571987
		1.17195	1.45283	0.280883			1.17195	1.3786	0.206658			1.17195	1.46342	0.291469			1.17195	1.38183	0.209885
		0.943592	1.18747	0.243875			0.943592	1.10885	0.165255			0.943592	1.24914	0.30555			0.943592	1.2116	0.268007
		1.03758	1.0077	-0.0298807			1.03758	0.964304	-0.0732797			1.03758	1.0381	0.000520611			1.03758	1.02856	-0.0090234
		1.472	1.05796	-0.414036			1.472	1.02177	-0.450226			1.472	1.02737	-0.444629			1.472	1.01053	-0.461469
		1.00747	1.28591	0.278433			1.00747	1.24135	0.23388			1.00747	1.27838	0.270902			1.00747	1.2304	0.222924
		1.22418	1.06475	-0.159422			1.22418	0.981063	-0.243112			1.22418	1.1063	-0.117873			1.22418	1.08358	-0.14059
		1.00698	1.16324	0.156252			1.00698	1.11055	0.103566			1.00698	1.15456	0.147573			1.00698	1.11581	0.10883
		2.17377	1.05138	-1.12239			2.17377	0.978128	-1.19564			2.17377	1.04054	-1.13322			2.17377	1.01788	-1.15589
		1.86692	1.7	-0.166913			1.86692	1.53311	-0.333804			1.86692	1.71444	-0.152475			1.86692	1.56033	-0.306587
		1.57974	1.68316	0.103425			1.57974	1.53438	-0.0453539			1.57974	1.7628	0.183061			1.57974	1.61504	0.0353068
		1.6095	1.4894	-0.120097			1.6095	1.39176	-0.217734			1.6095	1.5615	-0.0479971			1.6095	1.47055	-0.138941
		1.87413	1.51702	-0.357103			1.87413	1.43256	-0.441567			1.87413	1.53906	-0.335064			1.87413	1.45391	-0.420217
		1.68433	1.67947	-0.00485803			1.68433	1.59461	-0.0897143			1.68433	1.70551	0.0211874			1.68433	1.61382	-0.0705048
		0.819715	1.59419	0.774479			0.819715	1.49643	0.676715			0.819715	1.63012	0.81041			0.819715	1.54748	0.727765
		0.979835	1.03	0.0501644			0.979835	0.910596	-0.0692397			0.979835	1.1704	0.190561			0.979835	1.20737	0.227539
		0.645712	1.02411	0.378402			0.645712	0.986088	0.340376			0.645712	1.05145	0.405738			0.645712	1.07657	0.43086
		0.601242	0.818786	0.217545			0.601242	0.731974	0.130732			0.601242	0.865887	0.264645			0.601242	0.901605	0.300363
		1.05189	0.751236	-0.300655			1.05189	0.670575	-0.381317			1.05189	0.763261	-0.288631			1.05189	0.807456	-0.244435
		0.801694	0.974648	0.172954			0.801694	0.905133	0.103439			0.801694	0.959912	0.158218			0.801694	0.977885	0.176191
		0.812274	0.890758	0.0784836			0.812274	0.7926	-0.0196741			0.812274	0.8984	0.0861257			0.812274	0.908915	0.0966403
		0.761548	0.881016	0.119468			0.761548	0.78613	0.024582			0.761548	0.857443	0.0958951			0.761548	0.867016	0.105468
		1.20241	0.847792	-0.354616			1.20241	0.747529	-0.454879			1.20241	0.807499	-0.394909			1.20241	0.821549	-0.380859
		0.777644	1.03766	0.260013			0.777644	0.938576	0.160932			0.777644	1.01734	0.239695			0.777644	1.007	0.229359
		0.684795	0.870682	0.185888			0.684795	0.769351	0.084556			0.684795	0.884212	0.199417			0.684795	0.892263	0.207468
		0.737685	0.783257	0.0455715			0.737685	0.696698	-0.0409875			0.737685	0.763938	0.0262529			0.737685	0.784177	0.0464917
		0.905647	0.800196	-0.105451			0.905647	0.705542	-0.200105			0.905647	0.743637	-0.16201			0.905647	0.759089	-0.146558
		1.01319	0.898828	-0.114363			1.01319	0.794836	-0.218355			1.01319	0.829986	-0.183205			1.01319	0.825773	-0.187418
		1.10601	0.979619	-0.126391			1.10601	0.861001	-0.245008			1.10601	0.920084	-0.185925			1.10601	0.897872	-0.208137
		1.44329	1.0469	-0.396399			1.44329	0.925108	-0.518186			1.44329	0.999449	-0.443845			1.44329	0.9623	-0.480994
		1.5517	1.22014	-0.331565			1.5517	1.08941	-0.462299			1.5517	1.20772	-0.343983			1.5517	1.1463	-0.405406
		1.41356	1.34473	-0.068824			1.41356	1.19522	-0.21834			1.41356	1.3532	-0.0603572			1.41356	1.26521	-0.148345
		0.946467	1.32206	0.375591			0.946467	1.1737	0.227237			0.946467	1.31259	0.366123			0.946467	1.22801	0.281539
		0.963869	1.02406	0.0601898			0.963869	0.917569	-0.0463002			0.963869	1.04297	0.0791041			0.963869	1.02386	0.0599886
		1.16401	0.989478	-0.174537			1.16401	0.930725	-0.23329			1.16401	0.951868	-0.212147			1.16401	0.94296	-0.221054
		1.11003	1.10397	-0.00605818			1.11003	1.0464	-0.0636265			1.11003	1.05753	-0.0525033			1.11003	1.02187	-0.0881589
		0.954049	1.10819	0.154144			0.954049	1.02456	0.0705086			0.954049	1.06427	0.110226			0.954049	1.02357	0.0695249
		1.54071	1.00849	-0.53222			1.54071	0.929109	-0.611602			1.54071	0.969612	-0.571098			1.54071	0.948605	-0.592105
		1.25997	1.28312	0.0231556			1.25997	1.20433	-0.0556321			1.25997	1.27196	0.0119967			1.25997	1.21137	-0.0485937
		1.72056	1.21996	-0.500606			1.72056	1.12642	-0.594142			1.72056	1.2228	-0.497758			1.72056	1.16173	-0.558836
		2.27404	1.45723	-0.816811			2.27404	1.36573	-0.908306			2.27404	1.47108	-0.802955			2.27404	1.38163	-0.892403
		3.08183	1.8756	-1.20623			3.08183	1.73278	-1.34905			3.08183	1.9133	-1.16853			3.08183	1.75377	-1.32806
		1.94105	2.54808	0.607029			1.94105	2.4033	0.462249			1.94105	2.59246	0.651412			1.94105	2.33403	0.392985
		2.45133	1.81008	-0.641258			2.45133	1.73458	-0.716759			2.45133	2.04426	-0.40707			2.45133	1.97599	-0.475341
		1.77204	2.18409	0.412046			1.77204	2.09254	0.320495			1.77204	2.26182	0.48978			1.77204	2.15658	0.384543
		2.63846	1.69025	-0.948216			2.63846	1.64921	-0.989256			2.63846	1.86895	-0.769513			2.63846	1.84489	-0.793576
		2.92278	2.32472	-0.598056			2.92278	2.30581	-0.616967			2.92278	2.37838	-0.544404			2.92278	2.27636	-0.646425
		2.03253	2.60739	0.574868			2.03253	2.59021	0.557685			2.03253	2.70907	0.676546			2.03253	2.58819	0.555661
		2.75321	1.93954	-0.813675			2.75321	1.93217	-0.821046			2.75321	2.16913	-0.584077			2.75321	2.18567	-0.56754
		2.93616	2.48413	-0.452027			2.93616	2.51211	-0.42405			2.93616	2.56623	-0.369933			2.93616	2.52628	-0.409882
		3.28151	2.66616	-0.615352			3.28151	2.68062	-0.600892			3.28151	2.79274	-0.488777			3.28151	2.72282	-0.55869
		2.46346	2.93445	0.47099			2.46346	2.95249	0.489035			2.46346	3.06584	0.602379			2.46346	2.98864	0.525182
		3.59175	2.28167	-1.31008			3.59175	2.30998	-1.28177			3.59175	2.51279	-1.07896			3.59175	2.58263	-1.00912
		3.94881	3.20301	-0.745799			3.94881	3.2506	-0.698213			3.94881	3.26318	-0.685635			3.94881	3.19903	-0.749781
		4.36901	3.49646	-0.872553			4.36901	3.53132	-0.837691			4.36901	3.65428	-0.71473			4.36901	3.56849	-0.800516
		3.13082	3.81019	0.679374			3.13082	3.88147	0.750648			3.13082	4.00362	0.872798			3.13082	3.90204	0.771216
		1.93557	2.86	0.924429			1.93557	2.96694	1.03137			1.93557	3.11296	1.17739			1.93557	3.23863	1.30306
		3.12009	1.99228	-1.12781			3.12009	2.04714	-1.07295			3.12009	2.25252	-0.867571			3.12009	2.51986	-0.600235
		3.04086	2.97782	-0.0630414			3.04086	3.01911	-0.0217453			3.04086	3.0203	-0.0205587			3.04086	3.12998	0.089121
		3.74788	2.91304	-0.834839			3.74788	2.98303	-0.764847			3.74788	3.10549	-0.642387			3.74788	3.12339	-0.624486
		2.80569	3.41535	0.609654			2.80569	3.48398	0.678284			2.80569	3.56392	0.758221			2.80569	3.58335	0.777657
		3.00945	2.68466	-0.32479			3.00945	2.78905	-0.220399			3.00945	2.92775	-0.0817001			3.00945	3.05722	0.0477619
		4.06842	2.87838	-1.19004			4.06842	2.89824	-1.17017			4.06842	3.02115	-1.04727			4.06842	3.10438	-0.964034
		3.73694	3.64588	-0.0910628			3.73694	3.72837	-0.00856877			3.73694	3.76031	0.0233662			3.73694	3.77	0.0330541
		3.85419	3.40807	-0.446115			3.85419	3.45777	-0.396414			3.85419	3.64643	-0.207757			3.85419	3.62058	-0.233608
		3.39199	3.50351	0.111516			3.39199	3.53177	0.139775			3.39199	3.69197	0.299974			3.39199	3.69367	0.30168
		3.88248	3.11643	-0.766047			3.88248	3.15042	-0.732059			3.88248	3.33131	-0.551171			3.88248	3.39323	-0.489254
		2.09467	3.52686	1.43219			2.09467	3.55337	1.45871			2.09467	3.68084	1.58617			2.09467	3.73773	1.64306
		3.56291	2.2346	-1.32831			3.56291	2.21955	-1.34337			3.56291	2.50377	-1.05915			3.56291	2.85053	-0.712384
		3.79944	3.39453	-0.404907			3.79944	3.38877	-0.410674			3.79944	3.41248	-0.386956			3.79944	3.5351	-0.264336
		5.15761	3.53993	-1.61768			5.15761	3.56047	-1.59714			5.15761	3.70056	-1.45705			5.15761	3.72656	-1.43105
		4.16621	4.49993	0.333717			4.16621	4.60942	0.443206			4.16621	4.69287	0.526653			4.16621	4.60414	0.437925
		4.42723	3.79675	-0.630476			4.42723	4.04837	-0.378857			4.42723	4.07218	-0.355048			4.42723	4.03965	-0.387578
		3.56821	4.03371	0.4655			3.56821	4.11911	0.550903			3.56821	4.20374	0.635532			3.56821	4.19964	0.631428
		2.60396	3.34165	0.737693			2.60396	3.48138	0.877419			2.60396	3.53844	0.93448			2.60396	3.64877	1.04481
		1.39856	2.6169	1.21834			1.39856	2.70416	1.3056			1.39856	2.76613	1.36757			1.39856	3.03976	1.6412
		3.21966	1.75321	-1.46645			3.21966	1.70827	-1.51138			3.21966	1.95935	-1.2603			3.21966	2.34264	-0.877018
		1.46688	3.1188	1.65192			1.46688	3.15425	1.68737			1.46688	3.08855	1.62167			1.46688	3.2977	1.83082
		1.7778	1.97107	0.193264			1.7778	2.11147	0.333671			1.7778	2.2607	0.482899			1.7778	2.51852	0.740717
		3.17737	2.01025	-1.16713			3.17737	2.00239	-1.17499			3.17737	2.13404	-1.04334			3.17737	2.32928	-0.848098
		3.44818	3.00817	-0.440016			3.44818	2.85893	-0.589252			3.44818	2.99481	-0.453371			3.44818	3.10546	-0.342717
		3.93033	3.21612	-0.714209			3.93033	3.10726	-0.82307			3.93033	3.31345	-0.616882			3.93033	3.36481	-0.565517
		4.63213	3.53421	-1.09792			4.63213	3.49351	-1.13862			4.63213	3.66379	-0.968346			4.63213	3.65485	-0.977281
		5.00737	4.03856	-0.968802			5.00737	4.05659	-0.950779			5.00737	4.19556	-0.811802			5.00737	4.11617	-0.8912
		5.24278	4.3154	-0.927382			5.24278	4.33281	-0.90997			5.24278	4.51909	-0.723688			5.24278	4.42164	-0.821137
		1.76806	4.49247	2.72441			1.76806	4.54098	2.77293			1.76806	4.72413	2.95607			1.76806	4.62692	2.85886
		1.65191	2.26316	0.611255			1.65191	2.08418	0.432276			1.65191	2.48291	0.830998			1.65191	3.03748	1.38557
		2.20294	1.83553	-0.367411			2.20294	1.89104	-0.311898			2.20294	2.14869	-0.0542426			2.20294	2.41123	0.208297
		2.54958	2.41209	-0.13749			2.54958	2.27326	-0.276321			2.54958	2.50695	-0.0426337			2.54958	2.65372	0.104136
		4.34179	2.62349	-1.7183			4.34179	2.47157	-1.87022			4.34179	2.74687	-1.59493			4.34179	2.86959	-1.4722
		4.94255	3.91581	-1.02674			4.94255	3.86011	-1.08244			4.94255	4.00329	-0.93926			4.94255	3.97252	-0.970026
		2.12145	4.33933	2.21789			2.12145	4.31083	2.18939			2.12145	4.54506	2.42361			2.12145	4.48764	2.36619
		1.56331	2.48785	0.924541			1.56331	2.4486	0.885298			1.56331	2.75383	1.19052			1.56331	3.09599	1.53268
		1.43662	1.82328	0.38666			1.43662	1.82537	0.388748			1.43662	2.11194	0.675311			1.43662	2.35309	0.916464
		3.44787	1.67308	-1.77478			3.44787	1.6895	-1.75837			3.44787	1.8637	-1.58417			3.44787	2.05692	-1.39095
		4.86155	3.26368	-1.59787			4.86155	3.02563	-1.83592			4.86155	3.18316	-1.67839			4.86155	3.22165	-1.6399
		3.01408	4.31507	1.30099			3.01408	4.17458	1.16051			3.01408	4.41922	1.40514			3.01408	4.30483	1.29075
		3.45605	3.06016	-0.395893			3.45605	3.06217	-0.393883			3.45605	3.29019	-0.165864			3.45605	3.34232	-0.113733
		2.02031	3.37273	1.35242			2.02031	3.25361	1.2333			2.02031	3.4348	1.41449			2.02031	3.45502	1.43471
		3.85281	2.31502	-1.53779			3.85281	2.34937	-1.50344			3.85281	2.48353	-1.36928			3.85281	2.66638	-1.18643
		2.09121	3.6451	1.55389			2.09121	3.62457	1.53336			2.09121	3.6095	1.51829			2.09121	3.62356	1.53235
		1.55234	2.4546	0.902261			1.55234	2.64005	1.08771			1.55234	2.65844	1.10611			1.55234	2.80584	1.25351
		1.41172	1.90565	0.493927			1.41172	1.99996	0.588241			1.41172	2.0675	0.655778			1.41172	2.22372	0.812
		2.43616	1.69713	-0.739032			2.43616	1.70561	-0.730551			2.43616	1.78299	-0.653169			2.43616	1.96703	-0.469132
		3.81894	2.3879	-1.43104			3.81894	2.27554	-1.5434			3.81894	2.35838	-1.46056			3.81894	2.52284	-1.2961
		4.32455	3.45197	-0.872586			4.32455	3.38698	-0.937575			4.32455	3.44008	-0.884475			4.32455	3.40452	-0.920033
		4.56877	3.82922	-0.739554			4.56877	3.78273	-0.786046			4.56877	3.9473	-0.621472			4.56877	3.8635	-0.705274
		3.99356	3.98992	-0.00364022			3.99356	3.97701	-0.0165561			3.99356	4.16357	0.170008			3.99356	4.05866	0.0650954
		3.96159	3.55619	-0.405396			3.96159	3.5621	-0.399492			3.96159	3.79637	-0.165222			3.96159	3.71354	-0.248043
		1.98633	3.57845	1.59212			1.98633	3.57798	1.59165			1.98633	3.77115	1.78482			1.98633	3.6991	1.71277
		3.58865	2.19039	-1.39826			3.58865	2.0912	-1.49745			3.58865	2.43604	-1.1526			3.58865	2.75415	-0.834494
		1.88517	3.43348	1.54831			1.88517	3.41738	1.53221			1.88517	3.44136	1.55619			1.88517	3.51654	1.63137
		4.25787	2.24463	-2.01324			4.25787	2.54122	-1.71665			4.25787	2.50751	-1.75036			4.25787	2.70824	-1.54962
		2.27091	4.02518	1.75427			2.27091	3.96252	1.69161			2.27091	3.9803	1.70939			2.27091	3.93848	1.66757
		3.4424	2.67371	-0.768687			3.4424	2.98915	-0.453253			3.4424	2.90117	-0.541231			3.4424	3.01062	-0.431784
		4.09476	3.467	-0.627754			4.09476	3.37633	-0.718428			4.09476	3.43555	-0.659211			4.09476	3.51443	-0.580328
		4.79732	3.83814	-0.959184			4.79732	3.84377	-0.953557			4.79732	3.9171	-0.880228			4.79732	3.91303	-0.884293
		3.40745	4.28539	0.87794			3.40745	4.35995	0.952506			3.40745	4.43887	1.03142			3.40745	4.37548	0.968031
		6.00546	3.29185	-2.71361			6.00546	3.40014	-2.60532			6.00546	3.44861	-2.55685			6.00546	3.55636	-2.4491
		5.30133	5.20561	-0.0957269			5.30133	5.25884	-0.0424975			5.30133	5.38241	0.081071			5.30133	5.22235	-0.0789837
		5.78437	4.71414	-1.07023			5.78437	5.03262	-0.75175			5.78437	4.98323	-0.801145			5.78437	4.84436	-0.940015
		7.57411	5.04296	-2.53114			7.57411	5.20104	-2.37307			7.57411	5.24737	-2.32674			7.57411	5.22413	-2.34998
		3.7814	6.10119	2.31979			3.7814	6.25943	2.47802			3.7814	6.6196	2.83819			3.7814	6.57238	2.79098
		1.69657	3.78292	2.08635			1.69657	3.84028	2.14371			1.69657	3.61462	1.91806			1.69657	4.27342	2.57685
		2.72112	2.40824	-0.312876			2.72112	2.44271	-0.27841			2.72112	2.54846	-0.172658			2.72112	3.02599	0.304871
		5.1479	3.22483	-1.92307			5.1479	3.10176	-2.04615			5.1479	3.20846	-1.93944			5.1479	3.4516	-1.6963
		4.61683	4.84797	0.231142			4.61683	4.71895	0.10212			4.61683	4.98265	0.36582			4.61683	5.10309	0.486263
		5.63587	4.45408	-1.18179			5.63587	4.49849	-1.13739			5.63587	4.65736	-0.978519			5.63587	4.63566	-1.00022
		6.25485	5.03122	-1.22363			6.25485	5.0824	-1.17245			6.25485	5.24648	-1.00837			6.25485	5.31455	-0.9403
		6.61227	5.38348	-1.22879			6.61227	5.47791	-1.13436			6.61227	5.64964	-0.96263			6.61227	5.68897	-0.923303
		5.85299	5.59382	-0.259165			5.85299	5.72348	-0.129505			5.85299	5.87026	0.0172741			5.85299	5.9014	0.0484139
		2.0274	5.11462	3.08721			2.0274	5.25704	3.22964			2.0274	5.30614	3.27874			2.0274	5.32049	3.29308
		3.62451	2.82057	-0.803933			3.62451	2.6318	-0.992705			3.62451	2.68719	-0.937317			3.62451	3.42966	-0.194846
		4.75402	3.91589	-0.838135			4.75402	3.92426	-0.829767			4.75402	3.89757	-0.85645			4.75402	4.11975	-0.634274
		4.59358	4.5861	-0.00748526			4.59358	4.65215	0.0585619			4.59358	4.74609	0.152505			4.59358	4.8503	0.256717
		3.86813	4.40816	0.540035			3.86813	4.56086	0.692733			3.86813	4.60469	0.736559			3.86813	4.60536	0.737231
		5.43974	3.83962	-1.60012			5.43974	4.08183	-1.35791			5.43974	3.99449	-1.44525			5.43974	4.04803	-1.39171
		3.64083	4.87852	1.23769			3.64083	5.07851	1.43768			3.64083	5.07534	1.43451			3.64083	5.14035	1.49952
		4.49326	3.6583	-0.834963			4.49326	3.85519	-0.638075			4.49326	3.74332	-0.749946			4.49326	4.00718	-0.486079
		5.78302	4.32259	-1.46043			5.78302	4.43406	-1.34896			5.78302	4.38153	-1.4015			5.78302	4.54422	-1.23881
		5.27272	5.12108	-0.151644			5.27272	5.28143	0.00870881			5.27272	5.34429	0.0715669			5.27272	5.38385	0.111123
		2.91128	4.75445	1.84318			2.91128	5.00335	2.09207			2.91128	4.99098	2.07971			2.91128	4.96351	2.05223
		3.77516	3.17662	-0.598537			3.77516	3.35997	-0.415187			3.77516	3.18532	-0.589833			3.77516	3.62373	-0.151423
		2.91896	3.83499	0.916036			2.91896	3.95818	1.03922			2.91896	3.86247	0.943508			2.91896	4.04421	1.12525
		4.14444	3.11754	-1.0269			4.14444	3.45571	-0.688726			4.14444	3.24615	-0.898292			4.14444	3.42751	-0.716929
		2.40793	3.99737	1.58944			2.40793	4.13423	1.7263			2.40793	4.06035	1.65242			2.40793	4.21999	1.81206
		1.88175	2.78583	0.904081			1.88175	2.92178	1.04003			1.88175	2.93222	1.05047			1.88175	3.2408	1.35905
		1.85901	2.24525	0.386236			1.85901	2.33715	0.478136			1.85901	2.3491	0.490084			1.85901	2.65915	0.80014
		2.07108	2.15402	0.0829333			2.07108	2.24748	0.176397			2.07108	2.21015	0.139063			2.07108	2.5071	0.436019
		3.26204	2.27343	-0.988603			3.26204	2.33234	-0.929697			3.26204	2.282	-0.980039			3.26204	2.5624	-0.69964
		2.55094	3.07203	0.521089			2.55094	3.17982	0.628879			2.55094	3.05502	0.50408			2.55094	3.24727	0.696327
		5.02589	2.54942	-2.47647			5.02589	2.5851	-2.44079			5.02589	2.70902	-2.31686			5.02589	2.86073	-2.16515
		3.43478	4.41861	0.983831			3.43478	4.51437	1.07959			3.43478	4.38741	0.952628			3.43478	4.29636	0.861584
		1.8407	3.30989	1.46919			1.8407	3.72631	1.88561			1.8407	3.50544	1.66473			1.8407	3.54362	1.70292
		2.91306	2.1988	-0.714255			2.91306	2.45477	-0.45829			2.91306	2.38072	-0.532336			2.91306	2.61673	-0.296334
		2.98261	2.94964	-0.032969			2.98261	2.9749	-0.00771048			2.98261	2.907	-0.0756114			2.98261	3.06147	0.0788615
		4.12088	2.9514	-1.16948			4.12088	2.99146	-1.12942			4.12088	3.03543	-1.08546			4.12088	3.08802	-1.03286
		5.22679	3.73799	-1.4888			5.22679	3.83922	-1.38757			5.22679	3.81773	-1.40906			5.22679	3.7998	-1.42699
		3.18337	4.52843	1.34506			3.18337	4.63976	1.45639			3.18337	4.70227	1.5189			3.18337	4.59678	1.41341
		2.48275	3.11158	0.628828			2.48275	3.25199	0.769233			2.48275	3.30255	0.819797			2.48275	3.50437	1.02161
		6.18027	2.54177	-3.6385			6.18027	2.68699	-3.49329			6.18027	2.70647	-3.4738			6.18027	2.88899	-3.29128
		6.37946	5.37044	-1.00902			6.37946	5.40677	-0.972691			6.37946	5.49156	-0.887906			6.37946	5.30299	-1.07648
		7.06246	5.38035	-1.68211			7.06246	5.59037	-1.47209			7.06246	5.70706	-1.3554			7.06246	5.62999	-1.43246
		6.09175	5.79077	-0.300982			6.09175	5.95885	-0.132902			6.09175	6.1462	0.0544542			6.09175	6.1035	0.0117449
		2.2987	5.20591	2.90721			2.2987	5.46819	3.16949			2.2987	5.43711	3.13841			2.2987	5.3722	3.07351
		3.29446	2.94406	-0.350401			3.29446	2.92938	-0.365075			3.29446	2.81166	-0.482796			3.29446	3.47594	0.181482
		5.55402	3.61507	-1.93895			5.55402	3.73157	-1.82245			5.55402	3.6647	-1.88932			5.55402	3.79233	-1.76169
		3.02706	5.09344	2.06638			3.02706	5.19203	2.16497			3.02706	5.35603	2.32897			3.02706	5.40371	2.37665
		4.76211	3.48256	-1.27955			4.76211	3.95068	-0.811427			4.76211	3.62547	-1.13664			4.76211	3.86082	-0.901283
		5.94779	4.66688	-1.28091			5.94779	4.72632	-1.22147			5.94779	4.73444	-1.21335			5.94779	4.87344	-1.07435
		6.07565	5.31328	-0.762373			6.07565	5.44446	-0.631186			6.07565	5.5639	-0.511744			6.07565	5.5948	-0.480848
		3.6049	5.34799	1.74309			3.6049	5.5318	1.9269			3.6049	5.56829	1.96339			3.6049	5.56247	1.95757
		2.20321	3.76587	1.56266			2.20321	3.88369	1.68048			2.20321	3.64948	1.44627			2.20321	4.04178	1.83857
		1.92557	2.71562	0.79005			1.92557	2.81723	0.891663			1.92557	2.71666	0.791095			1.92557	3.11315	1.18758
		2.04485	2.35175	0.306893			2.04485	2.46869	0.423839			2.04485	2.443	0.398143			2.04485	2.77558	0.730726
		1.99547	2.39766	0.40219			1.99547	2.48492	0.489444			1.99547	2.46699	0.471519			1.99547	2.79503	0.799556
		4.82628	2.28666	-2.53962			4.82628	2.30031	-2.52597			4.82628	2.35784	-2.46844			4.82628	2.68507	-2.14121
		2.66733	4.36765	1.70033			2.66733	4.49904	1.83172			2.66733	4.30107	1.63375			2.66733	4.3915	1.72418
		2.02195	2.9431	0.921149			2.02195	3.18058	1.15862			2.02195	3.1546	1.13265			2.02195	3.35404	1.33208
		5.6229	2.34471	-3.27819			5.6229	2.51543	-3.10747			5.6229	2.46451	-3.15838			5.6229	2.67272	-2.95017
		4.32753	5.04315	0.715621			4.32753	5.04239	0.714865			4.32753	4.96764	0.64011			4.32753	4.88014	0.552606
		5.28446	4.15791	-1.12655			5.28446	4.61332	-0.671139			5.28446	4.35296	-0.931498			5.28446	4.21552	-1.06894
		6.04839	4.77799	-1.2704			6.04839	4.84364	-1.20475			6.04839	4.84176	-1.20663			6.04839	4.84169	-1.2067
		6.1094	5.20365	-0.905745			6.1094	5.34681	-0.762591			6.1094	5.40101	-0.708386			6.1094	5.36723	-0.742172
		5.20835	5.24063	0.032277			5.20835	5.41542	0.207074			5.20835	5.44754	0.239193			5.20835	5.39035	0.181994
		2.23932	4.64572	2.4064			2.23932	4.82564	2.58632			2.23932	4.77085	2.53153			2.23932	4.78971	2.55039
		5.39745	2.77256	-2.62489			5.39745	2.72437	-2.67309			5.39745	2.74937	-2.64808			5.39745	3.30905	-2.0884
		4.81368	5.04624	0.23256			4.81368	5.05584	0.24216			4.81368	5.16477	0.351085			4.81368	5.22368	0.41
		4.80096	4.60964	-0.191329			4.80096	5.0389	0.237936			4.80096	4.83201	0.0310445			4.80096	4.74619	-0.0547791
		2.87113	4.55831	1.68719			2.87113	4.77607	1.90495			2.87113	4.7119	1.84077			2.87113	4.72352	1.85239
		2.31789	3.20348	0.885595			2.31789	3.46793	1.15004			2.31789	3.22425	0.906364			2.31789	3.56383	1.24594
		4.16467	2.64066	-1.52402			4.16467	2.89137	-1.2733			4.16467	2.72658	-1.43809			4.16467	3.03877	-1.12591
		2.55547	4.01387	1.4584			2.55547	4.18462	1.62915			2.55547	4.02739	1.47192			2.55547	4.23454	1.67907
		2.88539	2.91191	0.0265242			2.88539	3.0983	0.212907			2.88539	3.06714	0.181748			2.88539	3.32329	0.437901
		4.28949	3.07665	-1.21283			4.28949	3.16383	-1.12565			4.28949	3.11717	-1.17232			4.28949	3.32767	-0.96182
		2.2323	4.018	1.78571			2.2323	4.15576	1.92347			2.2323	4.05252	1.82022			2.2323	4.18247	1.95017
		3.26768	2.62279	-0.644885			3.26768	2.81719	-0.45049			3.26768	2.80604	-0.461638			3.26768	3.12084	-0.146842
		5.2257	3.32897	-1.89673			5.2257	3.3805	-1.8452			5.2257	3.28479	-1.94091			5.2257	3.49166	-1.73404
		5.5988	4.68803	-0.910768			5.5988	4.79639	-0.802407			5.5988	4.75388	-0.844919			5.5988	4.70388	-0.894914
		5.76729	4.88975	-0.877543			5.76729	5.01728	-0.750015			5.76729	5.07983	-0.687466			5.76729	5.03339	-0.7339
		5.53052	4.9849	-0.545615			5.53052	5.15975	-0.370768			5.53052	5.18084	-0.349677			5.53052	5.12851	-0.402011
		6.18543	4.82292	-1.36251			6.18543	5.04533	-1.1401			6.18543	5.03799	-1.14744			6.18543	4.94694	-1.23849
		5.49556	5.25501	-0.240544			5.49556	5.48394	-0.0116154			5.49556	5.52551	0.0299515			5.49556	5.5149	0.0193466
		5.73009	4.80193	-0.92816			5.73009	4.99496	-0.735129			5.73009	5.03208	-0.698006			5.73009	5.03032	-0.699772
		4.25464	5.03308	0.77844			4.25464	5.27614	1.02151			4.25464	5.26533	1.01069			4.25464	5.29608	1.04145
		4.8824	3.97801	-0.904386			4.8824	4.15875	-0.723649			4.8824	4.0264	-0.855997			4.8824	4.33001	-0.552394
		4.10122	4.54951	0.448293			4.10122	4.77655	0.675332			4.10122	4.72533	0.624113			4.10122	4.87382	0.772596
		2.72716	3.93973	1.21258			2.72716	4.27341	1.54625			2.72716	4.13531	1.40815			2.72716	4.27165	1.5445
		2.06483	2.9426	0.877767			2.06483	3.16707	1.10224			2.06483	3.03383	0.968998			2.06483	3.42093	1.3561
		1.8351	2.36352	0.52842			1.8351	2.54292	0.707815			1.8351	2.48304	0.647939			1.8351	2.90443	1.06933
		1.89119	2.12774	0.236549			1.89119	2.26814	0.376946			1.89119	2.25348	0.362286			1.89119	2.66424	0.773049
		3.29053	2.14214	-1.14838			3.29053	2.24758	-1.04294			3.29053	2.23079	-1.05973			3.29053	2.61251	-0.678021
		2.00834	3.13839	1.13006			2.00834	3.3055	1.29716			2.00834	3.13149	1.12315			2.00834	3.41641	1.40807
		1.79723	2.24851	0.451281			1.79723	2.30487	0.50764			1.79723	2.44889	0.651657			1.79723	2.73841	0.941178
		2.43477	1.97318	-0.461589			2.43477	2.05858	-0.376187			2.43477	2.07913	-0.355642			2.43477	2.35199	-0.0827752
		2.17159	2.40875	0.237167			2.17159	2.48501	0.313424			2.17159	2.40139	0.229803			2.17159	2.64658	0.47499
		4.61806	2.19158	-2.42648			4.61806	2.2276	-2.39046			4.61806	2.28104	-2.33703			4.61806	2.44474	-2.17332
		3.70371	4.0453	0.341585			3.70371	4.1749	0.471191			3.70371	3.9609	0.25719			3.70371	3.84249	0.138782
		1.94351	3.44423	1.50071			1.94351	3.71954	1.77603			1.94351	3.65221	1.7087			1.94351	3.55219	1.60868
		2.8254	2.22245	-0.602952			2.8254	2.41305	-0.412348			2.8254	2.42397	-0.401431			2.8254	2.62302	-0.202382
		4.03733	2.80451	-1.23281			4.03733	2.86236	-1.17496			4.03733	2.8014	-1.23593			4.03733	2.90942	-1.12791
		3.51479	3.67724	0.162446			3.51479	3.77355	0.258763			3.51479	3.71934	0.204545			3.51479	3.67139	0.156599
		1.8575	3.30007	1.44257			1.8575	3.46428	1.60678			1.8575	3.51282	1.65532			1.8575	3.42997	1.57247
		2.44402	2.14233	-0.301692			2.44402	2.25201	-0.192008			2.44402	2.37687	-0.0671517			2.44402	2.57439	0.130372
		4.1687	2.47909	-1.6896			4.1687	2.54166	-1.62703			4.1687	2.56536	-1.60333			4.1687	2.67636	-1.49234
		4.17872	3.76602	-0.412698			4.17872	3.8734	-0.305323			4.17872	3.80012	-0.378598			4.17872	3.73613	-0.442593
		2.94216	3.77811	0.835945			2.94216	3.87205	0.929885			2.94216	3.96112	1.01896			2.94216	3.90031	0.958155
		1.74085	2.85311	1.11226			1.74085	3.03662	1.29577			1.74085	3.0541	1.31325			1.74085	3.17795	1.4371
		1.5091	1.96594	0.456847			1.5091	2.04883	0.539728			1.5091	2.18478	0.675679			1.5091	2.43322	0.924125
		1.42013	1.67614	0.256006			1.42013	1.73851	0.318379			1.42013	1.84226	0.422129			1.42013	2.07734	0.657204
		1.36122	1.57886	0.217643			1.36122	1.58737	0.226152			1.36122	1.7075	0.346284			1.36122	1.93243	0.571216
		1.35309	1.50766	0.154562			1.35309	1.48275	0.129656			1.35309	1.60867	0.255573			1.35309	1.82103	0.467935
		1.30204	1.47874	0.176694			1.30204	1.44942	0.147375			1.30204	1.54451	0.24247			1.30204	1.73358	0.431532
		1.3678	1.41712	0.0493158			1.3678	1.37276	0.00496245			1.3678	1.45403	0.086233			1.3678	1.62127	0.253468
		1.63667	1.44524	-0.19143			1.63667	1.40941	-0.227261			1.63667	1.43996	-0.196711			1.63667	1.57291	-0.0637534
		1.38494	1.58721	0.202267			1.38494	1.56055	0.175609			1.38494	1.57283	0.187894			1.38494	1.66685	0.281909
		1.50061	1.42777	-0.0728318			1.50061	1.34313	-0.157479			1.50061	1.43054	-0.0700645			1.50061	1.50052	-8.5158e-05
		1.30393	1.4858	0.181868			1.30393	1.4421	0.138174			1.30393	1.4525	0.148571			1.30393	1.49096	0.187032
		2.54901	1.34396	-1.20505			2.54901	1.27256	-1.27645			2.54901	1.31742	-1.23159			2.54901	1.35356	-1.19545
		3.33495	2.10441	-1.23054			3.33495	2.02656	-1.30839			3.33495	2.07954	-1.2554			3.33495	1.95954	-1.37541
		3.19305	2.81293	-0.38012			3.19305	2.74617	-0.446885			3.19305	2.84559	-0.347468			3.19305	2.62689	-0.566167
		2.69811	2.80051	0.102395			2.69811	2.69576	-0.00235521			2.69811	2.93678	0.238671			2.69811	2.75867	0.0605561
		1.88274	2.4185	0.535762			1.88274	2.37325	0.490505			1.88274	2.59677	0.71403			1.88274	2.51922	0.636483
		3.18396	1.81057	-1.37339			3.18396	1.75423	-1.42973			3.18396	1.98934	-1.19462			3.18396	2.06187	-1.12209
		3.07883	2.82054	-0.258287			3.07883	2.83179	-0.247037			3.07883	2.83384	-0.244988			3.07883	2.7373	-0.341525
		3.1426	2.80791	-0.334687			3.1426	2.80741	-0.335183			3.1426	2.96966	-0.172938			3.1426	2.86242	-0.280173
		3.26048	2.86897	-0.391515			3.26048	2.85312	-0.407358			3.26048	3.03091	-0.229571			3.26048	2.94435	-0.316134
		3.20154	2.95783	-0.243702			3.20154	2.93863	-0.262905			3.20154	3.12242	-0.0791178			3.20154	3.05277	-0.14877
		3.11772	2.91929	-0.198428			3.11772	2.87651	-0.241206			3.11772	3.09782	-0.0198953			3.11772	3.04908	-0.0686387
		1.31611	2.86244	1.54633			1.31611	2.8119	1.49578			1.31611	3.03154	1.71543			1.31611	3.01876	1.70265
		2.13043	1.62457	-0.505857			2.13043	1.46667	-0.663753			2.13043	1.93733	-0.193094			2.13043	2.21769	0.0872671
		1.34584	2.09699	0.751146			1.34584	2.12115	0.775303			1.34584	2.21007	0.864229			1.34584	2.34604	1.00019
		1.0873	1.52391	0.436615			1.0873	1.65299	0.565692			1.0873	1.75809	0.670794			1.0873	1.90752	0.820228
		1.17776	1.25681	0.0790459			1.17776	1.31133	0.133569			1.17776	1.43866	0.260901			1.17776	1.60033	0.422567
		1.07203	1.30162	0.229583			1.07203	1.30631	0.23428			1.07203	1.3848	0.312761			1.07203	1.53342	0.46139
		1.24599	1.20836	-0.0376274			1.24599	1.16214	-0.0838508			1.24599	1.27411	0.0281264			1.24599	1.40829	0.162304
		1.15133	1.30406	0.152726			1.15133	1.25064	0.099311			1.15133	1.31526	0.163934			1.15133	1.42201	0.270675
		1.05475	1.23701	0.182263			1.05475	1.15318	0.0984297			1.05475	1.24336	0.188613			1.05475	1.32474	0.269991
		1.38894	1.1499	-0.239042			1.38894	1.07628	-0.312665			1.38894	1.13578	-0.253163			1.38894	1.20909	-0.179849
		1.21181	1.30295	0.0911479			1.21181	1.24674	0.0349375			1.21181	1.28007	0.0682678			1.21181	1.32386	0.112057
		1.63063	1.23917	-0.391463			1.63063	1.14265	-0.48798			1.63063	1.21512	-0.415517			1.63063	1.23287	-0.39776
		1.202	1.44274	0.240733			1.202	1.36436	0.162355			1.202	1.42798	0.22597			1.202	1.411	0.208995
		1.61825	1.22824	-0.390013			1.61825	1.13783	-0.480428			1.61825	1.24106	-0.377198			1.61825	1.23848	-0.379771
		0.850924	1.43446	0.583534			0.850924	1.36787	0.516943			0.850924	1.4258	0.574876			0.850924	1.3883	0.537377
		1.74436	1.00919	-0.735171			1.74436	0.908703	-0.835658			1.74436	1.10234	-0.642026			1.74436	1.13282	-0.611536
		1.90485	1.44802	-0.45683			1.90485	1.34122	-0.563626			1.90485	1.46891	-0.435932			1.90485	1.41659	-0.488257
		1.83637	1.66441	-0.171956			1.83637	1.55461	-0.281756			1.83637	1.70932	-0.127047			1.83637	1.60454	-0.231831
		1.12525	1.68412	0.558868			1.12525	1.56123	0.435971			1.12525	1.73654	0.61129			1.12525	1.61454	0.489288
		1.11384	1.20549	0.0916511			1.11384	1.11498	0.00114605			1.11384	1.32942	0.21558			1.11384	1.306	0.192161
		0.92269	1.13193	0.209243			0.92269	1.11074	0.188049			0.92269	1.16526	0.24257			0.92269	1.15359	0.230897
		0.941218	1.00022	0.0590046			0.941218	0.947741	0.00652304			0.941218	1.01788	0.0766655			0.941218	1.01982	0.0785986
		1.1888	0.998405	-0.190399			1.1888	0.955466	-0.233338			1.1888	0.983952	-0.204852			1.1888	0.982885	-0.205919
		1.07648	1.13268	0.0561938			1.07648	1.08851	0.0120295			1.07648	1.11387	0.0373921			1.07648	1.09201	0.01553
		0.874167	1.10045	0.226278			0.874167	1.0199	0.145729			0.874167	1.08342	0.209257			0.874167	1.05982	0.185649
		1.13004	0.963932	-0.166109			1.13004	0.885246	-0.244795			1.13004	0.949713	-0.180328			1.13004	0.946807	-0.183234
		1.73476	1.07643	-0.658331			1.73476	1.02436	-0.710397			1.73476	1.04102	-0.693746			1.73476	1.0228	-0.711965
		1.97898	1.41044	-0.568539			1.97898	1.31232	-0.666663			1.97898	1.42297	-0.556008			1.97898	1.34632	-0.632663
		1.7323	1.66124	-0.0710588			1.7323	1.52344	-0.208867			1.7323	1.71206	-0.0202395			1.7323	1.59286	-0.139438
		1.96514	1.59412	-0.371012			1.96514	1.44607	-0.519063			1.96514	1.64176	-0.32338			1.96514	1.53302	-0.432117
		0.969025	1.73613	0.767106			0.969025	1.60937	0.640341			0.969025	1.7701	0.801079			0.969025	1.65689	0.687861
		0.81815	1.12284	0.304689			0.81815	0.997329	0.179179			0.81815	1.28339	0.465242			0.81815	1.31	0.491852
		1.56186	0.907617	-0.654239			1.56186	0.858827	-0.70303			1.56186	1.00134	-0.56052			1.56186	1.03555	-0.526309
		1.50966	1.32617	-0.183483			1.50966	1.24847	-0.26119			1.50966	1.35409	-0.155565			1.50966	1.31708	-0.192581
		1.2027	1.40783	0.205128			1.2027	1.30545	0.102746			1.2027	1.4563	0.253599			1.2027	1.37369	0.170993
		0.821447	1.21617	0.394723			0.821447	1.14008	0.318637			0.821447	1.27554	0.45409			0.821447	1.2245	0.403054
		0.761628	0.947516	0.185888			0.761628	0.884607	0.122979			0.761628	1.01357	0.251946			0.761628	1.00519	0.243563
		0.995522	0.863568	-0.131954			0.995522	0.81225	-0.183272			0.995522	0.875704	-0.119818			0.995522	0.890954	-0.104568
		0.916752	0.994609	0.0778575			0.916752	0.942495	0.025743			0.916752	0.961644	0.0448924			0.916752	0.95869	0.0419377
		0.765442	0.972136	0.206693			0.765442	0.885759	0.120316			0.765442	0.943349	0.177907			0.765442	0.937321	0.171878
		1.66057	0.87088	-0.789689			1.66057	0.784594	-0.875975			1.66057	0.846441	-0.814128			1.66057	0.855628	-0.804941
		1.01425	1.29222	0.277972			1.01425	1.15581	0.141564			1.01425	1.30526	0.291007			1.01425	1.24294	0.228691
		0.984325	1.05087	0.0665405			0.984325	0.956415	-0.0279093			0.984325	1.13607	0.151743			0.984325	1.10361	0.119289
		2.00651	1.00189	-1.00462			2.00651	0.936025	-1.07048			2.00651	1.01626	-0.990253			2.00651	0.995032	-1.01148
		1.505	1.56029	0.0552894			1.505	1.3737	-0.131298			1.505	1.59023	0.0852322			1.505	1.46407	-0.0409268
		1.33544	1.40035	0.0649112			1.33544	1.27552	-0.0599139			1.33544	1.49552	0.160084			1.33544	1.38957	0.0541385
		1.21911	1.28738	0.0682754			1.21911	1.20453	-0.0145783			1.21911	1.33532	0.116218			1.21911	1.2632	0.0440967
		1.4941	1.20592	-0.288175			1.4941	1.13959	-0.35451			1.4941	1.21669	-0.27741			1.4941	1.16722	-0.326877
		1.15757	1.35767	0.2001			1.15757	1.28634	0.128772			1.15757	1.35544	0.197872			1.15757	1.29265	0.135085
		1.12708	1.17325	0.0461748			1.12708	1.09455	-0.0325219			1.12708	1.1944	0.0673204			1.12708	1.16003	0.0329513
		0.723216	1.1379	0.41468			0.723216	1.09392	0.370705			0.723216	1.12091	0.397689			0.723216	1.09434	0.371121
		0.848808	0.879787	0.030979			0.848808	0.797446	-0.0513613			0.848808	0.900377	0.0515697			0.848808	0.911184	0.0623768
		0.837574	0.90984	0.0722654			0.837574	0.85811	0.0205357			0.837574	0.871441	0.0338667			0.837574	0.88077	0.0431958
		1.0802	0.908785	-0.171419			1.0802	0.833386	-0.246818			1.0802	0.860021	-0.220183			1.0802	0.865148	-0.215056
		0.789409	1.02938	0.239967			0.789409	0.970648	0.181239			0.789409	0.986364	0.196956			0.789409	0.971381	0.181973
		0.527708	0.890712	0.363004			0.527708	0.799254	0.271546			0.527708	0.875555	0.347847			0.527708	0.875694	0.347986
		0.774076	0.713141	-0.0609352			0.774076	0.619702	-0.154374			0.774076	0.707145	-0.0669308			0.774076	0.737667	-0.0364085
		0.636943	0.814395	0.177452			0.636943	0.725956	0.0890135			0.636943	0.750543	0.1136			0.636943	0.765351	0.128408
		0.959561	0.755816	-0.203745			0.959561	0.657165	-0.302396			0.959561	0.702492	-0.257069			0.959561	0.724086	-0.235475
		0.704359	0.899906	0.195547			0.704359	0.804114	0.0997554			0.704359	0.844355	0.139996			0.704359	0.842623	0.138264
		0.678889	0.800471	0.121581			0.678889	0.701824	0.022935			0.678889	0.770817	0.0919282			0.678889	0.778135	0.0992453
		1.18314	0.763674	-0.419461			1.18314	0.669718	-0.513417			1.18314	0.713023	-0.470112			1.18314	0.72895	-0.454185
		0.869017	0.984922	0.115906			0.869017	0.876384	0.00736709			0.869017	0.954433	0.0854164			0.869017	0.939938	0.0709211
		0.926181	0.901313	-0.0248678			0.926181	0.799494	-0.126687			0.926181	0.889881	-0.0362993			0.926181	0.876522	-0.0496586
		0.982293	0.932023	-0.05027			0.982293	0.826288	-0.156005			0.982293	0.880521	-0.101773			0.982293	0.863327	-0.118967
		1.03164	0.977452	-0.054186			1.03164	0.860211	-0.171426			1.03164	0.911131	-0.120506			1.03164	0.885876	-0.145762
		0.794984	1.01867	0.223688			0.794984	0.896254	0.10127			0.794984	0.9504	0.155416			0.794984	0.917393	0.122409
		0.648865	0.882099	0.233235			0.648865	0.77421	0.125346			0.648865	0.837363	0.188499			0.648865	0.827798	0.178934
		0.908069	0.765908	-0.142161			0.908069	0.672365	-0.235703			0.908069	0.720083	-0.187985			0.908069	0.734714	-0.173354
		1.2993	0.888333	-0.410971			1.2993	0.802312	-0.496991			1.2993	0.814516	-0.484788			1.2993	0.809992	-0.489311
		1.46394	1.09415	-0.369792			1.46394	0.999459	-0.464484			1.46394	1.06456	-0.399379			1.46394	1.02804	-0.435904
		1.01931	1.25072	0.231413			1.01931	1.12536	0.10605			1.01931	1.25681	0.237508			1.01931	1.18429	0.164986
		1.10347	1.04005	-0.0634138			1.10347	0.934957	-0.168512			1.10347	1.06969	-0.0337825			1.10347	1.03671	-0.0667626
		0.853318	1.07698	0.223663			0.853318	0.992163	0.138845			0.853318	1.04024	0.186926			0.853318	1.00486	0.151545
		1.28616	0.926945	-0.359216			1.28616	0.842049	-0.444112			1.28616	0.902193	-0.383968			1.28616	0.888231	-0.39793
		1.02915	1.1222	0.0930523			1.02915	1.05215	0.0230038			1.02915	1.09536	0.0662051			1.02915	1.05618	0.0270339
		1.07048	1.04091	-0.0295684			1.07048	0.953415	-0.117064			1.07048	1.02371	-0.0467671			1.07048	0.991724	-0.0787551
		1.43239	1.06688	-0.365509			1.43239	0.992573	-0.439815			1.43239	1.01876	-0.413627			1.43239	0.983678	-0.44871
		1.29202	1.24367	-0.0483496			1.29202	1.17007	-0.121951			1.29202	1.2234	-0.0686217			1.29202	1.16513	-0.12689
		0.827605	1.23895	0.411347			0.827605	1.13462	0.307014			0.827605	1.21909	0.391489			0.827605	1.15053	0.322923
		0.69814	0.951295	0.253155			0.69814	0.855085	0.156945			0.69814	0.969907	0.271767			0.69814	0.958783	0.260643
		0.563602	0.8131	0.249498			0.563602	0.742454	0.178852			0.563602	0.801031	0.237429			0.563602	0.816241	0.252639
		0.531103	0.71297	0.181867			0.531103	0.629007	0.0979038			0.531103	0.685364	0.154261			0.531103	0.717166	0.186062
		0.489955	0.674164	0.184208			0.489955	0.579974	0.0900186			0.489955	0.628872	0.138917			0.489955	0.667691	0.177736
		0.578555	0.64105	0.0624955			0.578555	0.536075	-0.0424798			0.578555	0.591785	0.0132298			0.578555	0.635985	0.0574303
		0.636587	0.680915	0.0443287			0.636587	0.567135	-0.0694515			0.636587	0.61551	-0.0210772			0.636587	0.650646	0.014059
		0.987007	0.720015	-0.266992			0.987007	0.599793	-0.387214			0.987007	0.651309	-0.335697			0.987007	0.676172	-0.310834
		0.999458	0.880934	-0.118524			0.999458	0.762154	-0.237304			0.999458	0.838879	-0.160579			0.999458	0.837089	-0.162369
		0.919527	0.954113	0.0345856			0.919527	0.807091	-0.112436			0.919527	0.915748	-0.00377927			0.919527	0.892779	-0.0267483
		1.03112	0.932321	-0.0987974			1.03112	0.7964	-0.234718			1.03112	0.886308	-0.14481			1.03112	0.865869	-0.165249
		1.24471	0.993734	-0.250972			1.24471	0.859041	-0.385665			1.24471	0.933982	-0.310724			1.24471	0.905046	-0.33966

## Sheet: fengxiang
a	50	Mse_test	0.874202			b	Mse_test	0.763951			c	Mse_test	0.940329			d	Mse_test	0.922261
		Rmse_test	0.934988				Rmse_test	0.874043				Rmse_test	0.969706				Rmse_test	0.960344
		Mae_test	0.675477				Mae_test	0.629684				Mae_test	0.709977				Mae_test	0.705353
		Mse_test_2019	0.923296				Mse_test_2019	0.918783				Mse_test_2019	0.906117				Mse_test_2019	0.940393
		Rmse_test_2019	0.960883				Rmse_test_2019	0.958532				Rmse_test_2019	0.951902				Rmse_test_2019	0.969739
		Mae_test_2019	0.692161				Mae_test_2019	0.693505				Mae_test_2019	0.691486				Mae_test_2019	0.703632
		R2	0.823				R2	0.822				R2	0.823				R2	0.823
		actual value	prediction value	prediction -actual			actual value	prediction value	prediction -actual			actual value	prediction value	prediction -actual			actual value	prediction value	prediction -actual
		0.576023	0.819007	0.242984			0.576023	0.87624	0.300217			0.576023	0.7818	0.205778			0.576023	0.713112	0.137089
		0.58692	0.713157	0.126237			0.58692	0.719478	0.132558			0.58692	0.716301	0.129381			0.58692	0.648775	0.0618547
		0.555394	0.682523	0.12713			0.555394	0.713641	0.158247			0.555394	0.684555	0.129161			0.555394	0.612522	0.0571284
		0.660142	0.655581	-0.00456107			0.660142	0.678935	0.0187936			0.660142	0.66031	0.000168324			0.660142	0.584807	-0.075335
		0.825889	0.710226	-0.115663			0.825889	0.754837	-0.0710516			0.825889	0.69988	-0.126009			0.825889	0.618594	-0.207295
		0.792581	0.822423	0.0298422			0.792581	0.891249	0.098668			0.792581	0.795961	0.00338051			0.792581	0.711452	-0.0811284
		0.482404	0.836595	0.354192			0.482404	0.867154	0.38475			0.482404	0.817843	0.335439			0.482404	0.722911	0.240508
		1.16748	0.650882	-0.516596			1.16748	0.635442	-0.532036			1.16748	0.698701	-0.468777			1.16748	0.615866	-0.551612
		1.24004	0.928034	-0.312011			1.24004	1.01703	-0.223014			1.24004	0.926411	-0.313634			1.24004	0.893996	-0.346049
		0.955303	1.06946	0.114158			0.955303	1.16849	0.213184			0.955303	1.07285	0.117546			0.955303	1.01366	0.0583522
		0.71126	1.00006	0.288799			0.71126	1.01231	0.301053			0.71126	0.999507	0.288247			0.71126	0.911534	0.200274
		1.02241	0.831652	-0.190756			1.02241	0.831578	-0.190829			1.02241	0.850132	-0.172276			1.02241	0.763603	-0.258804
		1.27812	0.947293	-0.330823			1.27812	1.05108	-0.227039			1.27812	0.924425	-0.35369			1.27812	0.852178	-0.425938
		1.03762	1.10706	0.0694361			1.03762	1.22126	0.183635			1.03762	1.07541	0.0377863			1.03762	1.02539	-0.0122279
		1.34427	1.06218	-0.282095			1.34427	1.09651	-0.247761			1.34427	1.03361	-0.310662			1.34427	0.953341	-0.390933
		1.51732	1.17852	-0.338801			1.51732	1.27444	-0.242888			1.51732	1.14033	-0.376991			1.51732	1.09097	-0.426354
		0.847229	1.30746	0.460232			0.847229	1.40191	0.554679			0.847229	1.26901	0.421783			0.847229	1.22905	0.381824
		1.24488	0.992616	-0.252263			1.24488	0.979824	-0.265056			1.24488	1.0378	-0.207084			1.24488	1.00899	-0.23589
		1.69095	1.11697	-0.573974			1.69095	1.21644	-0.474503			1.69095	1.09908	-0.591863			1.69095	1.06264	-0.628306
		1.57814	1.39733	-0.180813			1.57814	1.477	-0.101141			1.57814	1.35644	-0.221703			1.57814	1.34459	-0.233548
		1.59813	1.42608	-0.17205			1.59813	1.48825	-0.109874			1.59813	1.40631	-0.191815			1.59813	1.34599	-0.252139
		1.37293	1.44756	0.0746253			1.37293	1.52285	0.149914			1.37293	1.42075	0.0478208			1.37293	1.35908	-0.0138555
		1.63698	1.34669	-0.290296			1.63698	1.39206	-0.244925			1.63698	1.31226	-0.324719			1.63698	1.22812	-0.408867
		1.74899	1.46543	-0.283554			1.74899	1.54653	-0.202451			1.74899	1.39465	-0.354336			1.74899	1.36155	-0.387436
		1.00169	1.56953	0.56784			1.00169	1.63527	0.633583			1.00169	1.49152	0.489834			1.00169	1.4654	0.463717
		2.27647	1.14603	-1.13044			2.27647	1.13595	-1.14052			2.27647	1.18117	-1.0953			2.27647	1.17815	-1.09832
		1.12869	1.84383	0.715141			1.12869	1.90341	0.774719			1.12869	1.75373	0.625046			1.12869	1.74449	0.6158
		1.12019	1.297	0.176807			1.12019	1.27088	0.15069			1.12019	1.41181	0.291618			1.12019	1.42706	0.306866
		1.2261	1.17547	-0.05063			1.2261	1.2406	0.0145014			1.2261	1.20609	-0.0200028			1.2261	1.18991	-0.0361907
		1.40545	1.24288	-0.162567			1.40545	1.3212	-0.0842508			1.40545	1.20294	-0.202509			1.40545	1.178	-0.227451
		1.04307	1.36482	0.321746			1.04307	1.4455	0.402433			1.04307	1.28525	0.242179			1.04307	1.27913	0.236059
		1.63158	1.1508	-0.480781			1.63158	1.16381	-0.467768			1.63158	1.13017	-0.501409			1.63158	1.10956	-0.522022
		1.1081	1.4393	0.331199			1.1081	1.50969	0.401592			1.1081	1.3602	0.252099			1.1081	1.38823	0.280124
		1.98571	1.20484	-0.780873			1.98571	1.20476	-0.780954			1.98571	1.20033	-0.785385			1.98571	1.19642	-0.78929
		1.99014	1.66203	-0.328111			1.99014	1.71931	-0.270827			1.99014	1.58572	-0.40442			1.99014	1.60591	-0.384227
		2.03071	1.77544	-0.255269			2.03071	1.81836	-0.212357			2.03071	1.73614	-0.294572			2.03071	1.72448	-0.306238
		1.94939	1.82835	-0.121038			1.94939	1.87549	-0.0738973			1.94939	1.79469	-0.154698			1.94939	1.77162	-0.177766
		2.26281	1.80694	-0.455869			2.26281	1.84454	-0.418278			2.26281	1.76193	-0.500884			2.26281	1.72088	-0.541937
		2.3943	2.00843	-0.385877			2.3943	2.05142	-0.342884			2.3943	1.92601	-0.468291			2.3943	1.9248	-0.469498
		0.847522	2.15217	1.30465			0.847522	2.16094	1.31342			0.847522	2.06078	1.21326			0.847522	2.06505	1.21753
		1.0441	1.1603	0.116202			1.0441	1.11426	0.0701597			1.0441	1.37139	0.32729			1.0441	1.48824	0.444139
		0.682263	1.08382	0.401553			0.682263	1.202	0.519737			0.682263	1.12925	0.446987			0.682263	1.18945	0.507187
		0.531035	0.83194	0.300904			0.531035	0.863897	0.332861			0.531035	0.89452	0.363484			0.531035	0.942173	0.411138
		1.11513	0.681026	-0.434109			1.11513	0.723267	-0.391868			1.11513	0.743197	-0.371938			1.11513	0.783981	-0.331154
		0.597675	1.06988	0.472208			0.597675	1.17012	0.572442			0.597675	1.00311	0.405431			0.597675	1.05037	0.452695
		0.785807	0.80365	0.0178427			0.785807	0.781098	-0.00470864			0.785807	0.878164	0.0923566			0.785807	0.905519	0.119712
		0.779412	0.865743	0.086331			0.779412	0.931155	0.151743			0.779412	0.876201	0.0967887			0.779412	0.861258	0.0818463
		1.09974	0.877576	-0.22216			1.09974	0.903963	-0.195773			1.09974	0.871027	-0.228709			1.09974	0.828754	-0.270983
		0.830362	1.05151	0.221152			0.830362	1.14806	0.317701			0.830362	1.00674	0.176373			0.830362	0.98326	0.152898
		0.737053	0.943781	0.206727			0.737053	0.947496	0.210443			0.737053	0.93775	0.200697			0.737053	0.888822	0.151769
		0.758289	0.846562	0.0882733			0.758289	0.87123	0.112942			0.758289	0.848296	0.0900075			0.758289	0.784515	0.0262266
		0.890495	0.83451	-0.0559855			0.890495	0.879881	-0.010614			0.890495	0.818523	-0.0719726			0.890495	0.744793	-0.145702
		0.782703	0.911595	0.128892			0.782703	0.987588	0.204885			0.782703	0.872695	0.0899921			0.782703	0.793924	0.0112218
		0.906508	0.867796	-0.0387116			0.906508	0.893733	-0.0127746			0.906508	0.841481	-0.0650272			0.906508	0.75556	-0.150948
		1.50939	0.92167	-0.587723			1.50939	0.995977	-0.513417			1.50939	0.882548	-0.626845			1.50939	0.795207	-0.714186
		1.06031	1.21992	0.159611			1.06031	1.30182	0.241503			1.06031	1.16765	0.107342			1.06031	1.14326	0.0829464
		1.18003	1.1117	-0.0683268			1.18003	1.11419	-0.0658326			1.18003	1.0952	-0.0848294			1.18003	1.03863	-0.141394
		0.807796	1.12891	0.321115			0.807796	1.20685	0.399049			0.807796	1.10151	0.293712			0.807796	1.02562	0.217819
		0.844858	0.929003	0.0841457			0.844858	0.934007	0.0891491			0.844858	0.93571	0.0908525			0.844858	0.862972	0.0181143
		0.952203	0.897868	-0.0543352			0.952203	0.95479	0.00258672			0.952203	0.873133	-0.0790705			0.952203	0.795476	-0.156728
		0.843107	0.958718	0.115611			0.843107	1.03712	0.194011			0.843107	0.910811	0.0677046			0.843107	0.831976	-0.0111309
		0.879091	0.911376	0.0322852			0.879091	0.942427	0.0633359			0.879091	0.873451	-0.00563977			0.879091	0.792401	-0.0866893
		1.244	0.913879	-0.330119			1.244	0.971925	-0.272073			1.244	0.87518	-0.368818			1.244	0.792953	-0.451045
		1.06792	1.08739	0.0194671			1.06792	1.19038	0.122453			1.06792	1.03491	-0.0330169			1.06792	0.996374	-0.0715492
		2.21589	1.07494	-1.14096			2.21589	1.12315	-1.09274			2.21589	1.03526	-1.18063			2.21589	0.959831	-1.25606
		2.44758	1.68836	-0.759213			2.44758	1.75251	-0.69507			2.44758	1.62304	-0.824534			2.44758	1.57796	-0.869614
		1.79836	1.98494	0.186585			1.79836	1.99912	0.20076			1.79836	1.98496	0.186605			1.79836	1.95866	0.160307
		1.91167	1.72336	-0.188305			1.91167	1.69336	-0.218302			1.91167	1.74387	-0.167791			1.91167	1.70029	-0.211377
		2.61577	1.72794	-0.887824			2.61577	1.7807	-0.835067			2.61577	1.70879	-0.906976			2.61577	1.6929	-0.922864
		2.32693	2.20906	-0.117868			2.32693	2.25648	-0.0704511			2.32693	2.1252	-0.201726			2.32693	2.13527	-0.191656
		3.04723	2.11548	-0.931752			3.04723	2.12048	-0.926747			3.04723	2.09708	-0.950153			3.04723	2.07557	-0.971657
		3.39866	2.6458	-0.752855			3.39866	2.66251	-0.736151			3.39866	2.5253	-0.873362			3.39866	2.5528	-0.845857
		1.96254	2.99343	1.03089			1.96254	2.96183	0.99929			1.96254	2.8774	0.914859			1.96254	2.93659	0.974049
		3.34522	2.11596	-1.22926			3.34522	2.08924	-1.25598			3.34522	2.11053	-1.23469			3.34522	2.25701	-1.08821
		3.55223	3.08176	-0.470466			3.55223	3.09796	-0.454267			3.55223	2.86666	-0.685572			3.55223	2.96631	-0.585921
		3.79555	3.30836	-0.487196			3.79555	3.23951	-0.556045			3.79555	3.16597	-0.629587			3.79555	3.27898	-0.51657
		2.038	3.49092	1.45291			2.038	3.41578	1.37778			2.038	3.36318	1.32518			2.038	3.50701	1.46901
		3.4641	2.39015	-1.07395			3.4641	2.33367	-1.13043			3.4641	2.33388	-1.13022			3.4641	2.57704	-0.887056
		2.35126	3.35502	1.00376			2.35126	3.35883	1.00758			2.35126	3.11628	0.765024			2.35126	3.31637	0.965115
		4.01454	2.71658	-1.29796			4.01454	2.63796	-1.37658			4.01454	2.52261	-1.49193			4.01454	2.70095	-1.31359
		2.88847	3.88415	0.995683			2.88847	3.85054	0.962071			2.88847	3.58109	0.692627			2.88847	3.75496	0.866488
		2.62603	3.23457	0.608545			2.62603	3.14441	0.518383			2.62603	2.99494	0.368915			2.62603	3.14893	0.522908
		3.57727	2.8601	-0.717171			3.57727	2.78479	-0.79248			3.57727	2.66363	-0.913642			3.57727	2.8671	-0.710165
		3.28206	3.50859	0.226532			3.28206	3.51498	0.232919			3.28206	3.22464	-0.057423			3.28206	3.52249	0.240424
		3.93073	3.31842	-0.612315			3.93073	3.25077	-0.679962			3.93073	3.11356	-0.817177			3.93073	3.34128	-0.589457
		4.07977	3.76808	-0.311685			4.07977	3.73293	-0.346839			4.07977	3.50286	-0.576905			4.07977	3.80893	-0.270843
		3.63113	3.90302	0.271889			3.63113	3.82261	0.191482			3.63113	3.6564	0.0252686			3.63113	3.9425	0.311368
		3.99407	3.55808	-0.435998			3.99407	3.4463	-0.547771			3.99407	3.34776	-0.64631			3.99407	3.59325	-0.400821
		4.54778	3.8112	-0.73658			4.54778	3.77151	-0.776273			4.54778	3.54569	-1.00209			4.54778	3.88306	-0.664723
		4.35607	4.26627	-0.089803			4.35607	4.20945	-0.146621			4.35607	3.98066	-0.37541			4.35607	4.30296	-0.0531109
		3.56859	4.15561	0.587024			3.56859	4.04213	0.473543			3.56859	3.89117	0.322575			3.56859	4.18523	0.616645
		3.96112	3.5606	-0.400516			3.96112	3.42588	-0.535234			3.96112	3.29036	-0.670753			3.96112	3.61175	-0.349371
		2.30823	3.84394	1.53571			2.30823	3.82818	1.51995			2.30823	3.55701	1.24878			2.30823	3.95283	1.6446
		3.3212	2.83298	-0.488228			3.3212	2.75705	-0.564149			3.3212	2.53439	-0.786812			3.3212	2.96492	-0.356288
		3.63348	3.43246	-0.201016			3.63348	3.43558	-0.197894			3.63348	3.1155	-0.517976			3.63348	3.55741	-0.0760698
		5.97188	3.65718	-2.31469			5.97188	3.57998	-2.39189			5.97188	3.41089	-2.56099			5.97188	3.76346	-2.20842
		5.50896	5.3613	-0.147661			5.50896	5.30587	-0.20309			5.50896	5.18362	-0.325344			5.50896	5.40361	-0.105357
		5.79297	5.15643	-0.636533			5.79297	5.07674	-0.716231			5.79297	4.95621	-0.836756			5.79297	5.21047	-0.5825
		3.01984	5.28433	2.26449			3.01984	5.20281	2.18297			3.01984	5.05103	2.03119			3.01984	5.39871	2.37887
		2.70034	3.67352	0.973171			2.70034	3.55845	0.858107			2.70034	3.21986	0.519516			2.70034	3.69947	0.999129
		1.49583	3.16825	1.67242			1.49583	3.08422	1.58839			1.49583	2.81248	1.31666			1.49583	3.19862	1.7028
		3.50671	2.24971	-1.257			3.50671	2.12167	-1.38504			3.50671	2.01679	-1.48992			3.50671	2.41844	-1.08827
		1.53858	3.69752	2.15894			1.53858	3.78711	2.24853			1.53858	3.31555	1.77697			1.53858	3.77072	2.23213
		1.5139	2.49302	0.979121			1.5139	2.49078	0.976877			1.5139	2.40918	0.895285			1.5139	2.76727	1.25337
		3.47291	2.12636	-1.34654			3.47291	2.14757	-1.32533			3.47291	1.99755	-1.47536			3.47291	2.31634	-1.15657
		2.90232	3.6085	0.706176			2.90232	3.65152	0.749197			2.90232	3.22239	0.320063			2.90232	3.57212	0.669799
		4.46216	3.28014	-1.18202			4.46216	3.21719	-1.24497			4.46216	3.05185	-1.41031			4.46216	3.24259	-1.21957
		5.07846	4.33647	-0.741996			5.07846	4.32018	-0.758287			5.07846	4.00906	-1.06941			5.07846	4.26799	-0.810476
		5.37545	4.78933	-0.586122			5.37545	4.74103	-0.63442			5.37545	4.5335	-0.841954			5.37545	4.77824	-0.597211
		4.53178	4.96957	0.437787			4.53178	4.90127	0.369484			4.53178	4.72925	0.197467			4.53178	4.98953	0.457747
		1.8327	4.37635	2.54365			1.8327	4.25647	2.42376			1.8327	4.10648	2.27378			1.8327	4.35838	2.52568
		2.88561	2.66109	-0.224521			2.88561	2.56417	-0.321437			2.88561	2.43426	-0.451346			2.88561	2.87974	-0.00586554
		1.85655	3.20646	1.34991			1.85655	3.29639	1.43984			1.85655	2.91825	1.06169			1.85655	3.31093	1.45438
		2.00215	2.50661	0.504462			2.00215	2.45	0.447853			2.00215	2.29022	0.288068			2.00215	2.60198	0.599836
		3.06666	2.44339	-0.623268			3.06666	2.44221	-0.624452			3.06666	2.23596	-0.830696			3.06666	2.5557	-0.510961
		4.78401	3.19583	-1.58818			4.78401	3.24829	-1.53571			4.78401	2.89572	-1.88829			4.78401	3.27857	-1.50543
		1.9462	4.5441	2.5979			1.9462	4.51943	2.57323			1.9462	4.2407	2.2945			1.9462	4.47217	2.52597
		1.53826	2.82452	1.28626			1.53826	2.88782	1.34955			1.53826	2.76651	1.22825			1.53826	3.06412	1.52586
		1.26387	2.14783	0.883961			1.26387	2.16365	0.899778			1.26387	2.03236	0.768487			1.26387	2.29359	1.02972
		3.07901	1.787	-1.29202			3.07901	1.79397	-1.28505			3.07901	1.64865	-1.43036			3.07901	1.89902	-1.17999
		4.63141	3.18953	-1.44188			4.63141	3.22917	-1.40224			4.63141	2.80179	-1.82962			4.63141	3.05205	-1.57936
		2.43328	4.44403	2.01075			2.43328	4.36028	1.927			2.43328	4.1483	1.71502			2.43328	4.27779	1.84451
		3.64572	3.12515	-0.520565			3.64572	3.09237	-0.553344			3.64572	2.9815	-0.664219			3.64572	3.1437	-0.502014
		1.89082	3.79359	1.90276			1.89082	3.73787	1.84704			1.89082	3.50011	1.60929			1.89082	3.72932	1.8385
		3.93166	2.61587	-1.3158			3.93166	2.5621	-1.36956			3.93166	2.49739	-1.43427			3.93166	2.71302	-1.21864
		1.82939	4.00153	2.17214			1.82939	3.98199	2.1526			1.82939	3.655	1.82561			1.82939	3.85556	2.02617
		1.45833	2.69228	1.23395			1.45833	2.68559	1.22726			1.45833	2.59176	1.13343			1.45833	2.78782	1.32949
		1.39362	2.09013	0.696501			1.39362	2.05908	0.665459			1.39362	1.973	0.579373			1.39362	2.15546	0.761835
		3.09119	1.89157	-1.19962			3.09119	1.89729	-1.1939			3.09119	1.72839	-1.3628			3.09119	1.9389	-1.15229
		3.25976	3.19454	-0.0652188			3.25976	3.23008	-0.0296744			3.25976	2.7833	-0.476456			3.25976	3.01561	-0.244145
		4.08515	3.36484	-0.720311			4.08515	3.28112	-0.804034			4.08515	3.09105	-0.994095			4.08515	3.29783	-0.787322
		5.06307	3.92697	-1.13611			5.06307	3.85647	-1.2066			5.06307	3.66227	-1.4008			5.06307	3.83162	-1.23145
		3.76056	4.66718	0.906623			3.76056	4.60042	0.83986			3.76056	4.42328	0.662717			3.76056	4.54543	0.784874
		4.31959	3.87487	-0.444714			4.31959	3.75953	-0.560061			4.31959	3.5721	-0.747484			4.31959	3.75519	-0.564394
		2.09174	4.18139	2.08965			2.09174	4.14536	2.05362			2.09174	3.8755	1.78377			2.09174	4.14469	2.05295
		3.69566	2.78792	-0.907739			3.69566	2.76161	-0.93405			3.69566	2.5654	-1.13025			3.69566	2.91401	-0.781649
		2.28332	3.81289	1.52958			2.28332	3.8248	1.54148			2.28332	3.472	1.18868			2.28332	3.79167	1.50835
		4.29909	2.94535	-1.35374			4.29909	2.88428	-1.41482			4.29909	2.67914	-1.61995			4.29909	2.93869	-1.36041
		2.55042	4.30709	1.75667			2.55042	4.28379	1.73336			2.55042	3.95708	1.40666			2.55042	4.22622	1.6758
		3.12922	3.27899	0.149767			3.12922	3.24413	0.114911			3.12922	3.00725	-0.121974			3.12922	3.23812	0.108894
		4.18743	3.449	-0.738434			4.18743	3.41042	-0.777008			4.18743	3.15217	-1.03526			4.18743	3.49635	-0.691084
		5.32702	4.14525	-1.18177			5.32702	4.12045	-1.20657			5.32702	3.86122	-1.4658			5.32702	4.16505	-1.16197
		6.16908	4.97812	-1.19096			6.16908	4.93532	-1.23375			6.16908	4.75118	-1.4179			6.16908	4.98217	-1.1869
		5.31805	5.56191	0.243864			5.31805	5.50744	0.189391			5.31805	5.39279	0.0747411			5.31805	5.63892	0.320874
		5.85526	5.00958	-0.845682			5.85526	4.8908	-0.964463			5.85526	4.7656	-1.08966			5.85526	5.0238	-0.831462
		5.9365	5.37338	-0.563113			5.9365	5.36017	-0.576329			5.9365	5.09052	-0.845973			5.9365	5.47135	-0.465149
		6.70791	5.4736	-1.23431			6.70791	5.42084	-1.28707			6.70791	5.1732	-1.53471			6.70791	5.54225	-1.16566
		3.01844	5.98544	2.96699			3.01844	5.96732	2.94888			3.01844	5.77215	2.7537			3.01844	6.17666	3.15822
		1.66678	3.93522	2.26843			1.66678	3.94328	2.27649			1.66678	3.36228	1.69549			1.66678	3.93197	2.26519
		1.8754	2.69117	0.815776			1.8754	2.5552	0.679801			1.8754	2.25245	0.377055			1.8754	2.81807	0.942679
		4.5758	2.62617	-1.94963			4.5758	2.67874	-1.89706			4.5758	2.34719	-2.22861			4.5758	2.81597	-1.75983
		4.64562	4.65086	0.00523441			4.64562	4.74601	0.100386			4.64562	4.3337	-0.311926			4.64562	4.81682	0.171192
		5.8684	4.7692	-1.0992			5.8684	4.72445	-1.14395			5.8684	4.52823	-1.34017			5.8684	4.90523	-0.963169
		5.88255	5.49849	-0.384062			5.88255	5.47451	-0.408043			5.88255	5.33749	-0.545064			5.88255	5.70605	-0.176504
		6.54402	5.50223	-1.04179			6.54402	5.4568	-1.08722			6.54402	5.28393	-1.26009			6.54402	5.63266	-0.911361
		3.79873	5.90208	2.10335			3.79873	5.89416	2.09543			3.79873	5.70747	1.90874			3.79873	6.08778	2.28905
		2.57458	4.36263	1.78805			2.57458	4.29068	1.7161			2.57458	3.77969	1.20511			2.57458	4.25988	1.68529
		3.71107	3.30674	-0.404327			3.71107	3.19344	-0.517625			3.71107	2.78377	-0.927297			3.71107	3.27811	-0.432955
		4.3038	4.05459	-0.24921			4.3038	4.18006	-0.123734			4.3038	3.65614	-0.647654			4.3038	4.20028	-0.103521
		4.27847	4.45363	0.175154			4.27847	4.46476	0.186286			4.27847	4.14957	-0.128904			4.27847	4.57959	0.301116
		3.46472	4.36795	0.903229			3.46472	4.31984	0.855127			3.46472	4.10169	0.636975			3.46472	4.47349	1.00877
		4.4927	3.71508	-0.777618			4.4927	3.63535	-0.857352			4.4927	3.45629	-1.03641			4.4927	3.79163	-0.701073
		3.28278	4.42731	1.14452			3.28278	4.4844	1.20162			3.28278	4.09666	0.813881			3.28278	4.54412	1.26133
		4.42295	3.69515	-0.7278			4.42295	3.66732	-0.755628			4.42295	3.3034	-1.11955			4.42295	3.68708	-0.735866
		5.86469	4.40964	-1.45505			5.86469	4.43717	-1.42752			5.86469	4.03451	-1.83018			5.86469	4.48909	-1.3756
		4.7524	5.43194	0.679535			4.7524	5.4179	0.665494			4.7524	5.19278	0.440375			4.7524	5.53641	0.784013
		2.12137	4.74189	2.62051			2.12137	4.66733	2.54595			2.12137	4.43182	2.31044			2.12137	4.72287	2.60149
		2.79669	3.01809	0.221393			2.79669	2.93123	0.134535			2.79669	2.70782	-0.0888729			2.79669	3.16841	0.371715
		3.02334	3.25169	0.228359			3.02334	3.31533	0.291997			3.02334	2.93869	-0.0846406			3.02334	3.37272	0.349385
		3.21201	3.31599	0.103985			3.21201	3.29715	0.0851427			3.21201	3.07264	-0.139369			3.21201	3.45982	0.247814
		2.80586	3.38842	0.582556			2.80586	3.40056	0.594701			2.80586	3.15927	0.353411			2.80586	3.56362	0.757758
		1.79996	3.04219	1.24223			1.79996	3.00893	1.20897			1.79996	2.84926	1.0493			1.79996	3.17733	1.37737
		1.84175	2.29889	0.457145			1.84175	2.24135	0.399601			1.84175	2.11132	0.269574			1.84175	2.46182	0.620075
		1.93016	2.20161	0.271456			1.93016	2.22443	0.294269			1.93016	1.96057	0.0304118			1.93016	2.32123	0.39107
		2.75947	2.21553	-0.543937			2.75947	2.2315	-0.527964			2.75947	1.97077	-0.788703			2.75947	2.30148	-0.457987
		2.27159	2.78648	0.514886			2.27159	2.79257	0.520981			2.27159	2.47715	0.205556			2.27159	2.84137	0.569777
		4.10161	2.47528	-1.62632			4.10161	2.41001	-1.6916			4.10161	2.2792	-1.82241			4.10161	2.50155	-1.60006
		2.60335	3.84247	1.23912			2.60335	3.8233	1.21995			2.60335	3.45463	0.851284			2.60335	3.64064	1.0373
		1.85607	3.03219	1.17613			1.85607	2.96935	1.11329			1.85607	2.74012	0.884049			1.85607	2.93922	1.08315
		3.66989	2.29988	-1.37001			3.66989	2.22694	-1.44295			3.66989	2.05841	-1.61148			3.66989	2.27059	-1.3993
		3.60695	3.60501	-0.00194424			3.60695	3.60413	-0.00281709			3.60695	3.1911	-0.415847			3.60695	3.38311	-0.223844
		5.17587	3.59916	-1.57671			5.17587	3.51287	-1.663			5.17587	3.35163	-1.82424			5.17587	3.52727	-1.6486
		5.51577	4.72895	-0.786817			5.51577	4.66367	-0.852097			5.51577	4.47607	-1.0397			5.51577	4.60011	-0.915658
		3.05486	5.01575	1.96089			3.05486	4.93706	1.88219			3.05486	4.81095	1.75608			3.05486	4.99178	1.93691
		2.76453	3.54739	0.782857			2.76453	3.44357	0.679034			2.76453	3.19516	0.430632			2.76453	3.53799	0.773459
		6.22897	3.09728	-3.13169			6.22897	3.01233	-3.21664			6.22897	2.79961	-3.42937			6.22897	3.07391	-3.15507
		5.9501	5.59944	-0.350659			5.9501	5.59619	-0.35391			5.9501	5.44405	-0.506043			5.9501	5.65324	-0.29686
		6.09287	5.5736	-0.519272			6.09287	5.54382	-0.549052			6.09287	5.38682	-0.706053			6.09287	5.6252	-0.46767
		6.25061	5.56128	-0.689328			6.25061	5.46261	-0.787996			6.25061	5.35464	-0.895961			6.25061	5.70326	-0.547348
		1.96964	5.6719	3.70226			1.96964	5.61183	3.64218			1.96964	5.4395	3.46985			1.96964	5.81647	3.84682
		3.69028	3.14796	-0.542322			3.69028	3.1667	-0.523585			3.69028	2.82985	-0.860432			3.69028	3.42768	-0.2626
		5.3773	4.18654	-1.19077			5.3773	4.27528	-1.10202			5.3773	3.88556	-1.49175			5.3773	4.36371	-1.01359
		2.2544	5.28662	3.03222			2.2544	5.26595	3.01155			2.2544	5.16101	2.90661			2.2544	5.50823	3.25383
		5.17472	3.42127	-1.75345			5.17472	3.41882	-1.7559			5.17472	3.27051	-1.90421			5.17472	3.60394	-1.57079
		5.95136	5.30259	-0.648765			5.95136	5.27159	-0.679766			5.95136	5.11446	-0.836899			5.95136	5.52343	-0.427932
		6.23684	5.7364	-0.500446			6.23684	5.66359	-0.573257			6.23684	5.62041	-0.61643			6.23684	5.95832	-0.278525
		3.60284	5.81075	2.20791			3.60284	5.73146	2.12862			3.60284	5.66238	2.05954			3.60284	6.02995	2.42711
		2.25979	4.25968	1.99989			2.25979	4.1262	1.86641			2.25979	3.79678	1.537			2.25979	4.21544	1.95565
		1.92859	3.13556	1.20697			1.92859	2.97917	1.05058			1.92859	2.69764	0.769051			1.92859	3.15624	1.22765
		1.91603	2.65758	0.741552			1.91603	2.64378	0.727758			1.91603	2.31482	0.398797			1.91603	2.77944	0.863413
		2.03977	2.55415	0.514383			2.03977	2.58052	0.540752			2.03977	2.25618	0.216413			2.03977	2.71299	0.673221
		5.547	2.57318	-2.97382			5.547	2.62298	-2.92401			5.547	2.28071	-3.26629			5.547	2.72588	-2.82112
		2.45373	5.17124	2.71751			2.45373	5.2459	2.79217			2.45373	4.7801	2.32636			2.45373	5.13658	2.68285
		3.10622	3.4806	0.374382			3.10622	3.69169	0.58547			3.10622	3.27664	0.170424			3.10622	3.56861	0.462392
		5.95467	3.63901	-2.31566			5.95467	3.62338	-2.33128			5.95467	3.28878	-2.66589			5.95467	3.64388	-2.31079
		5.33393	5.5237	0.189771			5.33393	5.50032	0.166388			5.33393	5.33771	0.00377953			5.33393	5.59316	0.259234
		5.91641	5.1926	-0.723805			5.91641	5.15565	-0.760759			5.91641	4.98326	-0.933147			5.91641	5.18765	-0.728756
		6.38592	5.49108	-0.894845			6.38592	5.45649	-0.929437			6.38592	5.23079	-1.15513			6.38592	5.56271	-0.823216
		6.4163	5.79596	-0.620337			6.4163	5.76519	-0.651108			6.4163	5.55192	-0.864379			6.4163	5.89603	-0.520265
		5.62699	5.82849	0.201505			5.62699	5.76955	0.142564			5.62699	5.54841	-0.0785724			5.62699	5.91029	0.283306
		4.07444	5.32468	1.25024			4.07444	5.18822	1.11378			4.07444	4.95088	0.876444			4.07444	5.3081	1.23366
		5.83742	4.26769	-1.56973			5.83742	4.09196	-1.74546			5.83742	3.72422	-2.11319			5.83742	4.23544	-1.60198
		6.08049	5.51121	-0.569289			6.08049	5.57982	-0.500673			6.08049	5.22544	-0.85505			6.08049	5.75998	-0.320518
		5.51792	5.73731	0.219393			5.51792	5.73519	0.217278			5.51792	5.4801	-0.0378159			5.51792	5.92869	0.410775
		2.45441	5.3186	2.86419			2.45441	5.19806	2.74365			2.45441	4.9976	2.54319			2.45441	5.42275	2.96833
		3.27486	3.45841	0.183555			3.27486	3.31318	0.0383215			3.27486	2.99987	-0.274985			3.27486	3.58448	0.309626
		3.69342	3.81472	0.121295			3.69342	3.89857	0.205151			3.69342	3.43668	-0.25674			3.69342	3.99079	0.297371
		2.75185	4.02359	1.27173			2.75185	4.01526	1.26341			2.75185	3.7216	0.969748			2.75185	4.20518	1.45333
		3.44607	3.30012	-0.145944			3.44607	3.21747	-0.228596			3.44607	3.0278	-0.418271			3.44607	3.43566	-0.0104081
		4.70037	3.70527	-0.995101			4.70037	3.78492	-0.915445			4.70037	3.37425	-1.32612			4.70037	3.91866	-0.781704
		2.34979	4.62088	2.27109			2.34979	4.64973	2.29993			2.34979	4.2953	1.94551			2.34979	4.73308	2.38329
		4.38247	3.21362	-1.16885			4.38247	3.24628	-1.13618			4.38247	2.94937	-1.43309			4.38247	3.35246	-1.03001
		5.80304	4.49658	-1.30647			5.80304	4.50176	-1.30128			5.80304	4.12538	-1.67767			5.80304	4.51801	-1.28503
		6.3043	5.46019	-0.844105			6.3043	5.41279	-0.891508			6.3043	5.26655	-1.03774			6.3043	5.54894	-0.755352
		6.28424	5.73919	-0.545053			6.28424	5.67072	-0.613523			6.28424	5.58847	-0.695766			6.28424	5.89717	-0.387072
		7.39682	5.71037	-1.68645			7.39682	5.62258	-1.77424			7.39682	5.48303	-1.91379			7.39682	5.82009	-1.57672
		6.42781	6.41887	-0.00894295			6.42781	6.37817	-0.0496443			6.42781	6.32533	-0.102484			6.42781	6.69771	0.269902
		6.45069	5.88528	-0.565409			6.45069	5.77886	-0.671826			6.45069	5.57652	-0.874167			6.45069	5.93567	-0.515021
		7.47464	5.91598	-1.55866			7.47464	5.89403	-1.58061			7.47464	5.57822	-1.89642			7.47464	6.06461	-1.41003
		5.51734	6.56718	1.04984			5.51734	6.56588	1.04854			5.51734	6.43093	0.913589			5.51734	6.94157	1.42423
		4.7509	5.49414	0.743249			4.7509	5.36339	0.612496			4.7509	4.88473	0.133829			4.7509	5.38689	0.635989
		3.23773	4.92792	1.69019			3.23773	4.83828	1.60055			3.23773	4.44193	1.2042			3.23773	4.94275	1.70502
		2.23634	3.81801	1.58168			2.23634	3.70887	1.47253			2.23634	3.28172	1.04538			2.23634	3.89039	1.65405
		2.07478	2.97921	0.904437			2.07478	2.93646	0.861687			2.07478	2.51069	0.435912			2.07478	3.15849	1.08371
		1.86596	2.74542	0.879462			1.86596	2.7997	0.933746			1.86596	2.36538	0.499418			1.86596	3.0044	1.13844
		1.71615	2.50134	0.785193			1.71615	2.54796	0.831812			1.71615	2.17095	0.454801			1.71615	2.76505	1.0489
		2.78437	2.30198	-0.482392			2.78437	2.35576	-0.428608			2.78437	1.99429	-0.790079			2.78437	2.54883	-0.235538
		1.84542	3.02713	1.18171			1.84542	3.16007	1.31465			1.84542	2.6261	0.780687			1.84542	3.23547	1.39005
		1.68458	2.43012	0.745542			1.68458	2.43748	0.752903			1.68458	2.16591	0.481337			1.68458	2.59427	0.909695
		3.16837	2.1337	-1.03467			3.16837	2.16273	-1.00564			3.16837	1.88395	-1.28442			3.16837	2.23209	-0.936281
		1.93054	3.19729	1.26675			1.93054	3.26227	1.33172			1.93054	2.76638	0.835844			1.93054	3.11116	1.18062
		4.95682	2.45717	-2.49965			4.95682	2.45019	-2.50663			4.95682	2.23052	-2.7263			4.95682	2.48063	-2.47619
		4.44116	4.65096	0.209806			4.44116	4.63925	0.19809			4.44116	4.19988	-0.241273			4.44116	4.32807	-0.11309
		2.26882	4.41212	2.1433			2.26882	4.36104	2.09222			2.26882	4.12763	1.85881			2.26882	4.25353	1.98471
		2.1986	2.94295	0.744353			2.1986	2.88012	0.681517			2.1986	2.73032	0.531716			2.1986	2.97307	0.77447
		3.54887	2.58507	-0.963803			3.54887	2.56414	-0.984729			3.54887	2.33801	-1.21086			3.54887	2.56696	-0.981911
		2.30172	3.57167	1.26995			2.30172	3.62223	1.32051			2.30172	3.22849	0.926772			2.30172	3.49066	1.18894
		1.74086	2.84203	1.10116			1.74086	2.78716	1.0463			1.74086	2.58159	0.840729			1.74086	2.80495	1.06409
		3.41956	2.23261	-1.18696			3.41956	2.17194	-1.24762			3.41956	2.02102	-1.39855			3.41956	2.24347	-1.17609
		3.81581	3.45067	-0.365133			3.81581	3.48781	-0.327996			3.81581	3.05683	-0.758975			3.81581	3.30481	-0.510995
		3.50774	3.78201	0.274269			3.50774	3.70899	0.201248			3.50774	3.51011	0.00237044			3.50774	3.74098	0.233241
		2.53397	3.4918	0.957824			2.53397	3.38127	0.847296			2.53397	3.32518	0.79121			2.53397	3.51032	0.976344
		1.86367	2.77699	0.913318			1.86367	2.67121	0.807539			1.86367	2.57774	0.714064			1.86367	2.82019	0.956516
		1.44916	2.19568	0.746512			1.44916	2.13487	0.68571			1.44916	1.98885	0.539688			1.44916	2.24607	0.796902
		1.34674	1.79128	0.444544			1.34674	1.78153	0.434798			1.34674	1.60263	0.255897			1.34674	1.86297	0.516235
		1.4074	1.66529	0.25789			1.4074	1.674	0.266596			1.4074	1.46168	0.0542818			1.4074	1.71237	0.304963
		1.16344	1.6857	0.52226			1.16344	1.69559	0.532151			1.16344	1.47406	0.310618			1.16344	1.6901	0.526656
		1.20553	1.42409	0.218558			1.20553	1.42337	0.217842			1.20553	1.31235	0.106817			1.20553	1.47996	0.274433
		1.44369	1.43439	-0.00930662			1.44369	1.46643	0.0227324			1.44369	1.27949	-0.164208			1.44369	1.41477	-0.0289224
		1.82136	1.58524	-0.236121			1.82136	1.62226	-0.199098			1.82136	1.38028	-0.441076			1.82136	1.50652	-0.314838
		1.32136	1.81006	0.488698			1.32136	1.84501	0.523646			1.32136	1.60576	0.284401			1.32136	1.72899	0.407624
		1.30183	1.47794	0.176105			1.30183	1.46706	0.165232			1.30183	1.40675	0.10492			1.30183	1.45921	0.157374
		1.33152	1.40985	0.0783307			1.33152	1.46036	0.128841			1.33152	1.30859	-0.0229336			1.33152	1.31445	-0.0170695
		2.91036	1.41662	-1.49374			2.91036	1.46865	-1.44171			2.91036	1.28574	-1.62462			2.91036	1.27235	-1.63801
		3.57721	2.50079	-1.07642			3.57721	2.54271	-1.0345			3.57721	2.20927	-1.36794			3.57721	2.18101	-1.39619
		3.56599	3.14123	-0.42476			3.56599	3.09057	-0.475422			3.56599	2.94117	-0.624825			3.56599	2.91421	-0.651785
		2.92224	3.1677	0.245452			2.92224	3.0994	0.177151			2.92224	3.08371	0.161467			2.92224	3.11502	0.19278
		2.6068	2.73544	0.128648			2.6068	2.66969	0.0628951			2.6068	2.69012	0.0833199			2.6068	2.73924	0.132445
		3.60601	2.48107	-1.12494			3.60601	2.46278	-1.14323			3.60601	2.40411	-1.2019			3.60601	2.49001	-1.116
		3.36551	3.25338	-0.112137			3.36551	3.27604	-0.0894733			3.36551	3.03404	-0.331476			3.36551	3.18009	-0.185424
		3.2787	3.17011	-0.108591			3.2787	3.11424	-0.164457			3.2787	3.02231	-0.256388			3.2787	3.16651	-0.112189
		3.39606	3.08927	-0.306787			3.39606	3.02197	-0.37409			3.39606	2.94734	-0.448726			3.39606	3.13906	-0.257005
		3.4808	3.17672	-0.304072			3.4808	3.12434	-0.356454			3.4808	3.01127	-0.46953			3.4808	3.25649	-0.224307
		3.25281	3.25566	0.00285399			3.25281	3.1908	-0.0620035			3.25281	3.08714	-0.16567			3.25281	3.34765	0.0948471
		1.4423	3.09449	1.65219			1.4423	3.01528	1.57298			1.4423	2.95173	1.50943			1.4423	3.19197	1.74967
		1.96114	1.89734	-0.0638065			1.96114	1.82497	-0.136177			1.96114	1.90757	-0.053573			1.96114	2.25948	0.298335
		1.28336	2.08359	0.800234			1.28336	2.11744	0.834087			1.28336	1.97718	0.693822			1.28336	2.26879	0.985432
		1.28053	1.57403	0.293499			1.28053	1.55206	0.271536			1.28053	1.55913	0.278606			1.28053	1.81583	0.535303
		1.02806	1.50605	0.477992			1.02806	1.53442	0.50636			1.02806	1.42716	0.399103			1.02806	1.67328	0.645214
		1.01258	1.26203	0.249445			1.01258	1.2655	0.25292			1.01258	1.23605	0.223468			1.01258	1.44274	0.430158
		1.28864	1.22921	-0.0594297			1.28864	1.25115	-0.0374954			1.28864	1.16245	-0.126189			1.28864	1.33542	0.0467751
		1.29456	1.43504	0.140483			1.29456	1.4779	0.183343			1.29456	1.28329	-0.0112672			1.29456	1.43728	0.142721
		1.03987	1.43696	0.397093			1.03987	1.44733	0.407463			1.03987	1.31777	0.277905			1.03987	1.40149	0.361624
		1.46656	1.21336	-0.253195			1.46656	1.22214	-0.244414			1.46656	1.16755	-0.299006			1.46656	1.20733	-0.259232
		2.12414	1.44141	-0.682736			2.12414	1.51222	-0.611918			2.12414	1.30908	-0.815059			2.12414	1.37959	-0.744554
		1.93503	1.87933	-0.0557012			1.93503	1.90939	-0.025635			1.93503	1.72455	-0.210475			1.93503	1.78375	-0.151276
		1.12843	1.84641	0.71798			1.12843	1.85334	0.724913			1.12843	1.76355	0.635118			1.12843	1.74583	0.617404
		1.71293	1.30143	-0.411495			1.71293	1.28106	-0.431864			1.71293	1.36145	-0.351478			1.71293	1.35613	-0.356799
		0.757864	1.57016	0.812298			0.757864	1.63506	0.8772			0.757864	1.49954	0.741671			0.757864	1.51862	0.760758
		2.00918	1.00625	-1.00293			2.00918	0.981475	-1.0277			2.00918	1.12912	-0.880059			2.00918	1.17487	-0.834305
		1.86298	1.70598	-0.157004			1.86298	1.76785	-0.0951287			1.86298	1.62883	-0.234154			1.86298	1.65756	-0.205418
		1.71186	1.75132	0.0394575			1.71186	1.77826	0.066398			1.71186	1.72268	0.0108215			1.71186	1.67945	-0.0324081
		1.35085	1.67119	0.320338			1.35085	1.70031	0.349457			1.35085	1.64709	0.296238			1.35085	1.58076	0.229915
		1.55795	1.40637	-0.151582			1.55795	1.43404	-0.123908			1.55795	1.39928	-0.158672			1.55795	1.3431	-0.214847
		0.982141	1.52274	0.540598			0.982141	1.5995	0.617358			0.982141	1.42017	0.438025			0.982141	1.40902	0.426874
		0.99001	1.12961	0.139599			0.99001	1.13784	0.147827			0.99001	1.15023	0.160219			0.99001	1.15112	0.161114
		1.07959	1.05758	-0.0220022			1.07959	1.138	0.058413			1.07959	1.03601	-0.0435771			1.07959	1.01845	-0.0611398
		0.869428	1.13075	0.261324			0.869428	1.20567	0.336243			0.869428	1.05492	0.185492			0.869428	1.02688	0.157456
		0.998239	0.984265	-0.0139746			0.998239	1.01351	0.0152673			0.998239	0.952525	-0.0457148			0.998239	0.91754	-0.0806996
		1.18427	1.04678	-0.137497			1.18427	1.1288	-0.0554693			1.18427	0.978171	-0.206103			1.18427	0.937574	-0.2467
		2.01706	1.16925	-0.847808			2.01706	1.25532	-0.761734			2.01706	1.07366	-0.943397			2.01706	1.04077	-0.976283
		2.35978	1.65008	-0.709703			2.35978	1.70572	-0.65406			2.35978	1.54107	-0.818707			2.35978	1.53725	-0.82253
		2.05977	1.97702	-0.0827437			2.05977	1.98381	-0.0759522			2.05977	1.91703	-0.142739			2.05977	1.90761	-0.152159
		2.18107	1.87334	-0.307737			2.18107	1.88029	-0.300789			2.18107	1.87118	-0.309893			2.18107	1.81414	-0.366931
		1.22214	1.93983	0.717689			1.22214	1.97556	0.753422			1.22214	1.90349	0.681349			1.22214	1.88399	0.661845
		1.08524	1.34341	0.258172			1.08524	1.33078	0.245547			1.08524	1.42892	0.343689			1.08524	1.46118	0.37594
		1.56975	1.13008	-0.439674			1.56975	1.20452	-0.36523			1.56975	1.15405	-0.415697			1.56975	1.17265	-0.397099
		1.75666	1.45278	-0.30388			1.75666	1.54209	-0.214569			1.75666	1.35929	-0.397363			1.75666	1.39724	-0.359416
		1.24084	1.63947	0.398631			1.24084	1.6893	0.44846			1.24084	1.54141	0.300573			1.24084	1.56024	0.319394
		0.784644	1.32399	0.539344			0.784644	1.3258	0.541152			0.784644	1.32352	0.538871			0.784644	1.32043	0.535786
		0.727569	0.946174	0.218604			0.727569	0.962964	0.235395			0.727569	1.01918	0.291608			0.727569	1.02656	0.29899
		1.25304	0.831352	-0.421691			1.25304	0.896157	-0.356885			1.25304	0.863066	-0.389976			1.25304	0.858736	-0.394306
		0.845778	1.15379	0.308011			0.845778	1.25727	0.411494			0.845778	1.08212	0.236337			0.845778	1.10204	0.25626
		0.83592	0.974765	0.138844			0.83592	0.976435	0.140514			0.83592	0.983376	0.147455			0.83592	0.973076	0.137156
		1.97053	0.925978	-1.04455			1.97053	0.970498	-1.00003			1.97053	0.917376	-1.05315			1.97053	0.876446	-1.09408
		1.31886	1.55626	0.2374			1.31886	1.62568	0.306821			1.31886	1.48531	0.166446			1.31886	1.4738	0.154939
		1.57447	1.37012	-0.204347			1.57447	1.35153	-0.22294			1.57447	1.38255	-0.191919			1.57447	1.33571	-0.238762
		1.62894	1.4405	-0.188437			1.62894	1.51543	-0.113512			1.62894	1.42424	-0.204705			1.62894	1.40431	-0.224631
		2.10084	1.50009	-0.600747			2.10084	1.5756	-0.525236			2.10084	1.46375	-0.637088			2.10084	1.43547	-0.665367
		1.75972	1.78926	0.0295451			1.75972	1.84892	0.089201			1.75972	1.73216	-0.0275571			1.75972	1.72951	-0.0302067
		1.18519	1.67191	0.486723			1.18519	1.69387	0.508682			1.18519	1.64844	0.46325			1.18519	1.59096	0.405773
		1.73118	1.27796	-0.453214			1.73118	1.28123	-0.449945			1.73118	1.30705	-0.424126			1.73118	1.2708	-0.460381
		1.22717	1.54744	0.320268			1.22717	1.62302	0.395853			1.22717	1.47477	0.247603			1.22717	1.48871	0.261538
		1.40235	1.29329	-0.109061			1.40235	1.3039	-0.0984558			1.40235	1.28056	-0.121793			1.40235	1.27351	-0.128844
		0.78775	1.37282	0.585065			0.78775	1.44847	0.660722			0.78775	1.29635	0.508597			0.78775	1.28282	0.495066
		0.977403	0.975629	-0.00177413			0.977403	0.974604	-0.00279868			0.977403	1.02456	0.0471591			0.977403	1.02882	0.0514164
		0.928698	1.02491	0.0962109			0.928698	1.12001	0.19131			0.928698	0.988599	0.0599009			0.928698	0.970612	0.0419132
		1.23868	1.00541	-0.233265			1.23868	1.05461	-0.184061			1.23868	0.959895	-0.27878			1.23868	0.92234	-0.316335
		0.578001	1.17819	0.600191			0.578001	1.27599	0.697992			0.578001	1.09449	0.516489			0.578001	1.0825	0.504495
		0.483899	0.813359	0.32946			0.483899	0.795742	0.311843			0.483899	0.880835	0.396936			0.483899	0.885742	0.401843
		0.569987	0.643603	0.073616			0.569987	0.680519	0.110532			0.569987	0.711022	0.141035			0.569987	0.705236	0.13525
		0.647949	0.667536	0.0195876			0.647949	0.72284	0.0748914			0.647949	0.678719	0.0307705			0.647949	0.644028	-0.00392106
		1.00154	0.729433	-0.272103			1.00154	0.771117	-0.230419			1.00154	0.712715	-0.288821			1.00154	0.658713	-0.342822
		0.530061	0.929304	0.399243			0.530061	1.0294	0.499344			0.530061	0.885937	0.355876			0.530061	0.850661	0.3206
		0.591966	0.720787	0.128822			0.591966	0.696815	0.10485			0.591966	0.773918	0.181952			0.591966	0.738053	0.146087
		1.03589	0.688592	-0.347298			1.03589	0.722579	-0.313312			1.03589	0.716603	-0.319287			1.03589	0.658767	-0.377123
		1.08818	0.907001	-0.181175			1.08818	1.01679	-0.0713838			1.08818	0.890083	-0.198094			1.08818	0.854719	-0.233457
		1.08673	1.01393	-0.0727987			1.08673	1.10092	0.014193			1.08673	0.997035	-0.08969			1.08673	0.930929	-0.155796
		1.29057	1.05051	-0.240061			1.29057	1.12304	-0.167539			1.29057	1.03446	-0.256118			1.29057	0.943364	-0.347211
		1.31215	1.14925	-0.162901			1.31215	1.25301	-0.0591437			1.31215	1.1228	-0.189359			1.31215	1.05658	-0.255575
		0.825554	1.19879	0.373234			0.825554	1.28799	0.462437			0.825554	1.17118	0.345623			0.825554	1.094	0.268449
		0.828522	0.952824	0.124301			0.828522	0.954003	0.125481			0.828522	0.975957	0.147434			0.828522	0.909651	0.081129
		1.31227	0.888018	-0.424247			1.31227	0.940692	-0.371573			1.31227	0.874503	-0.437762			1.31227	0.799576	-0.512689
		1.73009	1.11052	-0.619571			1.73009	1.21321	-0.516876			1.73009	1.06565	-0.664436			1.73009	1.03508	-0.69501
		1.86601	1.40421	-0.461806			1.86601	1.47571	-0.390302			1.86601	1.36632	-0.499696			1.86601	1.35077	-0.515245
		1.20392	1.5648	0.360887			1.20392	1.6228	0.418878			1.20392	1.55299	0.349076			1.20392	1.52055	0.316628
		0.805984	1.26899	0.463004			0.805984	1.25054	0.444552			0.805984	1.30066	0.494673			0.805984	1.25917	0.453184
		1.03253	0.947224	-0.0853059			1.03253	0.948097	-0.084433			1.03253	1.00356	-0.0289737			1.03253	0.972985	-0.0595452
		1.08988	1.02583	-0.0640479			1.08988	1.12745	0.0375701			1.08988	0.999784	-0.0900937			1.08988	0.951338	-0.138539
		0.907274	1.09031	0.183032			0.907274	1.16395	0.256676			0.907274	1.04001	0.13274			0.907274	0.979655	0.0723817
		0.981117	0.994073	0.0129564			0.981117	1.01884	0.0377276			0.981117	0.959957	-0.0211596			0.981117	0.89591	-0.0852067
		1.17804	1.01143	-0.166601			1.17804	1.08382	-0.0942201			1.17804	0.964787	-0.213249			1.17804	0.899054	-0.278981
		1.24288	1.12222	-0.120654			1.24288	1.2183	-0.0245765			1.24288	1.05605	-0.186826			1.24288	1.00817	-0.234707
		0.981022	1.18751	0.20649			0.981022	1.26776	0.286736			0.981022	1.12365	0.142629			0.981022	1.06825	0.0872259
		0.799318	1.06087	0.261549			0.799318	1.08377	0.284455			0.799318	1.01969	0.220377			0.799318	0.951579	0.152261
		0.754436	0.907303	0.152868			0.754436	0.933982	0.179547			0.754436	0.884149	0.129714			0.754436	0.81798	0.0635444
		0.789268	0.838548	0.0492801			0.789268	0.884658	0.0953897			0.789268	0.810053	0.0207851			0.789268	0.742345	-0.0469224
		0.551842	0.84725	0.295408			0.551842	0.90271	0.350868			0.551842	0.806042	0.2542			0.551842	0.733647	0.181805
		0.531126	0.699968	0.168842			0.531126	0.709994	0.178868			0.531126	0.707996	0.17687			0.531126	0.644002	0.112876
		0.740349	0.640907	-0.0994417			0.740349	0.67424	-0.0661087			0.740349	0.650178	-0.0901716			0.740349	0.586419	-0.15393
		1.20369	0.758912	-0.444782			1.20369	0.835181	-0.368513			1.20369	0.73105	-0.472644			1.20369	0.659831	-0.543863
		1.4452	1.00902	-0.43618			1.4452	1.10829	-0.336912			1.4452	0.969084	-0.476115			1.4452	0.939268	-0.505931
		1.17537	1.20379	0.0284185			1.17537	1.29185	0.116482			1.17537	1.18106	0.00568554			1.17537	1.15329	-0.0220818
		1.64847	1.15899	-0.489477			1.64847	1.19153	-0.456934			1.64847	1.14767	-0.500794			1.64847	1.06602	-0.582443
		1.34462	1.36397	0.0193566			1.34462	1.4321	0.087484			1.34462	1.3359	-0.00871719			1.34462	1.30099	-0.0436258

## Sheet: xianyang
Type A	50	Mse_test	0.863406			Type B	Mse_test	0.830548			Type C	Mse_test	0.959394			Type D	Mse_test	0.862098
		Rmse_test	0.929197				Rmse_test	0.911344				Rmse_test	0.979486				Rmse_test	0.928493
		Mae_test	0.666559				Mae_test	0.652011				Mae_test	0.694925				Mae_test	0.685316
		Mse_test_2019	0.947099				Mse_test_2019	0.939745				Mse_test_2019	0.964833				Mse_test_2019	0.865945
		Rmse_test_2019	0.97319				Rmse_test_2019	0.969404				Rmse_test_2019	0.982259				Rmse_test_2019	0.930561
		Mae_test_2019	0.685763				Mae_test_2019	0.688751				Mae_test_2019	0.678908				Mae_test_2019	0.673713
		R2	0.804				R2	0.805				R2	0.806				R2	0.822
		actual value	prediction value	prediction -actual			actual value	prediction value	prediction -actual			actual value	prediction value	prediction -actual			actual value	prediction value	prediction -actual
		0.59533	1.02607	0.430742			0.59533	0.988008	0.392678			0.59533	0.901062	0.305732			0.59533	0.723896	0.128565
		0.510992	0.920501	0.409509			0.510992	0.904943	0.393951			0.510992	0.85683	0.345838			0.510992	0.656105	0.145113
		0.558249	0.794696	0.236447			0.558249	0.791184	0.232934			0.558249	0.747642	0.189393			0.558249	0.587111	0.0288619
		0.553417	0.688946	0.135529			0.553417	0.693217	0.1398			0.553417	0.646431	0.0930141			0.553417	0.572012	0.018595
		0.698952	0.678648	-0.0203031			0.698952	0.677989	-0.0209629			0.698952	0.614584	-0.0843675			0.698952	0.566886	-0.132065
		0.716958	0.752881	0.0359231			0.716958	0.748072	0.0311137			0.716958	0.665558	-0.0514003			0.716958	0.618963	-0.0979949
		0.526925	0.718978	0.192053			0.526925	0.730768	0.203843			0.526925	0.662745	0.13582			0.526925	0.645994	0.119069
		1.20682	0.65442	-0.552404			1.20682	0.675019	-0.531805			1.20682	0.614987	-0.591836			1.20682	0.590582	-0.616241
		0.970685	0.802818	-0.167866			0.970685	0.814272	-0.156413			0.970685	0.72256	-0.248124			0.970685	0.817263	-0.153421
		0.95831	0.920358	-0.037952			0.95831	0.918689	-0.0396209			0.95831	0.863131	-0.0951791			0.95831	0.823682	-0.134628
		0.714187	1.072	0.357813			0.714187	1.06048	0.346295			0.714187	1.04661	0.332419			0.714187	0.812595	0.0984079
		0.552889	0.784919	0.23203			0.552889	0.82066	0.26777			0.552889	0.835493	0.282604			0.552889	0.720236	0.167347
		0.849381	0.603229	-0.246152			0.849381	0.638755	-0.210625			0.849381	0.627981	-0.2214			0.849381	0.624458	-0.224923
		0.71766	0.709198	-0.00846199			0.71766	0.716319	-0.00134144			0.71766	0.644624	-0.0730356			0.71766	0.698957	-0.0187029
		1.11437	0.691176	-0.423191			1.11437	0.710663	-0.403704			1.11437	0.645748	-0.468619			1.11437	0.67899	-0.435377
		1.51257	0.824995	-0.687572			1.51257	0.836656	-0.675912			1.51257	0.757679	-0.754888			1.51257	0.823833	-0.688734
		1.16342	1.01923	-0.144183			1.16342	1.00594	-0.157481			1.16342	0.975391	-0.188025			1.16342	1.03334	-0.130073
		0.947114	1.13273	0.185619			0.947114	1.1116	0.164481			0.947114	1.1256	0.178484			0.947114	0.980894	0.03378
		0.946598	0.972542	0.0259441			0.946598	0.992652	0.0460537			0.946598	0.992883	0.0462855			0.946598	0.870309	-0.0762892
		1.37454	0.762605	-0.611935			1.37454	0.794263	-0.580278			1.37454	0.779096	-0.595445			1.37454	0.825935	-0.548606
		1.8236	1.08228	-0.741315			1.8236	1.06876	-0.754838			1.8236	1.00142	-0.822181			1.8236	0.979441	-0.844155
		1.19573	1.25486	0.0591246			1.19573	1.20725	0.0115173			1.19573	1.19385	-0.00188772			1.19573	1.24278	0.0470434
		1.37871	1.16707	-0.21164			1.37871	1.14565	-0.233063			1.37871	1.15085	-0.227858			1.37871	1.08357	-0.295144
		1.44898	1.11172	-0.337255			1.44898	1.09944	-0.349534			1.44898	1.06962	-0.379359			1.44898	1.10659	-0.342387
		1.16779	1.16415	-0.00363384			1.16779	1.13579	-0.0319993			1.16779	1.07997	-0.0878157			1.16779	1.14621	-0.0215717
		1.70968	0.914303	-0.795377			1.70968	0.914449	-0.79523			1.70968	0.889687	-0.819992			1.70968	1.0349	-0.674778
		1.17195	1.55929	0.387341			1.17195	1.5935	0.421556			1.17195	1.47455	0.302601			1.17195	1.21887	0.0469251
		0.943592	1.48863	0.545042			0.943592	1.44566	0.502071			0.943592	1.46676	0.523169			0.943592	1.07216	0.128572
		1.03758	1.13963	0.102047			1.03758	1.10208	0.0644925			1.03758	1.14492	0.107333			1.03758	0.921019	-0.116565
		1.472	1.27123	-0.200764			1.472	1.22077	-0.251228			1.472	1.15722	-0.314773			1.472	0.90609	-0.565905
		1.00747	1.45667	0.449198			1.00747	1.37589	0.368416			1.00747	1.31221	0.304735			1.00747	1.07504	0.0675652
		1.22418	1.04531	-0.178866			1.22418	1.01543	-0.208742			1.22418	1.0339	-0.190279			1.22418	0.95531	-0.268865
		1.00698	1.16759	0.160606			1.00698	1.11761	0.110627			1.00698	1.04482	0.0378316			1.00698	0.994287	-0.0126968
		2.17377	1.21877	-0.954994			2.17377	1.16886	-1.00491			2.17377	1.09799	-1.07577			2.17377	0.914261	-1.2595
		1.86692	1.41902	-0.447902			1.86692	1.33364	-0.53328			1.86692	1.26633	-0.600587			1.86692	1.38212	-0.484796
		1.57974	1.78128	0.201539			1.57974	1.71819	0.138449			1.57974	1.65336	0.0736185			1.57974	1.47919	-0.100547
		1.6095	1.307	-0.302498			1.6095	1.25258	-0.356919			1.6095	1.31482	-0.294673			1.6095	1.35576	-0.253737
		1.87413	1.56709	-0.307032			1.87413	1.4858	-0.388325			1.87413	1.42691	-0.447213			1.87413	1.34155	-0.532572
		1.68433	1.53708	-0.147245			1.68433	1.46372	-0.220604			1.68433	1.42885	-0.25548			1.68433	1.45522	-0.229103
		0.819715	1.75891	0.939198			0.819715	1.66172	0.842003			0.819715	1.60266	0.782949			0.819715	1.42157	0.601859
		0.979835	1.1473	0.167464			0.979835	1.10941	0.129571			0.979835	1.16268	0.182844			0.979835	1.05858	0.078743
		0.645712	1.27741	0.631702			0.645712	1.20541	0.559698			0.645712	1.13545	0.489735			0.645712	0.951993	0.306281
		0.601242	0.906812	0.305571			0.601242	0.873633	0.272391			0.601242	0.878302	0.27706			0.601242	0.794524	0.193282
		1.05189	0.806055	-0.245837			1.05189	0.764863	-0.287028			1.05189	0.74699	-0.304902			1.05189	0.705536	-0.346356
		0.801694	1.13664	0.334942			0.801694	1.07831	0.276619			0.801694	0.968456	0.166763			0.801694	0.863512	0.0618188
		0.812274	1.01771	0.205435			0.812274	0.968048	0.155774			0.812274	0.940974	0.128699			0.812274	0.806817	-0.00545735
		0.761548	0.921901	0.160353			0.761548	0.885424	0.123876			0.761548	0.848956	0.0874078			0.761548	0.772433	0.0108855
		1.20241	1.04182	-0.160586			1.20241	1.0074	-0.195009			1.20241	0.926922	-0.275485			1.20241	0.735474	-0.466934
		0.777644	1.33406	0.556415			0.777644	1.28605	0.508408			0.777644	1.22781	0.450165			0.777644	0.891786	0.114142
		0.684795	1.07256	0.387762			0.684795	1.05407	0.369272			0.684795	1.06217	0.377377			0.684795	0.79321	0.108415
		0.737685	0.816388	0.0787032			0.737685	0.816412	0.0787273			0.737685	0.812024	0.0743393			0.737685	0.704513	-0.0331716
		0.905647	0.977337	0.0716893			0.905647	0.955009	0.0493616			0.905647	0.867836	-0.0378116			0.905647	0.686226	-0.219421
		1.01319	1.04235	0.0291556			1.01319	1.02088	0.00768944			1.01319	0.948393	-0.0647979			1.01319	0.750861	-0.26233
		1.10601	1.12157	0.015558			1.10601	1.08751	-0.0184972			1.10601	1.03635	-0.0696583			1.10601	0.817011	-0.288998
		1.44329	1.07235	-0.370945			1.44329	1.05899	-0.3843			1.44329	1.0157	-0.42759			1.44329	0.874957	-0.568338
		1.5517	1.31404	-0.23766			1.5517	1.26481	-0.286899			1.5517	1.21356	-0.338147			1.5517	1.0153	-0.536408
		1.41356	1.47177	0.0582113			1.41356	1.40412	-0.0094418			1.41356	1.38559	-0.0279679			1.41356	1.12444	-0.289116
		0.946467	1.39291	0.446438			0.946467	1.34991	0.403445			0.946467	1.34488	0.398414			0.946467	1.11719	0.170727
		0.963869	1.2116	0.247729			0.963869	1.17992	0.216046			0.963869	1.16223	0.19836			0.963869	0.931328	-0.032541
		1.16401	1.1454	-0.0186176			1.16401	1.11571	-0.0483055			1.16401	1.05599	-0.10802			1.16401	0.854986	-0.309028
		1.11003	1.07859	-0.0314408			1.11003	1.04888	-0.0611518			1.11003	0.981721	-0.128309			1.11003	0.918988	-0.191042
		0.954049	1.29758	0.34353			0.954049	1.22802	0.273973			0.954049	1.12655	0.172502			0.954049	0.920488	-0.033561
		1.54071	1.10738	-0.43333			1.54071	1.06396	-0.476754			1.54071	1.03056	-0.510152			1.54071	0.854891	-0.685819
		1.25997	1.49319	0.233222			1.25997	1.42458	0.164617			1.25997	1.3213	0.0613335			1.25997	1.05472	-0.205246
		1.72056	1.57228	-0.148283			1.72056	1.4842	-0.236358			1.72056	1.44379	-0.276768			1.72056	1.03795	-0.68261
		2.27404	1.51191	-0.762128			2.27404	1.44032	-0.83372			2.27404	1.41184	-0.862194			2.27404	1.21535	-1.05869
		3.08183	2.11312	-0.968708			3.08183	2.13374	-0.948092			3.08183	2.02443	-1.0574			3.08183	1.56192	-1.51991
		1.94105	2.81746	0.876409			1.94105	2.85089	0.909844			1.94105	2.89097	0.949917			1.94105	2.12495	0.183896
		2.45133	2.33416	-0.117179			2.45133	2.2257	-0.225635			2.45133	2.41584	-0.0354938			2.45133	1.75879	-0.692544
		1.77204	2.34258	0.570537			1.77204	2.28056	0.508516			1.77204	2.38186	0.609821			1.77204	1.99493	0.222893
		2.63846	2.01831	-0.620153			2.63846	1.9181	-0.720365			2.63846	1.99049	-0.647971			2.63846	1.69478	-0.94368
		2.92278	2.40254	-0.520244			2.92278	2.37185	-0.550933			2.92278	2.38908	-0.533702			2.92278	2.10647	-0.81631
		2.03253	2.63763	0.605099			2.03253	2.58357	0.551046			2.03253	2.68608	0.653556			2.03253	2.42379	0.391259
		2.75321	2.83224	0.0790257			2.75321	2.77454	0.0213289			2.75321	2.93675	0.183541			2.75321	2.00335	-0.749858
		2.93616	3.17531	0.239155			2.93616	3.13023	0.194071			2.93616	3.3404	0.404244			2.93616	2.36	-0.576156
		3.28151	2.84428	-0.437236			3.28151	2.76836	-0.513154			3.28151	2.96941	-0.312104			3.28151	2.58647	-0.695047
		2.46346	3.16517	0.701709			2.46346	3.1316	0.668139			2.46346	3.34754	0.884082			2.46346	2.84576	0.382306
		3.59175	2.62648	-0.965265			3.59175	2.48405	-1.1077			3.59175	2.68031	-0.911439			3.59175	2.43377	-1.15798
		3.94881	3.55668	-0.39213			3.94881	3.58635	-0.362459			3.94881	3.80036	-0.148455			3.94881	3.01953	-0.929283
		4.36901	3.5255	-0.84351			4.36901	3.48303	-0.885977			4.36901	3.81017	-0.558835			4.36901	3.39684	-0.972165
		3.13082	3.99773	0.866907			3.13082	3.96432	0.833501			3.13082	4.33626	1.20544			3.13082	3.74564	0.614821
		1.93557	3.05948	1.12392			1.93557	2.85883	0.92326			1.93557	3.09998	1.16441			1.93557	3.06024	1.12467
		3.12009	2.76221	-0.357889			3.12009	2.65606	-0.464033			3.12009	2.86321	-0.256881			3.12009	2.29933	-0.820759
		3.04086	3.13901	0.0981475			3.04086	3.11732	0.076465			3.04086	3.32102	0.280161			3.04086	3.00608	-0.0347783
		3.74788	3.46667	-0.281212			3.74788	3.42632	-0.321559			3.74788	3.70667	-0.0412091			3.74788	3.08791	-0.659966
		2.80569	3.45022	0.644526			2.80569	3.40042	0.594729			2.80569	3.70839	0.902697			2.80569	3.45633	0.650637
		3.00945	3.59331	0.583854			3.00945	3.54754	0.538084			3.00945	3.85362	0.844168			3.00945	2.90181	-0.107642
		4.06842	3.23478	-0.833636			4.06842	3.17523	-0.893187			4.06842	3.39127	-0.677143			4.06842	3.0569	-1.01152
		3.73694	3.67604	-0.0609067			3.73694	3.67807	-0.0588706			3.73694	3.94676	0.209815			3.73694	3.60756	-0.129386
		3.85419	3.56355	-0.290638			3.85419	3.52137	-0.332821			3.85419	3.8088	-0.0453894			3.85419	3.55985	-0.294341
		3.39199	4.0674	0.675405			3.39199	4.06157	0.669576			3.39199	4.40366	1.01167			3.39199	3.63108	0.239093
		3.88248	3.93865	0.0561754			3.88248	3.88537	0.00289386			3.88248	4.22319	0.340712			3.88248	3.37629	-0.506189
		2.09467	3.84271	1.74805			2.09467	3.78556	1.69089			2.09467	4.07549	1.98082			2.09467	3.63019	1.53552
		3.56291	2.95866	-0.604258			3.56291	2.80684	-0.756079			3.56291	2.9869	-0.576011			3.56291	2.49725	-1.06566
		3.79944	4.01952	0.220083			3.79944	4.05241	0.252968			3.79944	4.30518	0.505743			3.79944	3.3551	-0.444337
		5.15761	4.01543	-1.14218			5.15761	3.99116	-1.16645			5.15761	4.30398	-0.853626			5.15761	3.6253	-1.53231
		4.16621	4.35474	0.188523			4.16621	4.28912	0.122903			4.16621	4.66535	0.499141			4.16621	4.40014	0.233923
		4.42723	4.93177	0.504541			4.42723	4.89273	0.465503			4.42723	5.35113	0.923906			4.42723	3.93812	-0.48911
		3.56821	4.82927	1.26106			3.56821	4.74697	1.17876			3.56821	5.11969	1.55148			3.56821	4.14177	0.573557
		2.60396	4.57418	1.97022			2.60396	4.47813	1.87417			2.60396	4.72707	2.12311			2.60396	3.57587	0.971909
		1.39856	2.86772	1.46916			1.39856	2.65314	1.25458			1.39856	2.73468	1.33612			1.39856	2.93421	1.53565
		3.21966	2.20447	-1.01518			3.21966	2.1345	-1.08515			3.21966	2.34822	-0.871439			3.21966	2.13198	-1.08768
		1.46688	3.62228	2.1554			1.46688	3.56265	2.09577			1.46688	3.64464	2.17776			1.46688	3.1458	1.67892
		1.7778	2.51587	0.738073			1.7778	2.43551	0.657707			1.7778	2.59123	0.81343			1.7778	2.10261	0.324812
		3.17737	1.94939	-1.22799			3.17737	1.86293	-1.31444			3.17737	2.07481	-1.10256			3.17737	2.27167	-0.905706
		3.44818	3.56815	0.119969			3.44818	3.48297	0.0347872			3.44818	3.50479	0.0566075			3.44818	2.99329	-0.45489
		3.93033	3.93774	0.00741294			3.93033	3.79002	-0.140308			3.93033	4.01815	0.0878158			3.93033	3.26626	-0.66407
		4.63213	4.31618	-0.315947			4.63213	4.13725	-0.49488			4.63213	4.45986	-0.172274			4.63213	3.55777	-1.07436
		5.00737	4.50109	-0.506279			5.00737	4.34142	-0.66595			5.00737	4.6702	-0.337167			5.00737	3.99429	-1.01307
		5.24278	4.89763	-0.345148			5.24278	4.78005	-0.462734			5.24278	5.14918	-0.0935991			5.24278	4.3116	-0.931178
		1.76806	5.33752	3.56946			1.76806	5.25119	3.48313			1.76806	5.69247	3.92441			1.76806	4.54079	2.77273
		1.65191	2.56449	0.912581			1.65191	2.24434	0.592435			1.65191	2.17568	0.523773			1.65191	2.31249	0.660584
		2.20294	2.37411	0.17117			2.20294	2.31875	0.115813			2.20294	2.71434	0.5114			2.20294	2.35437	0.151435
		2.54958	3.33597	0.786388			2.54958	3.339	0.789425			2.54958	3.43472	0.885141			2.54958	2.73997	0.190386
		4.34179	3.87167	-0.470122			4.34179	3.69005	-0.651747			4.34179	3.96817	-0.373624			4.34179	2.89452	-1.44727
		4.94255	4.22466	-0.717892			4.94255	4.02029	-0.922262			4.94255	4.3304	-0.612148			4.94255	3.81151	-1.13104
		2.12145	4.77365	2.65221			2.12145	4.59458	2.47313			2.12145	4.97501	2.85356			2.12145	4.30252	2.18107
		1.56331	3.15073	1.58742			1.56331	2.87091	1.3076			1.56331	3.02062	1.45731			1.56331	2.48788	0.924574
		1.43662	2.19472	0.758093			1.43662	2.02698	0.590359			1.43662	2.23645	0.799826			1.43662	2.17283	0.736204
		3.44787	2.0002	-1.44766			3.44787	1.95412	-1.49375			3.44787	2.1337	-1.31416			3.44787	2.02824	-1.41963
		4.86155	3.51132	-1.35024			4.86155	3.36728	-1.49427			4.86155	3.4163	-1.44525			4.86155	3.1432	-1.71835
		3.01408	4.24759	1.23351			3.01408	4.04204	1.02796			3.01408	4.33593	1.32185			3.01408	4.12719	1.11311
		3.45605	3.80938	0.353331			3.45605	3.58757	0.131515			3.45605	3.95651	0.500461			3.45605	2.99391	-0.462145
		2.02031	3.85759	1.83728			2.02031	3.70094	1.68063			2.02031	3.92688	1.90657			2.02031	3.47293	1.45262
		3.85281	3.44704	-0.405772			3.85281	3.3236	-0.52921			3.85281	3.49462	-0.358187			3.85281	2.41759	-1.43523
		2.09121	3.78021	1.689			2.09121	3.68342	1.59221			2.09121	3.86759	1.77638			2.09121	3.54707	1.45586
		1.55234	3.02072	1.46839			1.55234	2.86932	1.31698			1.55234	3.02424	1.4719			1.55234	2.42872	0.876389
		1.41172	2.71128	1.29955			1.41172	2.65516	1.24343			1.41172	2.74091	1.32919			1.41172	2.09535	0.683628
		2.43616	2.08648	-0.349678			2.43616	2.01753	-0.418627			2.43616	2.1142	-0.321956			2.43616	1.92745	-0.508714
		3.81894	2.74114	-1.0778			3.81894	2.70594	-1.113			3.81894	2.75484	-1.0641			3.81894	2.48036	-1.33859
		4.32455	3.70575	-0.618801			4.32455	3.66544	-0.659117			4.32455	3.85994	-0.464614			4.32455	3.27835	-1.0462
		4.56877	4.24624	-0.322533			4.56877	4.15441	-0.414367			4.56877	4.56097	-0.00780659			4.56877	3.72985	-0.838923
		3.99356	4.81407	0.820508			3.99356	4.75615	0.762583			3.99356	5.24282	1.24925			3.99356	3.97096	-0.0226079
		3.96159	3.70056	-0.261026			3.96159	3.39069	-0.570901			3.96159	3.64589	-0.3157			3.96159	3.73666	-0.22493
		1.98633	4.33891	2.35258			1.98633	4.32573	2.3394			1.98633	4.58736	2.60103			1.98633	3.73351	1.74718
		3.58865	2.95642	-0.632226			3.58865	2.72265	-0.865997			3.58865	2.86905	-0.719599			3.58865	2.43939	-1.14925
		1.88517	3.89614	2.01097			1.88517	3.8763	1.99113			1.88517	4.08193	2.19676			1.88517	3.40862	1.52345
		4.25787	2.63057	-1.6273			4.25787	2.59621	-1.66165			4.25787	2.63309	-1.62478			4.25787	2.326	-1.93186
		2.27091	4.37002	2.09911			2.27091	4.37132	2.10041			2.27091	4.63205	2.36114			2.27091	3.76685	1.49594
		3.4424	2.92951	-0.51289			3.4424	2.96192	-0.480484			3.4424	2.88764	-0.554761			3.4424	2.52492	-0.917485
		4.09476	4.23508	0.140326			4.09476	4.19717	0.102407			4.09476	4.43865	0.343891			4.09476	3.44321	-0.651544
		4.79732	4.64426	-0.153062			4.79732	4.53859	-0.258738			4.79732	4.85711	0.0597849			4.79732	3.86613	-0.931199
		3.40745	4.93092	1.52348			3.40745	4.80567	1.39822			3.40745	5.16947	1.76203			3.40745	4.29381	0.886367
		6.00546	5.30767	-0.697788			6.00546	5.21734	-0.788122			6.00546	5.62053	-0.384927			6.00546	3.38054	-2.62492
		5.30133	5.16942	-0.131911			5.30133	5.04646	-0.25487			5.30133	5.35277	0.0514327			5.30133	5.03231	-0.269021
		5.78437	5.30514	-0.479239			5.78437	5.21091	-0.573461			5.78437	5.444	-0.340378			5.78437	4.76453	-1.01984
		7.57411	5.75454	-1.81957			7.57411	5.68314	-1.89097			7.57411	6.06842	-1.50569			7.57411	5.11526	-2.45885
		3.7814	6.4178	2.63639			3.7814	6.34103	2.55963			3.7814	7.08956	3.30816			3.7814	6.24002	2.45861
		1.69657	4.61931	2.92274			1.69657	4.11721	2.42064			1.69657	4.19722	2.50065			1.69657	3.29214	1.59558
		2.72112	2.69643	-0.0246893			2.72112	2.37837	-0.342741			2.72112	2.57472	-0.146399			2.72112	2.60602	-0.115092
		5.1479	3.60244	-1.54546			5.1479	3.69858	-1.44932			5.1479	3.80052	-1.34739			5.1479	3.6623	-1.4856
		4.61683	5.2902	0.67337			4.61683	5.20372	0.586894			4.61683	5.34082	0.723992			4.61683	4.94958	0.332753
		5.63587	4.8103	-0.825576			5.63587	4.59254	-1.04334			5.63587	5.04988	-0.585994			5.63587	4.57049	-1.06539
		6.25485	6.02025	-0.234604			6.25485	5.90913	-0.345726			6.25485	6.32363	0.0687816			6.25485	5.16559	-1.08926
		6.61227	6.37687	-0.235397			6.61227	6.26208	-0.35019			6.61227	6.78428	0.172008			6.61227	5.51769	-1.09458
		5.85299	6.30795	0.454966			5.85299	6.17514	0.322148			5.85299	6.4873	0.634314			5.85299	5.75471	-0.0982817
		2.0274	6.062	4.0346			2.0274	5.9368	3.9094			2.0274	6.11764	4.09023			2.0274	5.34046	3.31305
		3.62451	3.17763	-0.446878			3.62451	2.82053	-0.803976			3.62451	2.5424	-1.08211			3.62451	2.57653	-1.04797
		4.75402	4.90127	0.147249			4.75402	4.7796	0.0255768			4.75402	4.90847	0.154449			4.75402	4.31486	-0.43916
		4.59358	4.9169	0.323314			4.59358	5.28041	0.686824			4.59358	5.08275	0.489166			4.59358	4.82326	0.229674
		3.86813	4.8022	0.934074			3.86813	4.73496	0.866832			3.86813	4.86734	0.999211			3.86813	4.64739	0.779264
		5.43974	4.75334	-0.686404			5.43974	4.75983	-0.679911			5.43974	4.76889	-0.670855			5.43974	4.0153	-1.42444
		3.64083	5.78452	2.14369			3.64083	5.63516	1.99433			3.64083	5.85613	2.21531			3.64083	5.00407	1.36324
		4.49326	3.74151	-0.751753			4.49326	3.41442	-1.07884			4.49326	3.40602	-1.08725			4.49326	3.68066	-0.812603
		5.78302	4.47563	-1.3074			5.78302	4.44469	-1.33833			5.78302	4.37302	-1.41001			5.78302	4.5077	-1.27532
		5.27272	5.72772	0.454997			5.27272	5.59766	0.324931			5.27272	5.84031	0.567584			5.27272	5.21218	-0.0605418
		2.91128	6.06599	3.15472			2.91128	5.91007	2.99879			2.91128	6.31707	3.40579			2.91128	4.93269	2.02141
		3.77516	4.23001	0.454857			3.77516	3.84163	0.0664763			3.77516	3.82797	0.0528104			3.77516	3.15445	-0.620709
		2.91896	4.63668	1.71772			2.91896	4.6393	1.72034			2.91896	4.63247	1.71351			2.91896	4.11573	1.19677
		4.14444	3.80788	-0.336561			4.14444	3.64829	-0.49615			4.14444	3.74397	-0.40047			4.14444	3.29028	-0.854159
		2.40793	4.59547	2.18754			2.40793	4.503	2.09507			2.40793	4.49366	2.08573			2.40793	4.16987	1.76194
		1.88175	3.24801	1.36626			1.88175	3.03367	1.15192			1.88175	3.14837	1.26663			1.88175	2.84438	0.962632
		1.85901	2.50013	0.641117			1.85901	2.41201	0.553002			1.85901	2.52219	0.663177			1.85901	2.57381	0.714799
		2.07108	2.5108	0.439719			2.07108	2.51703	0.445952			2.07108	2.55185	0.480768			2.07108	2.48631	0.415224
		3.26204	2.82665	-0.435388			3.26204	2.77757	-0.484465			3.26204	2.79924	-0.462801			3.26204	2.55466	-0.707379
		2.55094	3.96707	1.41613			2.55094	3.88793	1.33699			2.55094	3.76013	1.20919			2.55094	3.129	0.578056
		5.02589	3.39963	-1.62625			5.02589	3.21377	-1.81212			5.02589	3.45138	-1.5745			5.02589	2.72766	-2.29823
		3.43478	4.52504	1.09026			3.43478	4.49605	1.06127			3.43478	4.60182	1.16704			3.43478	4.0414	0.606624
		1.8407	4.25318	2.41248			1.8407	4.14251	2.30181			1.8407	4.39975	2.55905			1.8407	3.28258	1.44187
		2.91306	2.58224	-0.330823			2.91306	2.36352	-0.54954			2.91306	2.44192	-0.471136			2.91306	2.28513	-0.62793
		2.98261	3.17256	0.189948			2.98261	3.17491	0.192299			2.98261	3.18447	0.201857			2.98261	2.98269	7.69846e-05
		4.12088	3.49719	-0.623695			4.12088	3.49131	-0.62957			4.12088	3.53831	-0.582574			4.12088	3.08188	-1.03901
		5.22679	4.26137	-0.965424			5.22679	4.21394	-1.01285			5.22679	4.41759	-0.8092			5.22679	3.67044	-1.55634
		3.18337	4.97015	1.78678			3.18337	4.91843	1.73506			3.18337	5.31088	2.12751			3.18337	4.38758	1.20421
		2.48275	3.91943	1.43668			2.48275	3.6526	1.16985			2.48275	3.90725	1.4245			2.48275	3.12553	0.642779
		6.18027	3.42665	-2.75363			6.18027	3.29838	-2.88189			6.18027	3.43811	-2.74216			6.18027	2.81133	-3.36894
		6.37946	5.45252	-0.926942			6.37946	5.45347	-0.925996			6.37946	6.0182	-0.361259			6.37946	5.00862	-1.37085
		7.06246	5.81747	-1.24499			7.06246	5.84648	-1.21598			7.06246	6.41512	-0.647338			7.06246	5.37364	-1.68882
		6.09175	5.83683	-0.254921			6.09175	5.80843	-0.283316			6.09175	6.19083	0.0990762			6.09175	5.88731	-0.204438
		2.2987	5.76671	3.46801			2.2987	5.7103	3.41161			2.2987	5.95481	3.65611			2.2987	5.35524	3.05654
		3.29446	3.23229	-0.062172			3.29446	2.91617	-0.378286			3.29446	2.73825	-0.55621			3.29446	2.62902	-0.665443
		5.55402	4.16688	-1.38714			5.55402	4.19841	-1.35561			5.55402	4.28303	-1.27099			5.55402	4.09758	-1.45644
		3.02706	5.49623	2.46916			3.02706	5.43753	2.41047			3.02706	5.71711	2.69005			3.02706	5.27454	2.24748
		4.76211	4.15705	-0.605053			4.76211	3.92638	-0.835728			4.76211	4.10637	-0.655734			4.76211	3.1618	-1.6003
		5.94779	5.27437	-0.673414			5.94779	5.18295	-0.764833			5.94779	5.35871	-0.589082			5.94779	4.872	-1.07578
		6.07565	5.75568	-0.319967			6.07565	5.65121	-0.424438			6.07565	5.95627	-0.119378			6.07565	5.47465	-0.601
		3.6049	5.70993	2.10503			3.6049	5.56735	1.96245			3.6049	5.83115	2.22625			3.6049	5.50747	1.90257
		2.20321	5.30666	3.10345			2.20321	5.19559	2.99239			2.20321	5.34013	3.13692			2.20321	3.54694	1.34373
		1.92557	3.40487	1.4793			1.92557	3.14676	1.2212			1.92557	3.07083	1.14526			1.92557	2.95661	1.03105
		2.04485	2.65425	0.609399			2.04485	2.64285	0.597993			2.04485	2.74452	0.699662			2.04485	2.82382	0.778969
		1.99547	2.67075	0.675276			1.99547	2.70123	0.705757			1.99547	2.77707	0.781598			1.99547	2.83709	0.841621
		4.82628	2.80225	-2.02403			4.82628	2.75772	-2.06856			4.82628	2.8606	-1.96568			4.82628	2.66282	-2.16346
		2.66733	5.01888	2.35156			2.66733	4.90381	2.23649			2.66733	4.8686	2.20128			2.66733	4.19328	1.52596
		2.02195	3.69853	1.67657			2.02195	3.52272	1.50077			2.02195	3.67215	1.6502			2.02195	2.86137	0.839412
		5.6229	2.79559	-2.82731			5.6229	2.59997	-3.02293			5.6229	2.70229	-2.92061			5.6229	2.53873	-3.08417
		4.32753	5.20003	0.872499			4.32753	5.10134	0.77381			4.32753	5.22004	0.892508			4.32753	4.64426	0.316735
		5.28446	3.95348	-1.33097			5.28446	4.1172	-1.16725			5.28446	3.89742	-1.38704			5.28446	4.01307	-1.27139
		6.04839	5.33667	-0.711717			6.04839	5.27822	-0.770168			6.04839	5.46169	-0.586702			6.04839	4.7344	-1.31399
		6.1094	5.90158	-0.207821			6.1094	5.80409	-0.305306			6.1094	6.24087	0.131469			6.1094	5.218	-0.891395
		5.20835	6.17417	0.96582			5.20835	6.0861	0.877749			5.20835	6.55096	1.34261			5.20835	5.31577	0.107423
		2.23932	6.13094	3.89162			2.23932	6.04489	3.80557			2.23932	6.32079	4.08147			2.23932	4.82016	2.58084
		5.39745	3.48832	-1.90913			5.39745	3.08879	-2.30866			5.39745	2.84869	-2.54876			5.39745	2.72563	-2.67183
		4.81368	5.77299	0.959309			4.81368	5.55021	0.736526			4.81368	6.12156	1.30788			4.81368	5.1298	0.316122
		4.80096	5.40762	0.606654			4.80096	5.85464	1.05367			4.80096	5.63349	0.832524			4.80096	4.6699	-0.131065
		2.87113	5.54909	2.67797			2.87113	5.41687	2.54574			2.87113	5.60714	2.73601			2.87113	4.76463	1.8935
		2.31789	5.01145	2.69357			2.31789	5.01572	2.69783			2.31789	5.04256	2.72467			2.31789	3.18453	0.86664
		4.16467	3.14748	-1.01719			4.16467	3.02667	-1.138			4.16467	2.91417	-1.2505			4.16467	3.03997	-1.12471
		2.55547	4.80642	2.25095			2.55547	4.6794	2.12393			2.55547	4.68584	2.13037			2.55547	4.15598	1.60051
		2.88539	3.86158	0.976188			2.88539	4.05485	1.16946			2.88539	3.86223	0.976836			2.88539	2.94748	0.0620903
		4.28949	3.09185	-1.19764			4.28949	3.07581	-1.21368			4.28949	3.07908	-1.21041			4.28949	3.37863	-0.91086
		2.2323	4.77692	2.54463			2.2323	4.6459	2.4136			2.2323	4.62694	2.39465			2.2323	4.07539	1.84309
		3.26768	3.46359	0.195908			3.26768	3.37193	0.104249			3.26768	3.39784	0.130166			3.26768	2.65858	-0.609093
		5.2257	4.05559	-1.17011			5.2257	3.98699	-1.23871			5.2257	3.95173	-1.27397			5.2257	3.44188	-1.78382
		5.5988	5.30702	-0.291778			5.5988	5.16307	-0.435723			5.5988	5.35903	-0.239764			5.5988	4.54726	-1.05154
		5.76729	5.37284	-0.394456			5.76729	5.2189	-0.548396			5.76729	5.47303	-0.294266			5.76729	4.88554	-0.881748
		5.53052	5.59383	0.0633108			5.53052	5.44369	-0.086829			5.53052	5.68683	0.156311			5.53052	5.04623	-0.484288
		6.18543	5.57945	-0.605978			6.18543	5.45549	-0.729944			6.18543	5.6324	-0.553035			6.18543	4.96649	-1.21894
		5.49556	5.98878	0.493226			5.49556	5.8738	0.378248			5.49556	6.22131	0.725749			5.49556	5.39211	-0.103448
		5.73009	5.82593	0.0958364			5.73009	5.70372	-0.0263726			5.73009	5.92757	0.197477			5.73009	5.04581	-0.684285
		4.25464	5.70726	1.45262			4.25464	5.60858	1.35395			4.25464	5.7204	1.46576			4.25464	5.22814	0.973503
		4.8824	5.47022	0.587817			4.8824	5.37371	0.491314			4.8824	5.48598	0.603576			4.8824	4.16131	-0.721093
		4.10122	5.86025	1.75903			4.10122	5.74322	1.642			4.10122	5.94043	1.83921			4.10122	4.81095	0.709726
		2.72716	5.53754	2.81038			2.72716	5.43082	2.70366			2.72716	5.62948	2.90232			2.72716	4.18718	1.46002
		2.06483	4.2829	2.21807			2.06483	4.05992	1.99509			2.06483	4.02715	1.96232			2.06483	3.20799	1.14317
		1.8351	2.85646	1.02135			1.8351	2.71898	0.883873			1.8351	2.76575	0.93065			1.8351	2.8073	0.972199
		1.89119	2.86943	0.978242			1.89119	2.96535	1.07416			1.89119	2.99387	1.10267			1.89119	2.58703	0.695841
		3.29053	2.94378	-0.346745			3.29053	2.93167	-0.35886			3.29053	2.99322	-0.297307			3.29053	2.5364	-0.754129
		2.00834	4.37044	2.3621			2.00834	4.21345	2.20511			2.00834	4.1413	2.13297			2.00834	3.24122	1.23288
		1.79723	3.08393	1.28669			1.79723	2.83472	1.03749			1.79723	3.0427	1.24547			1.79723	2.43253	0.6353
		2.43477	2.8693	0.434527			2.43477	2.75758	0.322808			2.43477	2.8443	0.409533			2.43477	2.23101	-0.203758
		2.17159	2.81433	0.642749			2.17159	2.70577	0.534189			2.17159	2.77146	0.599876			2.17159	2.54329	0.371704
		4.61806	3.49754	-1.12052			4.61806	3.41426	-1.2038			4.61806	3.32284	-1.29523			4.61806	2.35406	-2.264
		3.70371	4.87677	1.17306			3.70371	4.78245	1.07874			3.70371	4.93854	1.23483			3.70371	3.5882	-0.115513
		1.94351	4.21728	2.27377			1.94351	3.94705	2.00353			1.94351	4.31519	2.37167			1.94351	3.42499	1.48147
		2.8254	2.84384	0.0184375			2.8254	2.53672	-0.288685			2.8254	2.66344	-0.161966			2.8254	2.28493	-0.540468
		4.03733	3.76951	-0.267819			4.03733	3.7179	-0.319431			4.03733	3.70444	-0.332888			4.03733	2.8171	-1.22023
		3.51479	4.51711	1.00232			3.51479	4.46398	0.94919			3.51479	4.60882	1.09403			3.51479	3.52268	0.0078911
		1.8575	4.51893	2.66143			1.8575	4.40817	2.55067			1.8575	4.6631	2.80561			1.8575	3.38024	1.52274
		2.44402	2.69356	0.249542			2.44402	2.48769	0.0436684			2.44402	2.54963	0.105614			2.44402	2.28006	-0.163958
		4.1687	3.84762	-0.32108			4.1687	3.83166	-0.337037			4.1687	3.92046	-0.248231			4.1687	2.64362	-1.52508
		4.17872	4.62894	0.45022			4.17872	4.59887	0.420144			4.17872	4.84529	0.66657			4.17872	3.56166	-0.617061
		2.94216	4.82965	1.88749			2.94216	4.73073	1.78857			2.94216	5.07052	2.12836			2.94216	3.7734	0.831241
		1.74085	3.95145	2.2106			1.74085	3.77462	2.03377			1.74085	3.95357	2.21272			1.74085	2.98567	1.24482
		1.5091	2.62945	1.12035			1.5091	2.43502	0.925926			1.5091	2.56542	1.05632			1.5091	2.20892	0.699822
		1.42013	2.04121	0.621083			1.42013	1.97229	0.552159			1.42013	2.17083	0.750696			1.42013	1.99526	0.575133
		1.36122	1.8705	0.509282			1.36122	1.82207	0.460855			1.36122	2.00526	0.644045			1.36122	1.85602	0.494803
		1.35309	2.32369	0.9706			1.35309	2.26983	0.916741			1.35309	2.34424	0.991147			1.35309	1.72982	0.376731
		1.30204	1.73029	0.428247			1.30204	1.6145	0.312459			1.30204	1.82644	0.524395			1.30204	1.633	0.330959
		1.3678	1.62052	0.252721			1.3678	1.55292	0.18512			1.3678	1.63579	0.267993			1.3678	1.50949	0.141684
		1.63667	1.60966	-0.0270097			1.63667	1.5388	-0.0978646			1.63667	1.57276	-0.0639043			1.63667	1.46028	-0.17639
		1.38494	1.81476	0.429823			1.38494	1.74646	0.361524			1.38494	1.67648	0.291544			1.38494	1.53049	0.145551
		1.50061	1.56089	0.0602886			1.50061	1.48785	-0.0127544			1.50061	1.48004	-0.0205614			1.50061	1.37436	-0.126244
		1.30393	1.81144	0.507507			1.30393	1.74972	0.445786			1.30393	1.59938	0.29545			1.30393	1.36053	0.0566029
		2.54901	1.50481	-1.0442			2.54901	1.45686	-1.09215			2.54901	1.39442	-1.15459			2.54901	1.23001	-1.319
		3.33495	2.0073	-1.32765			3.33495	1.98315	-1.35179			3.33495	1.80623	-1.52872			3.33495	1.74244	-1.59251
		3.19305	2.71816	-0.474896			3.19305	2.72725	-0.465804			3.19305	2.64655	-0.546502			3.19305	2.37735	-0.815705
		2.69811	2.87955	0.181443			2.69811	2.83257	0.134459			2.69811	2.94969	0.251575			2.69811	2.58484	-0.113276
		1.88274	2.74547	0.862729			1.88274	2.69831	0.815567			1.88274	2.8666	0.983862			1.88274	2.42376	0.54102
		3.18396	2.15187	-1.03209			3.18396	2.03613	-1.14783			3.18396	2.13586	-1.0481			3.18396	1.91848	-1.26548
		3.07883	2.89078	-0.188047			3.07883	2.91243	-0.166397			3.07883	2.9598	-0.119026			3.07883	2.54733	-0.531496
		3.1426	3.07139	-0.0712113			3.1426	3.00894	-0.133662			3.1426	3.22761	0.0850094			3.1426	2.73687	-0.405729
		3.26048	3.17026	-0.0902176			3.26048	3.0981	-0.162385			3.26048	3.36772	0.107236			3.26048	2.84478	-0.415698
		3.20154	3.33831	0.136778			3.20154	3.27242	0.0708821			3.20154	3.55942	0.357883			3.20154	2.95518	-0.246353
		3.11772	3.34689	0.22917			3.11772	3.28226	0.164538			3.11772	3.59125	0.473525			3.11772	2.97762	-0.140099
		1.31611	3.44842	2.13231			1.31611	3.38663	2.07051			1.31611	3.69066	2.37455			1.31611	2.9612	1.64508
		2.13043	2.26746	0.137035			2.13043	2.11001	-0.0204187			2.13043	2.32133	0.190905			2.13043	1.92259	-0.207834
		1.34584	2.70556	1.35971			1.34584	2.66482	1.31898			1.34584	2.83027	1.48443			1.34584	2.25203	0.906186
		1.0873	2.02649	0.939195			1.0873	1.91182	0.824519			1.0873	2.08934	1.00204			1.0873	1.7393	0.652002
		1.17776	1.48082	0.303054			1.17776	1.39351	0.215746			1.17776	1.57615	0.398384			1.17776	1.46396	0.286193
		1.07203	1.68662	0.614589			1.07203	1.63043	0.558393			1.07203	1.70398	0.631949			1.07203	1.42237	0.350333
		1.24599	1.35614	0.110154			1.24599	1.26468	0.0186937			1.24599	1.41152	0.165533			1.24599	1.2888	0.0428125
		1.15133	2.10593	0.9546			1.15133	2.07111	0.919778			1.15133	2.02421	0.872875			1.15133	1.30778	0.15645
		1.05475	1.84572	0.790966			1.05475	1.70769	0.652938			1.05475	1.82794	0.77319			1.05475	1.2076	0.152852
		1.38894	1.34718	-0.0417649			1.38894	1.25074	-0.138199			1.38894	1.35816	-0.0307788			1.38894	1.09589	-0.293049
		1.21181	1.85786	0.646053			1.21181	1.80658	0.594776			1.21181	1.72148	0.509674			1.21181	1.18284	-0.0289661
		1.63063	1.96697	0.336333			1.63063	1.87018	0.239548			1.63063	1.86132	0.230685			1.63063	1.11481	-0.515824
		1.202	2.03265	0.830645			1.202	1.93767	0.735665			1.202	1.92954	0.727535			1.202	1.24788	0.0458752
		1.61825	2.11146	0.493206			1.61825	2.02817	0.409918			1.61825	1.99731	0.379056			1.61825	1.10756	-0.510695
		0.850924	2.03317	1.18225			0.850924	1.96159	1.11067			0.850924	1.93054	1.07962			0.850924	1.22623	0.37531
		1.74436	1.48558	-0.258786			1.74436	1.42489	-0.319475			1.74436	1.44553	-0.298829			1.74436	0.973617	-0.770744
		1.90485	1.91497	0.0101218			1.90485	1.85788	-0.0469686			1.90485	1.70223	-0.202617			1.90485	1.24178	-0.663065
		1.83637	2.02523	0.188859			1.83637	1.93889	0.102516			1.83637	1.8522	0.0158348			1.83637	1.44301	-0.393359
		1.12525	2.04816	0.922903			1.12525	1.96199	0.836739			1.12525	1.89764	0.772385			1.12525	1.49166	0.366406
		1.11384	1.94656	0.83272			1.11384	1.86759	0.753756			1.11384	1.80053	0.686689			1.11384	1.17755	0.0637163
		0.92269	1.76381	0.841115			0.92269	1.68386	0.761171			0.92269	1.61194	0.689253			0.92269	1.04579	0.123104
		0.941218	1.62284	0.681624			0.941218	1.55089	0.609672			0.941218	1.45983	0.518608			0.941218	0.923285	-0.0179331
		1.1888	1.56426	0.375452			1.1888	1.49431	0.30551			1.1888	1.38467	0.195867			1.1888	0.884681	-0.304123
		1.07648	1.8704	0.793919			1.07648	1.77164	0.695157			1.07648	1.58666	0.510173			1.07648	0.976386	-0.100096
		0.874167	1.39057	0.516407			0.874167	1.30743	0.433262			0.874167	1.29791	0.42374			0.874167	0.950224	0.0760566
		1.13004	1.54675	0.416712			1.13004	1.459	0.328961			1.13004	1.3309	0.200862			1.13004	0.851563	-0.278478
		1.73476	1.80417	0.0694035			1.73476	1.69075	-0.0440085			1.73476	1.52926	-0.205506			1.73476	0.913201	-0.82156
		1.97898	1.80688	-0.172101			1.97898	1.71123	-0.26775			1.97898	1.60986	-0.369123			1.97898	1.17641	-0.802571
		1.7323	2.12867	0.396365			1.7323	2.0604	0.3281			1.7323	1.90676	0.174462			1.7323	1.41381	-0.318494
		1.96514	2.00903	0.0438927			1.96514	1.93765	-0.0274824			1.96514	1.88543	-0.0797093			1.96514	1.40791	-0.55723
		0.969025	2.14992	1.1809			0.969025	2.07992	1.11089			0.969025	1.97712	1.0081			0.969025	1.50984	0.540818
		0.81815	1.60393	0.785785			0.81815	1.51856	0.700409			0.81815	1.52836	0.710214			0.81815	1.13539	0.317243
		1.56186	1.29451	-0.26735			1.56186	1.21982	-0.34204			1.56186	1.20803	-0.353827			1.56186	0.914113	-0.647743
		1.50966	1.61534	0.105682			1.50966	1.52778	0.0181243			1.50966	1.37652	-0.13314			1.50966	1.17473	-0.33493
		1.2027	1.69457	0.491871			1.2027	1.59894	0.396235			1.2027	1.50033	0.297632			1.2027	1.25756	0.0548571
		0.821447	1.6432	0.821754			0.821447	1.55617	0.734719			0.821447	1.47978	0.658329			0.821447	1.11783	0.296384
		0.761628	1.37126	0.60963			0.761628	1.2897	0.52807			0.761628	1.25822	0.496596			0.761628	0.914632	0.153004
		0.995522	1.07718	0.0816587			0.995522	1.01852	0.0229953			0.995522	0.998775	0.00325317			0.995522	0.803784	-0.191738
		0.916752	1.36503	0.448276			0.916752	1.28496	0.368204			0.916752	1.13937	0.222622			0.916752	0.864237	-0.052515
		0.765442	1.37242	0.606975			0.765442	1.29796	0.532514			0.765442	1.20789	0.442446			0.765442	0.842189	0.0767465
		1.66057	1.09544	-0.565131			1.66057	1.03806	-0.622512			1.66057	1.01473	-0.645835			1.66057	0.768337	-0.892232
		1.01425	1.53987	0.525619			1.01425	1.48503	0.470779			1.01425	1.34113	0.326882			1.01425	1.09393	0.0796783
		0.984325	1.33621	0.351887			0.984325	1.26184	0.277519			0.984325	1.24933	0.265001			0.984325	0.968578	-0.0157464
		2.00651	1.20504	-0.801468			2.00651	1.13938	-0.867131			2.00651	1.10448	-0.90203			2.00651	0.893734	-1.11278
		1.505	1.75268	0.247677			1.505	1.74047	0.235467			1.505	1.60621	0.101213			1.505	1.3136	-0.191396
		1.33544	1.444	0.108565			1.33544	1.36351	0.028079			1.33544	1.40009	0.0646523			1.33544	1.2649	-0.0705339
		1.21911	1.3324	0.113292			1.21911	1.2557	0.0365958			1.21911	1.23635	0.0172469			1.21911	1.1617	-0.0574037
		1.4941	1.34	-0.1541			1.4941	1.27749	-0.216605			1.4941	1.20521	-0.288886			1.4941	1.07525	-0.41885
		1.15757	1.53101	0.373437			1.15757	1.43496	0.277396			1.15757	1.34901	0.191439			1.15757	1.16342	0.00585016
		1.12708	1.24737	0.120292			1.12708	1.18558	0.0585003			1.12708	1.17153	0.0444521			1.12708	1.04932	-0.0777593
		0.723216	1.33253	0.609315			0.723216	1.2642	0.540984			0.723216	1.18121	0.45799			0.723216	0.989764	0.266548
		0.848808	1.13536	0.286552			0.848808	1.08408	0.235268			0.848808	1.04289	0.194087			0.848808	0.81897	-0.0298379
		0.837574	1.1424	0.304821			0.837574	1.09673	0.259161			0.837574	1.01444	0.176866			0.837574	0.783909	-0.0536653
		1.0802	1.17253	0.0923252			1.0802	1.12557	0.0453612			1.0802	1.03538	-0.0448216			1.0802	0.768355	-0.311849
		0.789409	1.23557	0.446163			0.789409	1.17738	0.387968			0.789409	1.09095	0.301545			0.789409	0.862401	0.0729921
		0.527708	1.1252	0.597488			0.527708	1.08449	0.556782			0.527708	1.02399	0.496285			0.527708	0.782237	0.254529
		0.774076	0.985409	0.211333			0.774076	0.95111	0.177034			0.774076	0.897418	0.123342			0.774076	0.652414	-0.121661
		0.636943	1.12868	0.491736			0.636943	1.07843	0.441486			0.636943	0.976975	0.340032			0.636943	0.681482	0.0445389
		0.959561	1.02851	0.0689509			0.959561	0.992483	0.0329222			0.959561	0.932074	-0.0274875			0.959561	0.646257	-0.313304
		0.704359	1.4015	0.697145			0.704359	1.34744	0.643078			0.704359	1.24365	0.539289			0.704359	0.758372	0.0540132
		0.678889	1.14498	0.466095			0.678889	1.09963	0.420745			0.678889	1.10231	0.423421			0.678889	0.703624	0.0247343
		1.18314	0.89315	-0.289985			1.18314	0.868187	-0.314948			1.18314	0.86603	-0.317105			1.18314	0.661065	-0.52207
		0.869017	1.27849	0.409469			0.869017	1.22726	0.358248			0.869017	1.12814	0.25912			0.869017	0.839334	-0.0296826
		0.926181	1.36152	0.435343			0.926181	1.28899	0.362813			0.926181	1.25226	0.32608			0.926181	0.794074	-0.132107
		0.982293	1.05727	0.0749758			0.982293	1.01991	0.0376184			0.982293	1.02735	0.0450577			0.982293	0.788457	-0.193836
		1.03164	1.07754	0.0459008			1.03164	1.03655	0.00491392			1.03164	0.977523	-0.0541144			1.03164	0.810474	-0.221164
		0.794984	0.976638	0.181654			0.794984	0.944155	0.149171			0.794984	0.890355	0.095371			0.794984	0.838423	0.0434385
		0.648865	0.986746	0.337881			0.648865	0.959444	0.310579			0.648865	0.882943	0.234079			0.648865	0.760075	0.11121
		0.908069	0.868759	-0.0393093			0.908069	0.853557	-0.0545116			0.908069	0.796942	-0.111127			0.908069	0.672811	-0.235258
		1.2993	1.03724	-0.262068			1.2993	1.00217	-0.29713			1.2993	0.912092	-0.387212			1.2993	0.737601	-0.561702
		1.46394	1.13118	-0.332763			1.46394	1.08458	-0.37936			1.46394	1.02517	-0.438768			1.46394	0.911312	-0.552631
		1.01931	1.2646	0.245293			1.01931	1.20451	0.185199			1.01931	1.16053	0.141224			1.01931	1.05076	0.0314535
		1.10347	1.14837	0.0448989			1.10347	1.12371	0.0202461			1.10347	1.09895	-0.00451721			1.10347	0.931162	-0.172306
		0.853318	1.14337	0.290054			0.853318	1.11679	0.26347			0.853318	1.06219	0.208872			0.853318	0.912001	0.0586829
		1.28616	1.10472	-0.181442			1.28616	1.0872	-0.198963			1.28616	1.02038	-0.265785			1.28616	0.812478	-0.473683
		1.02915	1.49849	0.469344			1.02915	1.4562	0.427049			1.02915	1.35715	0.327998			1.02915	0.939922	-0.0892287
		1.07048	1.34011	0.269628			1.07048	1.3023	0.231823			1.07048	1.28801	0.217532			1.07048	0.894359	-0.17612
		1.43239	1.38774	-0.0446437			1.43239	1.33013	-0.102258			1.43239	1.27807	-0.154322			1.43239	0.889397	-0.54299
		1.29202	1.31609	0.0240717			1.29202	1.27083	-0.0211946			1.29202	1.21275	-0.0792744			1.29202	1.02452	-0.267505
		0.827605	1.22938	0.401775			0.827605	1.18815	0.360546			0.827605	1.12276	0.295154			0.827605	1.03531	0.207701
		0.69814	1.04184	0.343702			0.69814	1.00742	0.309282			0.69814	0.96079	0.26265			0.69814	0.861217	0.163077
		0.563602	0.962642	0.39904			0.563602	0.9314	0.367798			0.563602	0.868257	0.304655			0.563602	0.734035	0.170433
		0.531103	0.877692	0.346588			0.531103	0.849098	0.317995			0.531103	0.793863	0.26276			0.531103	0.639249	0.108146
		0.489955	0.776382	0.286427			0.489955	0.756478	0.266523			0.489955	0.710818	0.220863			0.489955	0.589114	0.099159
		0.578555	0.839265	0.260711			0.578555	0.80571	0.227155			0.578555	0.735054	0.1565			0.578555	0.556394	-0.0221611
		0.636587	0.85905	0.222464			0.636587	0.829438	0.192851			0.636587	0.761086	0.124499			0.636587	0.57358	-0.0630071
		0.987007	0.900809	-0.0861975			0.987007	0.877698	-0.109308			0.987007	0.801149	-0.185858			0.987007	0.602492	-0.384515
		0.999458	1.19011	0.190651			0.999458	1.14839	0.14893			0.999458	1.08087	0.0814163			0.999458	0.756046	-0.243412
		0.919527	1.00655	0.0870233			0.919527	0.992405	0.0728777			0.919527	0.982696	0.0631688			0.919527	0.813288	-0.106239
		1.03112	1.0061	-0.0250189			1.03112	0.988883	-0.0422354			1.03112	0.937473	-0.0936456			1.03112	0.79484	-0.236278
		1.24471	1.00845	-0.236257			1.24471	0.997614	-0.247092			1.24471	0.927587	-0.317118			1.24471	0.829062	-0.415644

## Sheet: pucheng
Type A	50	Mse_test	0.844679			Type B	Mse_test	0.860412			Type C	Mse_test	0.822234			Type D	Mse_test	0.968044
		Rmse_test	0.919064				Rmse_test	0.927584				Rmse_test	0.906771				Rmse_test	0.983892
		Mae_test	0.667932				Mae_test	0.668225				Mae_test	0.660705				Mae_test	0.71796
		Mse_test_2019	0.883712				Mse_test_2019	0.884137				Mse_test_2019	0.886825				Mse_test_2019	0.951618
		Rmse_test_2019	0.94006				Rmse_test_2019	0.940286				Rmse_test_2019	0.941714				Rmse_test_2019	0.975509
		Mae_test_2019	0.683668				Mae_test_2019	0.678404				Mae_test_2019	0.682268				Mae_test_2019	0.71229
		R2	0.856				R2	0.857				R2	0.855				R2	0.857
		actual value	prediction value	prediction -actual			actual value	prediction value	prediction -actual			actual value	prediction value	prediction -actual			actual value	prediction value	prediction -actual
		0.765289	1.08921	0.323925			0.765289	1.20656	0.441267			0.765289	1.13332	0.368031			0.765289	1.35341	0.588122
		0.696907	0.892215	0.195308			0.696907	0.964228	0.267321			0.696907	0.950936	0.254029			0.696907	1.19976	0.502855
		0.683442	0.833127	0.149685			0.683442	0.920266	0.236824			0.683442	0.848562	0.16512			0.683442	1.09923	0.415785
		0.574813	0.810869	0.236056			0.574813	0.884839	0.310026			0.574813	0.806911	0.232098			0.574813	1.04264	0.467828
		0.737458	0.728557	-0.00890098			0.737458	0.790946	0.0534883			0.737458	0.737341	-0.000116572			0.737458	0.977119	0.239661
		0.800329	0.81228	0.0119501			0.800329	0.882555	0.0822259			0.800329	0.792708	-0.00762195			0.800329	0.991824	0.191494
		0.460387	0.856235	0.395848			0.460387	0.900233	0.439847			0.460387	0.844377	0.38399			0.460387	1.013	0.552612
		0.639706	0.651443	0.0117379			0.639706	0.687051	0.0473451			0.639706	0.694996	0.0552901			0.639706	0.918829	0.279123
		0.960973	0.738177	-0.222796			0.960973	0.797331	-0.163642			0.960973	0.71579	-0.245183			0.960973	0.908129	-0.0528434
		1.38327	0.885333	-0.497942			1.38327	0.934081	-0.449193			1.38327	0.897945	-0.485329			1.38327	1.02542	-0.357849
		0.652007	1.05264	0.400632			0.652007	1.09817	0.446168			0.652007	1.14911	0.497099			0.652007	1.24516	0.593155
		0.426059	0.758222	0.332163			0.426059	0.777369	0.35131			0.426059	0.902328	0.476269			0.426059	1.1002	0.674139
		0.430641	0.606309	0.175668			0.430641	0.659705	0.229064			0.430641	0.683001	0.252361			0.430641	0.942599	0.511958
		0.681288	0.586987	-0.0943005			0.681288	0.634378	-0.0469098			0.681288	0.603197	-0.078091			0.681288	0.858058	0.176771
		0.758227	0.717309	-0.0409178			0.758227	0.776664	0.0184379			0.758227	0.709646	-0.0485802			0.758227	0.894602	0.136375
		2.67972	0.782419	-1.8973			2.67972	0.814903	-1.86481			2.67972	0.789806	-1.88991			2.67972	0.934757	-1.74496
		1.3676	1.62981	0.262207			1.3676	1.77286	0.405258			1.3676	1.72365	0.356052			1.3676	1.80062	0.433025
		1.01705	1.19754	0.18049			1.01705	1.18418	0.167128			1.01705	1.42883	0.411775			1.01705	1.61448	0.597428
		0.701136	1.06162	0.360484			0.701136	1.14109	0.439957			0.701136	1.16846	0.467319			0.701136	1.39439	0.69325
		1.00541	0.854288	-0.151118			1.00541	0.932844	-0.0725612			1.00541	0.931262	-0.0741435			1.00541	1.19969	0.194289
		1.74109	1.00797	-0.733116			1.74109	1.13597	-0.605113			1.74109	1.03653	-0.704561			1.74109	1.23061	-0.510475
		1.6187	1.35214	-0.266556			1.6187	1.45244	-0.166261			1.6187	1.44177	-0.176932			1.6187	1.56138	-0.0573239
		1.46362	1.38073	-0.0828819			1.46362	1.42896	-0.0346517			1.46362	1.52343	0.059816			1.46362	1.63073	0.167112
		1.41635	1.35357	-0.0627833			1.41635	1.42009	0.00373714			1.41635	1.45822	0.041865			1.41635	1.58065	0.1643
		0.985142	1.34461	0.359466			0.985142	1.42008	0.434933			0.985142	1.41322	0.428079			0.985142	1.54388	0.558741
		1.51791	1.09458	-0.423332			1.51791	1.16689	-0.35102			1.51791	1.16748	-0.350435			1.51791	1.3625	-0.15541
		1.53142	1.3427	-0.188728			1.53142	1.45157	-0.0798569			1.53142	1.36382	-0.167604			1.53142	1.51782	-0.0136017
		1.20304	1.37671	0.17367			1.20304	1.43172	0.228685			1.20304	1.44255	0.239515			1.20304	1.57685	0.373813
		1.13125	1.22849	0.0972395			1.13125	1.28475	0.153499			1.13125	1.28426	0.153012			1.13125	1.45088	0.319627
		1.42667	1.18665	-0.240016			1.42667	1.26483	-0.161832			1.42667	1.19225	-0.234416			1.42667	1.36933	-0.057335
		0.875245	1.30606	0.430816			0.875245	1.39215	0.516903			0.875245	1.32275	0.447501			0.875245	1.4728	0.597553
		1.04463	1.00046	-0.0441737			1.04463	1.05479	0.010155			1.04463	1.07936	0.0347246			1.04463	1.30106	0.256424
		0.964244	1.07139	0.107149			0.964244	1.18301	0.218764			0.964244	1.07092	0.106675			0.964244	1.27208	0.307834
		1.63627	1.037	-0.599276			1.63627	1.09262	-0.543656			1.63627	1.02976	-0.60651			1.63627	1.22084	-0.415429
		2.26462	1.30217	-0.962446			2.26462	1.40503	-0.859585			2.26462	1.32955	-0.935067			2.26462	1.48751	-0.777107
		1.52694	1.65247	0.125528			1.52694	1.74415	0.217209			1.52694	1.72199	0.195045			1.52694	1.89391	0.366968
		1.6181	1.39759	-0.220516			1.6181	1.43392	-0.184179			1.6181	1.51663	-0.101471			1.6181	1.71193	0.093823
		1.49797	1.47087	-0.027101			1.49797	1.57645	0.0784739			1.49797	1.53543	0.0374555			1.49797	1.70545	0.207474
		2.00652	1.43055	-0.575967			2.00652	1.50294	-0.503582			2.00652	1.47456	-0.531959			2.00652	1.64371	-0.362805
		1.02755	1.67887	0.651314			1.02755	1.77518	0.747631			1.02755	1.70381	0.676259			1.02755	1.87178	0.844229
		1.27721	1.13379	-0.14342			1.27721	1.19708	-0.0801368			1.27721	1.28164	0.00443054			1.27721	1.57551	0.298295
		0.744876	1.26388	0.519			0.744876	1.41435	0.669476			0.744876	1.27643	0.531558			0.744876	1.53246	0.787587
		0.890411	0.920348	0.0299369			0.890411	1.01034	0.119928			0.890411	0.995068	0.104656			0.890411	1.31918	0.428773
		0.853207	0.977138	0.123931			0.853207	1.11295	0.25974			0.853207	0.968122	0.114914			0.853207	1.25663	0.403426
		0.960589	0.949466	-0.0111229			0.960589	1.04049	0.0799039			0.960589	0.940122	-0.020467			0.960589	1.20343	0.242844
		0.745268	1.00263	0.257364			0.745268	1.09725	0.351977			0.745268	0.987765	0.242497			0.745268	1.21155	0.466285
		1.27581	0.872409	-0.403398			1.27581	0.941698	-0.334109			1.27581	0.888873	-0.386933			1.27581	1.12563	-0.150182
		1.89105	1.09503	-0.796015			1.89105	1.18612	-0.704929			1.89105	1.12422	-0.766828			1.89105	1.29326	-0.597787
		0.905687	1.38471	0.479019			0.905687	1.47022	0.564529			0.905687	1.46562	0.559928			0.905687	1.62825	0.722562
		0.651742	0.963039	0.311298			0.651742	0.999217	0.347475			0.651742	1.13359	0.481843			0.651742	1.40077	0.749025
		1.08568	0.799701	-0.285977			1.08568	0.888867	-0.196812			1.08568	0.876071	-0.209608			1.08568	1.18576	0.100078
		1.47136	1.01165	-0.459711			1.47136	1.12982	-0.341538			1.47136	1.0378	-0.433557			1.47136	1.25055	-0.220805
		1.06293	1.21751	0.154584			1.06293	1.27217	0.209245			1.06293	1.283	0.220073			1.06293	1.43528	0.372354
		1.47741	1.07422	-0.403195			1.47741	1.10903	-0.368381			1.47741	1.15355	-0.323865			1.47741	1.32901	-0.1484
		1.79971	1.25946	-0.540255			1.79971	1.33165	-0.468066			1.79971	1.31815	-0.481562			1.79971	1.4616	-0.338114
		1.64123	1.43974	-0.201489			1.64123	1.49322	-0.148005			1.64123	1.51739	-0.123835			1.64123	1.65907	0.0178458
		1.62646	1.42263	-0.203832			1.62646	1.46453	-0.161929			1.62646	1.53324	-0.0932218			1.62646	1.65704	0.0305791
		1.30278	1.44478	0.142002			1.30278	1.50849	0.205708			1.30278	1.53391	0.231127			1.30278	1.65661	0.353828
		1.33559	1.29785	-0.0377412			1.33559	1.35292	0.017322			1.33559	1.36172	0.026122			1.33559	1.51613	0.180535
		1.69278	1.30962	-0.383164			1.69278	1.39598	-0.296802			1.69278	1.32669	-0.366092			1.69278	1.48514	-0.207641
		2.35981	1.47987	-0.879943			2.35981	1.55202	-0.807791			2.35981	1.48906	-0.870757			2.35981	1.64189	-0.717924
		1.10783	1.82113	0.713302			1.10783	1.91174	0.803916			1.10783	1.8407	0.732872			1.10783	2.01605	0.908227
		1.71594	1.16751	-0.548429			1.71594	1.21848	-0.497454			1.71594	1.35216	-0.363774			1.71594	1.6749	-0.0410367
		1.88648	1.53431	-0.352171			1.88648	1.67073	-0.215748			1.88648	1.55533	-0.331154			1.88648	1.78538	-0.101098
		2.10111	1.6609	-0.440206			2.10111	1.72528	-0.375823			2.10111	1.71691	-0.384196			2.10111	1.89839	-0.202718
		3.102	1.8156	-1.28641			3.102	1.88487	-1.21714			3.102	1.86703	-1.23498			3.102	2.04385	-1.05815
		4.04493	2.3855	-1.65943			4.04493	2.5006	-1.54433			4.04493	2.4014	-1.64353			4.04493	2.5933	-1.45163
		1.97803	3.04584	1.0678			1.97803	3.17313	1.19509			1.97803	3.09503	1.117			1.97803	3.31231	1.33428
		2.42038	1.85823	-0.562151			2.42038	1.93278	-0.487607			2.42038	2.10673	-0.31365			2.42038	2.51326	0.0928797
		1.59412	2.34704	0.752916			1.59412	2.60998	1.01586			1.59412	2.40301	0.808891			1.59412	2.63516	1.04104
		2.35273	1.68365	-0.669078			2.35273	1.79544	-0.557292			2.35273	1.80802	-0.544712			2.35273	2.2085	-0.144227
		3.32443	2.33397	-0.990464			3.32443	2.55823	-0.766199			3.32443	2.32414	-1.00029			3.32443	2.51216	-0.812269
		3.42519	2.934	-0.491195			3.42519	3.0902	-0.334991			3.42519	2.92374	-0.501449			3.42519	3.0827	-0.34249
		3.23878	3.04746	-0.191316			3.23878	3.2084	-0.0303765			3.23878	3.16091	-0.0778687			3.23878	3.3046	0.0658185
		3.21644	2.98213	-0.234317			3.21644	3.17706	-0.0393835			3.21644	3.14319	-0.0732521			3.21644	3.27949	0.0630454
		3.51693	3.01592	-0.501003			3.51693	3.23532	-0.281605			3.51693	3.16552	-0.351407			3.51693	3.30751	-0.209415
		2.50111	3.22416	0.723046			2.50111	3.43166	0.930544			2.50111	3.3519	0.850788			2.50111	3.50641	1.0053
		3.72539	2.44793	-1.27747			3.72539	2.61691	-1.10849			3.72539	2.61645	-1.10894			3.72539	2.96006	-0.765332
		3.86265	3.3621	-0.500553			3.86265	3.59157	-0.271087			3.86265	3.38204	-0.480613			3.86265	3.62034	-0.242318
		4.6294	3.49081	-1.13859			4.6294	3.66525	-0.964145			4.6294	3.62901	-1.00039			4.6294	3.82931	-0.800085
		4.30734	3.98787	-0.319469			4.30734	4.14346	-0.163876			4.30734	4.07373	-0.233607			4.30734	4.32536	0.018022
		2.65662	3.85981	1.20319			2.65662	4.03548	1.37886			2.65662	4.05827	1.40165			2.65662	4.215	1.55838
		3.002	2.70339	-0.298615			3.002	2.85457	-0.147437			3.002	2.85613	-0.145868			3.002	3.3002	0.298194
		3.53864	3.13604	-0.402599			3.53864	3.43006	-0.108573			3.53864	3.23509	-0.303542			3.53864	3.55036	0.0117236
		3.36483	3.48726	0.122437			3.36483	3.67696	0.312136			3.36483	3.56906	0.204233			3.36483	3.83887	0.47404
		3.65279	3.30502	-0.34777			3.65279	3.49295	-0.159838			3.65279	3.43055	-0.222242			3.65279	3.73462	0.0818286
		2.9306	3.52709	0.596483			2.9306	3.70795	0.777349			2.9306	3.64149	0.710889			2.9306	3.92259	0.991988
		4.05837	2.8966	-1.16177			4.05837	3.09485	-0.963525			4.05837	3.05264	-1.00573			4.05837	3.46862	-0.589748
		4.055	3.72809	-0.326904			4.055	3.90282	-0.152171			4.055	3.76739	-0.287601			4.055	4.12205	0.0670494
		4.94296	3.73906	-1.2039			4.94296	3.89424	-1.04873			4.94296	3.89722	-1.04574			4.94296	4.1734	-0.769562
		4.23847	4.29305	0.0545755			4.23847	4.4228	0.184328			4.23847	4.36909	0.130613			4.23847	4.72635	0.487877
		4.59121	3.88368	-0.70753			4.59121	4.05026	-0.54095			4.59121	4.06425	-0.526955			4.59121	4.2992	-0.292012
		2.43875	4.24417	1.80543			2.43875	4.39971	1.96097			2.43875	4.32526	1.88651			2.43875	4.63846	2.19972
		3.73064	2.67598	-1.05466			3.73064	2.78991	-0.940734			3.73064	2.77523	-0.95541			3.73064	3.39483	-0.335805
		4.14445	3.82683	-0.31762			4.14445	4.04514	-0.0993137			4.14445	3.82269	-0.321766			4.14445	4.17976	0.0353084
		4.58008	4.06117	-0.518906			4.58008	4.22286	-0.357217			4.58008	4.10232	-0.477758			4.58008	4.39905	-0.181024
		4.54496	4.33629	-0.208664			4.54496	4.44057	-0.104392			4.54496	4.35458	-0.190374			4.54496	4.66782	0.122864
		4.15426	4.29749	0.143229			4.15426	4.43097	0.276709			4.15426	4.38813	0.233868			4.15426	4.63831	0.484052
		4.61205	4.0205	-0.591544			4.61205	4.21318	-0.398873			4.61205	4.13447	-0.477573			4.61205	4.40247	-0.209579
		1.73668	4.36445	2.62778			1.73668	4.4823	2.74562			1.73668	4.39066	2.65398			1.73668	4.74334	3.00666
		1.61637	2.29958	0.683211			1.61637	2.4338	0.817433			1.61637	2.3893	0.772935			1.61637	3.28794	1.67157
		3.32178	2.0173	-1.30448			3.32178	2.30819	-1.01359			3.32178	2.15614	-1.16564			3.32178	2.98231	-0.339465
		1.95963	3.51433	1.5547			1.95963	3.7316	1.77197			1.95963	3.44015	1.48052			1.95963	3.82952	1.86989
		1.56991	2.31212	0.742212			1.56991	2.48283	0.912924			1.56991	2.38688	0.816975			1.56991	3.05472	1.48482
		4.40099	1.96817	-2.43283			4.40099	2.21899	-2.18201			4.40099	2.03035	-2.37064			4.40099	2.7526	-1.6484
		3.96435	4.07317	0.108815			3.96435	4.26957	0.305215			3.96435	3.86815	-0.0961983			3.96435	4.18444	0.220089
		4.37951	3.81245	-0.56706			4.37951	3.96385	-0.415664			4.37951	3.84379	-0.535728			4.37951	4.09226	-0.287252
		4.94846	4.19288	-0.75558			4.94846	4.32712	-0.621338			4.94846	4.15838	-0.79008			4.94846	4.39219	-0.556269
		5.66774	4.51965	-1.14808			5.66774	4.64161	-1.02612			5.66774	4.49426	-1.17348			5.66774	4.74202	-0.925715
		6.22547	4.93647	-1.289			6.22547	5.05313	-1.17234			6.22547	4.93003	-1.29544			6.22547	5.20976	-1.0157
		1.90386	5.29676	3.3929			1.90386	5.42299	3.51913			1.90386	5.31545	3.41159			1.90386	5.58687	3.683
		1.74408	2.5304	0.786311			1.74408	2.74562	1.00154			1.74408	2.43092	0.686839			1.74408	3.40144	1.65735
		2.97168	2.28782	-0.683853			2.97168	2.72347	-0.248204			2.97168	2.4908	-0.480875			2.97168	3.18048	0.208801
		4.12939	3.56089	-0.568496			4.12939	4.00509	-0.124303			4.12939	3.57701	-0.552383			4.12939	3.83935	-0.290036
		4.41917	4.28148	-0.137687			4.41917	4.49088	0.0717063			4.41917	4.23409	-0.185077			4.41917	4.4511	0.0319266
		5.16854	4.39201	-0.776535			5.16854	4.57071	-0.597832			5.16854	4.404	-0.764547			5.16854	4.61139	-0.557157
		4.07058	4.81161	0.741035			4.07058	4.9346	0.864026			4.07058	4.76156	0.690981			4.07058	5.05792	0.987343
		1.71663	3.9617	2.24507			1.71663	4.15801	2.44138			1.71663	4.06958	2.35295			1.71663	4.2895	2.57287
		1.56044	2.32976	0.769328			1.56044	2.54349	0.983049			1.56044	2.43989	0.879454			1.56044	3.19548	1.63504
		3.15251	2.04931	-1.10319			3.15251	2.39404	-0.758463			3.15251	2.18229	-0.970214			3.15251	2.92852	-0.223981
		4.33248	3.49832	-0.834159			4.33248	3.73363	-0.59885			4.33248	3.3761	-0.956381			4.33248	3.69505	-0.63743
		3.46989	4.20047	0.730575			3.46989	4.28599	0.816099			3.46989	4.07886	0.608966			3.46989	4.39922	0.929332
		4.35293	3.4932	-0.859733			4.35293	3.62591	-0.727017			4.35293	3.55409	-0.798841			4.35293	3.8769	-0.476031
		3.14757	4.23115	1.08358			3.14757	4.34787	1.2003			3.14757	4.14359	0.996024			3.14757	4.46524	1.31767
		3.882	3.24556	-0.636439			3.882	3.37243	-0.50957			3.882	3.28591	-0.596086			3.882	3.68054	-0.20146
		4.16389	3.96841	-0.195477			4.16389	4.1164	-0.0474923			4.16389	3.89382	-0.270068			4.16389	4.205	0.0411155
		4.87736	4.09374	-0.783625			4.87736	4.21213	-0.665226			4.87736	4.09621	-0.781151			4.87736	4.35372	-0.523644
		2.09809	4.50193	2.40385			2.09809	4.57282	2.47473			2.09809	4.45958	2.36149			2.09809	4.78119	2.68311
		2.27009	2.53687	0.266775			2.27009	2.63302	0.362931			2.27009	2.57811	0.30802			2.27009	3.31696	1.04687
		3.57925	2.6702	-0.909042			3.57925	3.003	-0.576244			3.57925	2.74607	-0.833173			3.57925	3.28638	-0.292868
		5.01283	3.73892	-1.27391			5.01283	3.88594	-1.1269			5.01283	3.66402	-1.34882			5.01283	3.95329	-1.05955
		5.07248	4.53688	-0.535596			5.07248	4.57469	-0.497791			5.07248	4.47186	-0.600622			5.07248	4.81021	-0.26227
		4.08406	4.60524	0.521181			4.08406	4.69708	0.613024			4.08406	4.63948	0.555417			4.08406	4.87915	0.795094
		4.50584	3.91778	-0.588061			4.50584	4.09996	-0.405876			4.50584	4.03228	-0.473557			4.50584	4.25827	-0.247563
		2.55303	4.39776	1.84473			2.55303	4.54546	1.99243			2.55303	4.39936	1.84633			2.55303	4.67314	2.1201
		3.8647	2.87813	-0.986566			3.8647	2.99976	-0.864939			3.8647	2.92718	-0.93752			3.8647	3.47286	-0.391837
		2.30671	4.05712	1.75041			2.30671	4.23955	1.93284			2.30671	3.98704	1.68033			2.30671	4.31116	2.00446
		4.78795	2.71537	-2.07258			4.78795	2.93308	-1.85488			4.78795	2.71835	-2.06961			4.78795	3.32394	-1.46402
		3.7546	4.61501	0.860405			3.7546	4.74917	0.994571			3.7546	4.47313	0.718529			3.7546	4.79769	1.04308
		6.01232	3.7793	-2.23302			6.01232	4.03215	-1.98017			6.01232	3.75778	-2.25454			6.01232	4.08812	-1.9242
		5.43292	5.36206	-0.0708616			5.43292	5.39541	-0.0375121			5.43292	5.26542	-0.167501			5.43292	5.67114	0.238222
		5.87885	5.01947	-0.85938			5.87885	5.1747	-0.704155			5.87885	5.08404	-0.794808			5.87885	5.12183	-0.757018
		5.98269	5.40494	-0.577749			5.98269	5.49537	-0.487314			5.98269	5.3425	-0.640187			5.98269	5.62359	-0.359099
		6.31591	5.46676	-0.849149			6.31591	5.58511	-0.730795			6.31591	5.43649	-0.879421			6.31591	5.62298	-0.692924
		6.13942	5.67078	-0.468633			6.13942	5.78025	-0.359164			6.13942	5.62648	-0.512934			6.13942	5.89691	-0.242504
		6.71501	5.58422	-1.13079			6.71501	5.73336	-0.981648			6.71501	5.59768	-1.11733			6.71501	5.73365	-0.981365
		8.48479	5.92687	-2.55792			8.48479	6.022	-2.46279			8.48479	5.88121	-2.60358			8.48479	6.24613	-2.23866
		6.20157	6.67545	0.473886			6.20157	6.60013	0.398567			6.20157	6.79629	0.594724			6.20157	7.39757	1.196
		1.89538	5.26169	3.36631			1.89538	5.49426	3.59888			1.89538	5.39778	3.5024			1.89538	5.1306	3.23522
		2.8156	2.69949	-0.116111			2.8156	3.11776	0.302163			2.8156	2.62158	-0.194023			2.8156	3.73449	0.918887
		4.67437	3.74573	-0.928632			4.67437	4.30096	-0.373405			4.67437	4.00362	-0.67075			4.67437	4.45031	-0.224061
		5.03591	5.24111	0.205203			5.03591	5.43953	0.403624			5.03591	5.0689	0.0329897			5.03591	5.43525	0.399341
		6.44235	5.19893	-1.24342			6.44235	5.37404	-1.06831			6.44235	5.14245	-1.2999			6.44235	5.40259	-1.03976
		6.74082	5.93502	-0.805798			6.74082	5.93689	-0.80393			6.74082	5.75961	-0.981211			6.74082	6.31558	-0.42524
		6.41028	6.05275	-0.357535			6.41028	6.09124	-0.319044			6.41028	5.92672	-0.483563			6.41028	6.26407	-0.146207
		5.46021	5.86055	0.40034			5.46021	5.98686	0.526647			5.46021	5.82775	0.367534			5.46021	6.01888	0.558667
		2.78605	5.19012	2.40407			2.78605	5.44347	2.65743			2.78605	5.26287	2.47683			2.78605	5.40999	2.62395
		4.15319	3.31101	-0.842179			4.15319	3.55605	-0.597144			4.15319	3.29267	-0.860518			4.15319	3.95209	-0.201097
		5.74887	4.79824	-0.950629			5.74887	5.0012	-0.747663			5.74887	4.64997	-1.0989			5.74887	5.12212	-0.626743
		6.01702	5.64914	-0.36788			6.01702	5.67317	-0.343843			6.01702	5.38998	-0.627034			6.01702	5.88864	-0.128375
		5.83354	5.69665	-0.136885			5.83354	5.72925	-0.104285			5.83354	5.53255	-0.300983			5.83354	5.87154	0.0380049
		7.2083	5.5516	-1.6567			7.2083	5.6565	-1.5518			7.2083	5.47178	-1.73652			7.2083	5.73403	-1.47427
		5.07955	6.2261	1.14656			5.07955	6.18788	1.10834			5.07955	6.1201	1.04055			5.07955	6.72511	1.64556
		4.21823	4.71461	0.496372			4.21823	4.89415	0.67592			4.21823	4.72394	0.505704			4.21823	4.80328	0.585043
		6.39802	4.45763	-1.94039			6.39802	4.89303	-1.50499			6.39802	4.50509	-1.89293			6.39802	4.98695	-1.41107
		6.69762	6.00512	-0.692507			6.69762	5.98572	-0.711904			6.69762	5.80649	-0.891129			6.69762	6.45102	-0.246606
		3.94121	6.07485	2.13364			3.94121	6.09032	2.1491			3.94121	5.94165	2.00044			3.94121	6.22359	2.28237
		3.86204	4.10655	0.244505			3.86204	4.25201	0.389966			3.86204	3.93702	0.0749825			3.86204	4.34181	0.479764
		4.14624	4.4091	0.262866			4.14624	4.80943	0.663194			4.14624	4.42498	0.278743			4.14624	4.94008	0.793845
		5.57684	4.59774	-0.979102			5.57684	4.89287	-0.683971			5.57684	4.48965	-1.08719			5.57684	4.90109	-0.675748
		3.43171	5.50464	2.07293			3.43171	5.52436	2.09264			3.43171	5.23727	1.80556			3.43171	5.80011	2.3684
		2.01936	3.75559	1.73624			2.01936	3.87788	1.85852			2.01936	3.62357	1.60421			2.01936	4.12551	2.10616
		2.31027	2.6702	0.359933			2.31027	2.91833	0.608059			2.31027	2.69865	0.388385			2.31027	3.59103	1.28076
		2.6044	3.0561	0.451707			2.6044	3.4131	0.808704			2.6044	2.99854	0.394147			2.6044	3.70381	1.09942
		3.73298	3.18158	-0.551407			3.73298	3.38574	-0.347239			3.73298	3.08587	-0.647115			3.73298	3.72729	-0.00569176
		2.80095	4.10022	1.29927			2.80095	4.14069	1.33974			2.80095	3.81154	1.01059			2.80095	4.28897	1.48802
		4.0867	3.13055	-0.956148			4.0867	3.18894	-0.897766			4.0867	3.05646	-1.03025			4.0867	3.63235	-0.454352
		5.08227	4.21437	-0.867901			5.08227	4.28021	-0.802063			5.08227	3.93542	-1.14685			5.08227	4.3733	-0.708972
		2.61382	4.74952	2.13569			2.61382	4.7747	2.16088			2.61382	4.53762	1.9238			2.61382	4.94757	2.33375
		2.69028	2.97383	0.283557			2.69028	3.03337	0.343096			2.69028	2.90068	0.210399			2.69028	3.49752	0.807245
		3.22606	3.13985	-0.0862097			3.22606	3.44558	0.219517			3.22606	3.11731	-0.108751			3.22606	3.5827	0.356642
		5.0125	3.58888	-1.42362			5.0125	3.77289	-1.23961			5.0125	3.48174	-1.53076			5.0125	3.81427	-1.19823
		6.00533	4.62231	-1.38302			6.00533	4.68065	-1.32468			6.00533	4.46519	-1.54015			6.00533	4.80983	-1.1955
		6.09542	5.15386	-0.941562			6.09542	5.20756	-0.887865			6.09542	5.0993	-0.996122			6.09542	5.451	-0.644421
		4.42134	5.29974	0.878393			4.42134	5.39819	0.976848			4.42134	5.29241	0.871068			4.42134	5.50981	1.08847
		5.81904	4.1533	-1.66574			5.81904	4.32879	-1.49025			5.81904	4.22795	-1.59109			5.81904	4.40089	-1.41815
		6.60943	5.36417	-1.24525			6.60943	5.50174	-1.10769			6.60943	5.29112	-1.31831			6.60943	5.66892	-0.940507
		8.59201	5.77347	-2.81853			8.59201	5.88048	-2.71153			8.59201	5.72511	-2.8669			8.59201	6.01818	-2.57383
		7.20206	6.62912	-0.572938			7.20206	6.55552	-0.646533			7.20206	6.80049	-0.401571			7.20206	7.39254	0.190479
		3.57248	5.95472	2.38223			3.57248	6.11619	2.5437			3.57248	6.206	2.63352			3.57248	5.81256	2.24008
		2.98551	3.7813	0.795791			2.98551	4.05454	1.06903			2.98551	3.62168	0.636177			2.98551	4.16615	1.18065
		4.8868	3.5755	-1.3113			4.8868	4.13523	-0.751566			4.8868	3.77024	-1.11655			4.8868	4.35201	-0.53479
		4.90985	5.37093	0.461086			4.90985	5.58755	0.677699			4.90985	5.18478	0.27493			4.90985	5.5552	0.645355
		4.34121	5.02869	0.68748			4.34121	5.28369	0.942485			4.34121	5.01321	0.672			4.34121	5.2368	0.895589
		5.96946	4.60207	-1.36739			5.96946	4.92517	-1.04429			5.96946	4.59267	-1.37678			5.96946	4.89722	-1.07224
		5.9334	5.72341	-0.209984			5.9334	5.78003	-0.153367			5.9334	5.47279	-0.460609			5.9334	6.05838	0.124981
		5.26283	5.6025	0.339662			5.26283	5.72883	0.465993			5.26283	5.4871	0.224267			5.26283	5.73777	0.474935
		3.33512	5.1245	1.78938			3.33512	5.3493	2.01418			3.33512	5.12297	1.78785			3.33512	5.34062	2.00549
		2.30905	3.66294	1.35389			2.30905	3.87927	1.57022			2.30905	3.63908	1.33003			2.30905	4.16633	1.85728
		2.25737	2.87489	0.617522			2.25737	3.18123	0.923862			2.25737	2.95233	0.694962			2.25737	3.74424	1.48687
		2.43398	2.90029	0.466306			2.43398	3.22579	0.791805			2.43398	2.90502	0.471039			2.43398	3.66194	1.22796
		4.8245	2.99596	-1.82854			4.8245	3.24189	-1.58262			4.8245	2.95321	-1.87129			4.8245	3.65301	-1.1715
		4.71153	4.76831	0.0567828			4.71153	4.79676	0.0852309			4.71153	4.39419	-0.317344			4.71153	4.96836	0.256828
		2.96147	4.61578	1.65431			2.96147	4.68132	1.71985			2.96147	4.49814	1.53667			2.96147	4.85694	1.89547
		5.26058	3.30448	-1.9561			5.26058	3.4103	-1.85028			5.26058	3.21985	-2.04073			5.26058	3.76043	-1.50015
		3.78594	5.05251	1.26657			3.78594	5.10985	1.32391			3.78594	4.76939	0.983447			3.78594	5.25908	1.47314
		5.23995	3.86414	-1.37581			5.23995	4.06591	-1.17403			5.23995	3.76903	-1.47092			5.23995	4.13625	-1.1037
		6.51277	5.12832	-1.38446			6.51277	5.1973	-1.31548			6.51277	4.89431	-1.61847			6.51277	5.31188	-1.20089
		6.91089	5.72555	-1.18534			6.91089	5.74044	-1.17045			6.91089	5.58844	-1.32245			6.91089	5.99805	-0.912839
		7.19606	5.94498	-1.25107			7.19606	5.97531	-1.22075			7.19606	5.87956	-1.31649			7.19606	6.16597	-1.03009
		2.4416	6.12934	3.68774			2.4416	6.18937	3.74777			2.4416	6.11228	3.67068			2.4416	6.37372	3.93212
		5.44861	3.08053	-2.36808			5.44861	3.32839	-2.12023			5.44861	2.773	-2.67561			5.44861	3.65112	-1.79749
		6.04522	5.71463	-0.330593			6.04522	5.86546	-0.179758			6.04522	5.82376	-0.22146			6.04522	6.04344	-0.00177965
		4.65927	5.8632	1.20393			4.65927	6.10704	1.44777			4.65927	5.80065	1.14138			4.65927	5.86243	1.20316
		4.56065	4.73519	0.17454			4.56065	5.0997	0.539045			4.56065	4.77589	0.215234			4.56065	4.87052	0.309868
		2.55808	4.91667	2.35859			2.55808	5.30405	2.74597			2.55808	4.94306	2.38499			2.55808	5.20396	2.64588
		4.36926	3.22469	-1.14457			4.36926	3.55863	-0.810634			4.36926	3.24113	-1.12813			4.36926	3.80714	-0.562115
		3.30585	4.88141	1.57556			3.30585	5.0695	1.76365			3.30585	4.68854	1.38269			3.30585	5.11823	1.81238
		2.60147	3.74555	1.14407			2.60147	4.0708	1.46933			2.60147	3.646	1.04453			2.60147	4.12088	1.51941
		4.23875	3.21424	-1.02451			4.23875	3.59016	-0.648592			4.23875	3.20764	-1.03112			4.23875	3.82809	-0.41066
		3.19208	4.59703	1.40495			3.19208	4.72805	1.53597			3.19208	4.31846	1.12638			3.19208	4.76725	1.57517
		2.62662	3.53854	0.911919			2.62662	3.70819	1.08157			2.62662	3.45774	0.831124			2.62662	3.95417	1.32755
		4.14544	3.13177	-1.01367			4.14544	3.44	-0.705441			4.14544	3.10221	-1.04323			4.14544	3.67795	-0.467485
		5.28471	4.35085	-0.933858			5.28471	4.40982	-0.874891			5.28471	4.07995	-1.20476			5.28471	4.50618	-0.778525
		5.69883	4.94589	-0.752934			5.69883	4.91943	-0.779398			5.69883	4.73741	-0.961412			5.69883	5.1566	-0.542226
		5.77802	5.17714	-0.600879			5.77802	5.18815	-0.589866			5.77802	5.05054	-0.72748			5.77802	5.38897	-0.389048
		6.27317	5.26186	-1.01131			6.27317	5.31431	-0.958858			6.27317	5.1801	-1.09307			6.27317	5.44598	-0.827188
		5.5212	5.54663	0.0254241			5.5212	5.6213	0.100098			5.5212	5.47648	-0.0447248			5.5212	5.79652	0.275319
		5.81984	5.06909	-0.750753			5.81984	5.24696	-0.572885			5.81984	5.16293	-0.656917			5.81984	5.22233	-0.597516
		5.14658	5.43511	0.288535			5.14658	5.57698	0.430402			5.14658	5.36355	0.216975			5.14658	5.67783	0.531256
		5.98264	4.8671	-1.11555			5.98264	5.10976	-0.872888			5.98264	4.9645	-1.01815			5.98264	5.0871	-0.895539
		5.81142	5.53651	-0.274913			5.81142	5.6465	-0.164917			5.81142	5.43995	-0.371468			5.81142	5.8857	0.0742774
		3.01146	5.37756	2.3661			3.01146	5.56346	2.552			3.01146	5.399	2.38754			3.01146	5.58211	2.57065
		1.91389	3.39649	1.4826			1.91389	3.58786	1.67397			1.91389	3.30837	1.39448			1.91389	3.93384	2.01995
		2.23413	2.46005	0.225919			2.23413	2.80608	0.571946			2.23413	2.61217	0.378034			2.23413	3.52974	1.29561
		2.63223	2.89746	0.265234			2.63223	3.32775	0.695518			2.63223	2.94048	0.308248			2.63223	3.66653	1.0343
		4.65689	3.15512	-1.50177			4.65689	3.41866	-1.23823			4.65689	3.13327	-1.52362			4.65689	3.77634	-0.880551
		2.70915	4.62609	1.91694			2.70915	4.67371	1.96456			2.70915	4.35921	1.65006			2.70915	4.88505	2.1759
		2.31316	3.05061	0.737456			2.31316	3.15206	0.838899			2.31316	3.00373	0.690575			2.31316	3.63244	1.31928
		2.12136	2.82497	0.703603			2.12136	3.0832	0.961838			2.12136	2.78703	0.665668			2.12136	3.45845	1.33708
		2.44592	2.60881	0.162888			2.44592	2.80936	0.36344			2.44592	2.55356	0.107637			2.44592	3.21649	0.770575
		4.79549	2.89789	-1.89761			4.79549	3.13603	-1.65946			4.79549	2.80496	-1.99053			4.79549	3.30128	-1.49421
		3.83304	4.43738	0.604337			3.83304	4.48036	0.64732			3.83304	4.15253	0.319488			3.83304	4.54891	0.715873
		2.81212	3.72275	0.91063			2.81212	3.79311	0.980984			2.81212	3.73646	0.924342			2.81212	4.03267	1.22055
		2.99597	3.04284	0.0468704			2.99597	3.25524	0.259273			2.99597	3.04528	0.0493092			2.99597	3.48596	0.489987
		4.54095	3.31878	-1.22217			4.54095	3.55024	-0.990709			4.54095	3.26874	-1.27221			4.54095	3.59451	-0.94644
		4.69662	4.26564	-0.430982			4.69662	4.34698	-0.349644			4.69662	4.11228	-0.584338			4.69662	4.42797	-0.268655
		2.97162	4.36388	1.39226			2.97162	4.45061	1.47899			2.97162	4.33811	1.36649			2.97162	4.57995	1.60834
		4.08187	3.09477	-0.9871			4.08187	3.17309	-0.908781			4.08187	3.12471	-0.957161			4.08187	3.53793	-0.543942
		5.07352	4.09205	-0.981467			5.07352	4.27067	-0.802856			5.07352	4.0081	-1.06542			5.07352	4.28035	-0.793168
		5.16612	4.65543	-0.510694			5.16612	4.75838	-0.407743			5.16612	4.58373	-0.582394			5.16612	4.86971	-0.29641
		4.8663	4.73086	-0.135434			4.8663	4.84639	-0.0199057			4.8663	4.741	-0.125293			4.8663	4.94843	0.0821336
		2.86323	4.56704	1.70381			2.86323	4.74019	1.87696			2.86323	4.65145	1.78822			2.86323	4.79138	1.92815
		1.60997	3.0881	1.47813			1.60997	3.22529	1.61531			1.60997	3.14354	1.53357			1.60997	3.61833	2.00836
		1.72813	2.054	0.325871			1.72813	2.30051	0.572385			1.72813	2.22141	0.493287			1.72813	3.00897	1.28084
		2.80835	2.17727	-0.63108			2.80835	2.53224	-0.27611			2.80835	2.27415	-0.534205			2.80835	2.96474	0.156388
		1.80868	3.15857	1.34989			1.80868	3.36395	1.55527			1.80868	3.09625	1.28757			1.80868	3.47217	1.66349
		1.34707	2.15952	0.812458			1.34707	2.2636	0.916532			1.34707	2.24908	0.902015			1.34707	2.88252	1.53545
		1.38584	1.7241	0.338261			1.38584	1.9311	0.545256			1.38584	1.78782	0.40198			1.38584	2.51498	1.12914
		1.63599	1.7145	0.0785026			1.63599	1.93663	0.300632			1.63599	1.71583	0.0798363			1.63599	2.36518	0.729185
		1.50125	1.88551	0.384263			1.50125	2.08652	0.585276			1.50125	1.84327	0.342023			1.50125	2.36676	0.865519
		1.80639	1.67108	-0.135309			1.80639	1.83718	0.0307902			1.80639	1.68357	-0.122816			1.80639	2.20647	0.400083
		1.56118	1.9784	0.417227			1.56118	2.15857	0.597393			1.56118	1.86677	0.305594			1.56118	2.26637	0.705196
		2.35343	1.68968	-0.66376			2.35343	1.81088	-0.542557			2.35343	1.67519	-0.678246			2.35343	2.08732	-0.266111
		3.08388	2.26949	-0.814393			3.08388	2.39295	-0.690926			3.08388	2.08903	-0.994846			3.08388	2.38955	-0.694325
		3.29161	2.71393	-0.577681			3.29161	2.79636	-0.495251			3.29161	2.57965	-0.71196			3.29161	2.84059	-0.451022
		3.18552	2.90002	-0.285505			3.18552	3.00944	-0.176078			3.18552	2.8732	-0.31232			3.18552	3.09496	-0.0905589
		2.99824	2.88392	-0.114322			2.99824	3.03514	0.0369043			2.99824	2.96248	-0.0357554			2.99824	3.13215	0.133911
		3.30442	2.80525	-0.499165			3.30442	2.98674	-0.317673			3.30442	2.89748	-0.406939			3.30442	3.06569	-0.238733
		3.33436	3.02558	-0.308775			3.33436	3.22135	-0.113004			3.33436	3.0976	-0.236754			3.33436	3.25555	-0.0788106
		3.34661	3.04779	-0.298816			3.34661	3.24405	-0.102562			3.34661	3.18475	-0.161862			3.34661	3.33717	-0.00943844
		3.33854	3.07927	-0.259267			3.33854	3.28644	-0.0520979			3.33854	3.2309	-0.10764			3.33854	3.38848	0.0499362
		3.4557	3.08293	-0.372767			3.4557	3.2901	-0.165594			3.4557	3.2513	-0.204397			3.4557	3.42017	-0.0355247
		3.69147	3.16781	-0.523663			3.69147	3.37372	-0.317751			3.69147	3.33851	-0.352964			3.69147	3.5224	-0.169066
		1.72924	3.3167	1.58746			1.72924	3.51198	1.78273			1.72924	3.49389	1.76465			1.72924	3.6979	1.96866
		3.27524	1.93169	-1.34356			3.27524	2.08085	-1.19439			3.27524	2.15928	-1.11596			3.27524	2.77915	-0.496093
		1.75373	3.10228	1.34855			1.75373	3.35362	1.59989			1.75373	3.13584	1.38211			1.75373	3.42435	1.67062
		1.34975	1.95194	0.602193			1.34975	2.12858	0.77883			1.34975	2.0955	0.745748			1.34975	2.69333	1.34359
		1.56675	1.59348	0.026728			1.56675	1.85024	0.283487			1.56675	1.6944	0.127647			1.56675	2.3494	0.782651
		1.19486	1.77108	0.576222			1.19486	2.05241	0.85755			1.19486	1.81439	0.619529			1.19486	2.32367	1.12881
		1.36903	1.37208	0.00305048			1.36903	1.5754	0.20637			1.36903	1.48474	0.115712			1.36903	2.05472	0.685689
		1.99317	1.51578	-0.477392			1.99317	1.77679	-0.216389			1.99317	1.54419	-0.448983			1.99317	2.01103	0.0178511
		1.13001	1.99247	0.862459			1.13001	2.11811	0.988104			1.13001	1.9468	0.816795			1.13001	2.24638	1.11637
		1.44726	1.31183	-0.135426			1.44726	1.422	-0.0252536			1.44726	1.4482	0.000941921			1.44726	1.89561	0.448355
		1.21953	1.54716	0.327628			1.21953	1.72793	0.508404			1.21953	1.51552	0.295987			1.21953	1.87712	0.657594
		1.69921	1.34322	-0.355987			1.69921	1.45481	-0.244395			1.69921	1.35339	-0.345822			1.69921	1.71478	0.0155732
		1.69338	1.65821	-0.0351703			1.69338	1.76671	0.0733265			1.69338	1.60036	-0.0930271			1.69338	1.86037	0.166987
		1.30051	1.64807	0.347554			1.30051	1.71158	0.411068			1.30051	1.64568	0.345164			1.30051	1.87364	0.573125
		1.33159	1.39611	0.0645228			1.33159	1.49104	0.159451			1.33159	1.41601	0.0844263			1.33159	1.67756	0.345977
		1.15457	1.40254	0.247979			1.15457	1.52334	0.368774			1.15457	1.3642	0.209635			1.15457	1.60983	0.455265
		1.64738	1.26721	-0.380161			1.64738	1.36563	-0.281742			1.64738	1.24444	-0.402935			1.64738	1.48943	-0.157947
		1.99222	1.50277	-0.489452			1.99222	1.61112	-0.381101			1.99222	1.4582	-0.534018			1.99222	1.65891	-0.333312
		1.97264	1.68727	-0.285377			1.97264	1.76439	-0.208252			1.97264	1.68484	-0.287806			1.97264	1.87638	-0.0962623
		0.955783	1.71663	0.760843			0.955783	1.78755	0.831767			0.955783	1.77534	0.819555			0.955783	1.94632	0.990532
		1.08367	1.1173	0.0336338			1.08367	1.199	0.115328			1.08367	1.27184	0.188171			1.08367	1.59375	0.510084
		1.01055	1.15281	0.14226			1.01055	1.31706	0.306508			1.01055	1.15513	0.144583			1.01055	1.45152	0.440965
		1.49683	1.0899	-0.406932			1.49683	1.19905	-0.297779			1.49683	1.08581	-0.411018			1.49683	1.35758	-0.139244
		1.27078	1.33089	0.0601137			1.27078	1.43817	0.167394			1.27078	1.33307	0.0622869			1.27078	1.53172	0.260945
		1.05167	1.2456	0.193925			1.05167	1.30051	0.248838			1.05167	1.28364	0.231962			1.05167	1.47766	0.425983
		1.20662	1.12481	-0.0818038			1.20662	1.20233	-0.00428243			1.20662	1.14861	-0.0580011			1.20662	1.3603	0.153684
		1.74047	1.18407	-0.556394			1.74047	1.28036	-0.460103			1.74047	1.18827	-0.552199			1.74047	1.37615	-0.364315
		1.99311	1.41698	-0.576128			1.99311	1.5052	-0.487906			1.99311	1.44351	-0.549594			1.99311	1.6152	-0.377909
		1.87402	1.58851	-0.285506			1.87402	1.65632	-0.217694			1.87402	1.65679	-0.217223			1.87402	1.83099	-0.0430237
		1.88175	1.59223	-0.289523			1.88175	1.65424	-0.227513			1.88175	1.71079	-0.170966			1.88175	1.85433	-0.0274196
		1.45794	1.63573	0.177791			1.45794	1.71882	0.260883			1.45794	1.73937	0.281429			1.45794	1.8781	0.420167
		0.973951	1.42679	0.45284			0.973951	1.5034	0.529449			0.973951	1.51022	0.536266			0.973951	1.69301	0.719056
		1.28239	1.11212	-0.170267			1.28239	1.21841	-0.0639771			1.28239	1.18525	-0.0971338			1.28239	1.44957	0.167184
		1.6035	1.2613	-0.342205			1.6035	1.40358	-0.199921			1.6035	1.25532	-0.348185			1.6035	1.48055	-0.122948
		1.42463	1.43586	0.0112274			1.42463	1.51188	0.0872481			1.42463	1.44247	0.0178342			1.42463	1.62986	0.205226
		1.02057	1.36404	0.343468			1.02057	1.42178	0.401212			1.02057	1.4029	0.382323			1.02057	1.58679	0.566223
		0.868004	1.12329	0.255285			0.868004	1.20472	0.336711			0.868004	1.1739	0.3059			0.868004	1.4071	0.539094
		0.824087	1.00105	0.176967			0.824087	1.09851	0.274424			0.824087	1.01245	0.188362			0.824087	1.26726	0.443171
		0.888839	0.94763	0.058791			0.888839	1.0399	0.151059			0.888839	0.935238	0.0463993			0.888839	1.18445	0.295614
		0.758642	0.973297	0.214656			0.758642	1.05346	0.294821			0.758642	0.94454	0.185898			0.758642	1.16589	0.407247
		1.6727	0.881971	-0.790732			1.6727	0.944224	-0.728479			1.6727	0.878361	-0.794342			1.6727	1.10117	-0.571529
		1.09316	1.24783	0.154666			1.09316	1.36017	0.267005			1.09316	1.28252	0.18936			1.09316	1.44785	0.354694
		1.53087	1.07796	-0.452907			1.53087	1.10128	-0.429588			1.53087	1.16245	-0.368411			1.53087	1.35332	-0.17755
		2.01319	1.27926	-0.733924			2.01319	1.3614	-0.651783			2.01319	1.34462	-0.668563			2.01319	1.49874	-0.514443
		1.30551	1.52947	0.223965			1.30551	1.60907	0.303562			1.30551	1.62073	0.315218			1.30551	1.77622	0.470717
		1.33769	1.25713	-0.0805651			1.33769	1.29862	-0.0390738			1.33769	1.37966	0.0419699			1.33769	1.57375	0.236058
		1.26834	1.28626	0.0179245			1.26834	1.39109	0.122754			1.26834	1.32983	0.0614928			1.26834	1.51238	0.244042
		1.07656	1.26187	0.185307			1.07656	1.33787	0.261306			1.07656	1.28248	0.205915			1.07656	1.4572	0.380641
		1.1528	1.14914	-0.00365584			1.1528	1.22194	0.0691435			1.1528	1.16434	0.0115494			1.1528	1.35409	0.201293
		1.16435	1.17139	0.00703754			1.16435	1.26208	0.0977303			1.16435	1.16577	0.00142052			1.16435	1.34383	0.179481
		0.827149	1.17201	0.344858			0.827149	1.2411	0.413948			0.827149	1.17136	0.344211			0.827149	1.33784	0.510688
		1.02823	0.962243	-0.065987			1.02823	1.0268	-0.00143499			1.02823	0.996305	-0.0319249			1.02823	1.20801	0.179776
		1.11754	1.04246	-0.0750841			1.11754	1.143	0.0254544			1.11754	1.03471	-0.0828364			1.11754	1.21923	0.101685
		1.06604	1.08866	0.0226237			1.06604	1.15399	0.0879452			1.06604	1.09547	0.0294333			1.06604	1.25454	0.188498
		2.39865	1.07761	-1.32105			2.39865	1.12586	-1.2728			2.39865	1.08706	-1.31159			2.39865	1.23834	-1.16031
		1.21525	1.65577	0.440521			1.21525	1.78964	0.574388			1.21525	1.67722	0.461973			1.21525	1.8291	0.61385
		0.920358	1.16589	0.245531			0.920358	1.1925	0.272143			0.920358	1.34163	0.421277			0.920358	1.59326	0.672904
		0.896225	1.00817	0.111946			0.896225	1.10945	0.213227			0.896225	1.081	0.184772			0.896225	1.36875	0.472521
		1.70024	0.984353	-0.71589			1.70024	1.08829	-0.611953			1.70024	0.992879	-0.707364			1.70024	1.26084	-0.439408
		1.29764	1.36823	0.0705926			1.29764	1.47704	0.1794			1.29764	1.40039	0.102753			1.29764	1.56957	0.27193
		0.660485	1.25106	0.590573			0.660485	1.28339	0.622906			0.660485	1.32	0.659513			0.660485	1.50124	0.840756
		1.34333	0.862763	-0.48057			1.34333	0.943272	-0.400061			1.34333	0.970777	-0.372555			1.34333	1.26445	-0.0788833
		1.88468	1.18608	-0.698602			1.88468	1.30746	-0.577219			1.88468	1.22462	-0.660064			1.88468	1.41464	-0.470037
		0.899214	1.47412	0.574911			0.899214	1.54428	0.645071			0.899214	1.54901	0.6498			0.899214	1.7097	0.810487
		1.00801	0.995219	-0.0127877			1.00801	1.04031	0.0322989			1.00801	1.17034	0.16233			1.00801	1.45513	0.447121
		1.04097	1.06019	0.0192189			1.04097	1.17954	0.138569			1.04097	1.08236	0.0413855			1.04097	1.33999	0.299016
		0.903823	1.0848	0.180981			0.903823	1.16667	0.262851			0.903823	1.08162	0.177799			0.903823	1.30145	0.39763
		0.70825	1.00423	0.295976			0.70825	1.07588	0.367631			0.70825	1.00602	0.297765			0.70825	1.22294	0.514694
		0.921967	0.863809	-0.058158			0.921967	0.938421	0.0164548			0.921967	0.877458	-0.0445086			0.921967	1.11567	0.193699
		1.02443	0.957507	-0.0669242			1.02443	1.05046	0.0260248			1.02443	0.943016	-0.0814146			1.02443	1.13883	0.114403
		0.964921	1.01547	0.050547			0.964921	1.07491	0.109988			0.964921	1.01822	0.0532949			0.964921	1.18067	0.215748
		1.27752	1.00437	-0.273152			1.27752	1.04258	-0.234942			1.27752	1.00875	-0.268771			1.27752	1.16299	-0.114534
		1.1844	1.11695	-0.0674503			1.1844	1.18208	-0.00232455			1.1844	1.16335	-0.0210571			1.1844	1.28517	0.100761
		0.87738	1.11503	0.23765			0.87738	1.14803	0.270652			0.87738	1.16778	0.290401			0.87738	1.28423	0.406847
		2.20287	0.961188	-1.24168			2.20287	1.00569	-1.19718			2.20287	1.01361	-1.18926			2.20287	1.17002	-1.03286
		1.4298	1.52587	0.0960681			1.4298	1.65838	0.228578			1.4298	1.55598	0.126173			1.4298	1.69712	0.26732
		0.888172	1.3007	0.412531			0.888172	1.31488	0.426708			0.888172	1.41119	0.523017			0.888172	1.58246	0.694292
		1.27331	1.00124	-0.272069			1.27331	1.08568	-0.187624			1.27331	1.0991	-0.174212			1.27331	1.3444	0.0710951
		0.999865	1.18699	0.187126			0.999865	1.30684	0.306979			0.999865	1.2203	0.220434			0.999865	1.40443	0.404564
		0.681341	1.06109	0.379745			0.681341	1.12246	0.441123			0.681341	1.10369	0.422347			0.681341	1.30294	0.621599
		0.727927	0.847018	0.119091			0.727927	0.931008	0.20308			0.727927	0.898836	0.170909			0.727927	1.15026	0.42233
		0.600898	0.851223	0.250326			0.600898	0.937562	0.336664			0.600898	0.843681	0.242783			0.600898	1.08315	0.482256
		0.599562	0.752912	0.15335			0.599562	0.817698	0.218136			0.599562	0.76353	0.163968			0.599562	1.00837	0.408804
		0.575613	0.735706	0.160093			0.575613	0.799272	0.223659			0.575613	0.729958	0.154345			0.575613	0.963605	0.387992
		0.547141	0.710534	0.163393			0.547141	0.760401	0.213259			0.547141	0.704948	0.157807			0.547141	0.927227	0.380086
		0.638743	0.684908	0.0461652			0.638743	0.727642	0.0888991			0.638743	0.679627	0.0408839			0.638743	0.892858	0.254115
		1.23479	0.738153	-0.49664			1.23479	0.778091	-0.456702			1.23479	0.714231	-0.520562			1.23479	0.898007	-0.336786
		1.02686	0.960461	-0.0663975			1.02686	1.01819	-0.00866417			1.02686	1.02198	-0.00487356			1.02686	1.13118	0.104324
		1.08663	0.968064	-0.118562			1.08663	0.977621	-0.109004			1.08663	1.03616	-0.050463			1.08663	1.13999	0.0533667
		1.15453	1.01392	-0.140618			1.15453	1.04694	-0.107597			1.15453	1.06795	-0.0865809			1.15453	1.16165	0.00711283
		2.08352	1.05787	-1.02564			2.08352	1.08935	-0.994167			2.08352	1.11532	-0.9682			2.08352	1.19917	-0.884346
									3.74777
